# Supplementary material for: Investigation of cold-resistance mechanisms in cryophylactic yeast Metschnikowia pulcherrima based on comparative transcriptome analysis
Source: Front Microbiol. 2024 Sep 25;15:1476087. doi: 10.3389/fmicb.2024.1476087 (PMC11462854; doi:10.3389/fmicb.2024.1476087)
Supplement: Supplementary file 2 [file Table_2.XLSX]

## Sheet: Table S5
Table S5 Identified genes for MS612 by comparative transcriptome technology
Gene_id	MS20_24h_1	MS20_24h_2	MS20_24h_3	MS20_6h_1	MS20_6h_2	MS20_6h_3	MS5_24h_1	MS5_24h_2	MS5_24h_3	MS5_6h_1	MS5_6h_2	MS5_6h_3	MS-5_24h_1	MS-5_24h_2	MS-5_24h_3	MS-5_6h_1	MS-5_6h_2	MS-5_6h_3	Gene_name	Gene_description
gene-METSCH_A00100	0	0	0	0	0	0	0	0	0	0	0	0	0	0	0	0	0	0	METSCH_A00100	hypothetical protein
gene-METSCH_A00110	19.86	19.17	23.83	9.62	6.12	10.41	11.16	17.8	16.9	9.74	11.23	13	11.46	13.32	13.38	11.8	5.03	11.74	METSCH_A00110	hypothetical protein
gene-METSCH_A00120	20.33	20.52	42.64	39.12	25.34	31.3	31.86	47.74	44.72	21.72	28.43	42.66	17.1	23.75	19.49	18.64	20.83	17.02	MPUL0A00120	Mannosyltransferase putative
gene-METSCH_A00130	131.04	115.66	130.9	177.5	247.02	105.87	75.9	71.37	75.67	83.63	118.31	112.51	91.15	105.52	82.24	151.33	127.17	143.62	MPUL0A00130	deoxyribodipyrimidine photo-lyase
gene-METSCH_A00140	1.32	1.39	1.68	1.6	1.11	1.38	1.22	1.39	1.56	2.28	2.32	1.38	2.02	3.18	2.54	0.94	4.72	1.28	METSCH_A00140	hypothetical protein
gene-METSCH_A00150	46.02	43.96	44.07	48.33	42	51.02	53.56	49.19	53.7	49.56	49.9	48.32	40.32	51.21	42.2	51.75	60.27	46.41	MPUL0A00150	transcription factor SFP1
gene-METSCH_A00160	27.34	29.79	29.54	32.01	18.58	24.56	24.84	23.34	29.28	31.98	39.12	36.75	28.76	27.34	27.25	25.36	16.68	27.74	METSCH_A00160	hypothetical protein
gene-METSCH_A00170	39.08	33.09	35.84	37.64	35.02	30.17	34.2	38.11	37.48	16.42	32.35	36.05	29.18	42.64	34.08	47.39	34.49	46.95	MPUL0A00170	Protein of unknown function DUF1765
gene-METSCH_A00180	114.05	120.91	128.28	97.78	93.09	105.46	134.75	154.22	92.8	141.78	61.05	147.61	115.62	105.5	125.52	174.37	161.01	177.86	METSCH_A00180	hypothetical protein
gene-METSCH_A00190	103.38	87.04	85.43	79.51	54.85	99.52	74.4	68.32	76.53	110.95	108.26	71.88	62.93	63.41	70.61	128.58	56.13	146.1	MPUL0A00190	choline kinase
gene-METSCH_A00200	18.89	17.83	16.29	19.33	13.34	17.19	19.15	17.22	22.21	20.2	17.91	22.53	15.91	17.46	17.46	16.92	12.12	16.26	MPUL0A00200	peroxisomal targeting signal 2 receptor
gene-METSCH_A00210	39.01	38.52	19.46	29.55	15.38	16.7	17.97	17.32	18.97	13.89	30.62	23.16	15.86	17.39	16.76	10.82	16.06	10.37	MPUL0A00210	KH domain-containing protein
gene-METSCH_A00220	341.53	357.54	158.17	287.62	54.84	144.5	92.66	188.59	183.49	93.97	209.09	156.53	82.5	96.52	84.85	204.74	101.53	232.8	MPUL0A00220	GNS1/SUR4 family protein
gene-METSCH_A00230	15	12.12	16.58	14.02	10.96	22.28	19.95	18.23	21.5	41.64	28.79	13.91	12.25	12.14	15.09	18.76	7.08	21.52	MPUL0A00230	MFS transporter, sugar porter (SP) family
gene-METSCH_A00240	10.42	8.92	6.53	11.77	18.74	5.86	9.54	7.97	4.94	0	14.03	15.57	17.08	21.11	16.52	2.04	15.51	3.28	METSCH_A00240	hypothetical protein
gene-METSCH_A00250	1704.97	2078.88	1899.79	2428.03	1544.57	1723.54	2099.93	2470.64	2031.21	1181.42	2064.31	2186.1	2574.36	2361.94	2537.01	965.22	1762.5	1040.54	MPUL0A00250	large subunit ribosomal protein L7Ae
gene-METSCH_A00260	682.4	757.32	800.82	944.17	1044.46	682.28	680.54	814.29	849.94	1134.42	893.34	1048.34	640.18	705.99	629.06	485.1	777.14	502.54	MPUL0A00260	Ubiquinol-cytochrome C reductase hinge protein
gene-METSCH_A00270	196.19	152.47	197.58	191.2	265.28	233.47	198.94	160.78	169.46	261.53	198.28	173.68	214.3	171.38	205.46	367.28	138.73	373.12	MPUL0A00270	RNA recognition RRM, RBD, or RNP domain
gene-METSCH_A00280	2310.46	2692.38	2527.97	2729.83	1938.48	2339.61	2757.45	3042.16	2554.61	1552.3	2572.46	2601.3	3006.01	2849.47	2963.27	1426.54	2099.93	1389.76	METSCH_A00280	hypothetical protein
gene-METSCH_A00290	78.7	106.91	84.29	95.54	56.86	76.96	80.14	66.68	73.11	35.9	84.83	108.62	54.24	89.82	76.71	87.75	57.42	84.67	MPUL0A00290	ABC-type multidrug transport system, ATPase and permease component
gene-METSCH_A00300	4.97	4.39	5.47	7.23	6.65	5.68	5.27	4.68	5.61	6.7	6.95	6.87	4.98	5.11	6.12	5.81	5.38	4.99	MPUL0A00300	Amino acid transporter
gene-METSCH_A00310	4.2	3.5	3.15	4.18	3.69	5.23	4.05	4	4.35	4.19	7.17	4.84	5.17	6.44	6.28	4.15	4.47	3.56	METSCH_A00310	hypothetical protein
gene-METSCH_A00320	15.64	14.37	13.81	14.45	9.53	13.81	16.64	15.23	15.63	24.49	21.82	18.75	12.43	13.45	11.93	13.45	10.52	14.22	MPUL0A00320	Secretory lipase
gene-METSCH_A00330	37.3	33.09	32.16	41.48	29.01	33.67	35.15	38.73	37.89	57.03	54.92	45.89	33.34	35.53	36.35	30.18	39.18	28.49	MPUL0A00330	NADPH-dependent methylglyoxal reductase
gene-METSCH_A00340	30.04	33.17	28.35	28.38	23.16	23.7	30.03	32.2	30.81	28.53	27.51	34.48	26.82	40.96	32.48	25.54	38.89	26.75	MPUL0A00340	carrier protein
gene-METSCH_A00350	53.23	45.48	49.54	58.07	44.57	48.23	47.37	49.24	49.89	59.56	61.03	63.1	42.32	55.95	43.53	50.88	55.39	51.71	MPUL0A00350	N6-L-threonylcarbamoyladenine synthase
gene-METSCH_A00360	26.47	27.33	19.86	34.21	13.04	25.83	17.96	10.88	15.22	14.35	29.49	37.39	17.46	22.95	20.79	14.09	20.64	14.94	MPUL0A00360	Binding domain of Nse4/EID3 to Nse3-MAGE
gene-METSCH_A00370	13.62	12.75	11.17	14.42	6.93	14.19	10.61	8.62	11.16	19.13	17.23	16.43	9.4	9.8	9.48	13.69	7.71	13.52	MPUL0A00370	DNA mismatch repair protein MutL
gene-METSCH_A00380	37.29	35.33	35.08	40.65	41.36	42.17	30.67	28.07	28.82	35.71	37.5	41.12	22.38	29.24	24.57	47.55	28.36	51.3	METSCH_A00380	hypothetical protein
gene-METSCH_A00390	130.72	119.63	117.1	123.85	103.59	117.57	128.88	141.06	110.34	115.58	131.85	111.64	119.13	146.72	138.82	189.41	146.83	227.53	MPUL0A00390	density-regulated protein DRP1
gene-METSCH_A00400	39.33	39.15	48.1	39.84	49.96	47.44	39.5	33.53	42.57	67.65	41.5	56.11	23.58	37.11	24.6	39.88	65.44	46.58	MPUL0A00400	Zn(2)-Cys(6) binuclear cluster domain-containing protein
gene-METSCH_A00410	23.72	24.34	21.12	25.69	17.64	21.23	21.39	20.77	21.18	18.88	26.14	28.1	18.03	22.42	22.05	21.94	21.08	25.72	METSCH_A00410	hypothetical protein
gene-METSCH_A00430	0	0	0	0	0	0	0	0	0	0	0	0	0	0	0	0	0	0	MPUL0A00430	Reverse transcriptase RNA-dependent DNA polymerase
gene-METSCH_A00440	78.37	58.46	36.14	22.65	49.09	67.41	75.36	27.58	33.36	14.72	35.09	3.61	35.49	43.66	32.23	183.92	20.82	192.95	METSCH_A00440	hypothetical protein
gene-METSCH_A00450	25.86	24.55	20.24	25.83	20.87	24.42	18.68	21.47	22.39	22.92	28.72	26.83	17.73	25.42	20.59	23.82	30.03	25.38	MPUL0A00450	ubiquitin-protein ligase E3 C
gene-METSCH_A00460	74.36	75.89	50.34	51.56	37.04	46.05	54.76	53.25	45.69	30.68	39	49.9	47.19	56.57	44.21	42.28	56.47	42.93	MPUL0A00460	4-nitrophenyl phosphatase
gene-METSCH_A00470	26.8	30.74	30.85	19.39	23.38	19.29	20.13	33.35	35.11	19.59	23.45	32.04	31.9	39.17	30.01	26.36	44.67	26.87	METSCH_A00470	hypothetical protein
gene-METSCH_A00480	27.05	34.08	25.91	26.85	21.74	17.18	21.18	18.66	24.52	7.91	31.35	29.61	29.38	53.16	32.68	21.66	34.16	22.63	MPUL0A00480	ribonuclease P/MRP protein subunit POP7
gene-METSCH_A00490	3.28	0.52	0.99	4.88	1.94	0.57	2.8	0.42	2.5	0.53	4.24	5.05	2.18	2.69	4.92	0	5.94	1.76	METSCH_A00490	hypothetical protein
gene-METSCH_A00500	155.21	195.81	126.49	117.47	150.79	107.57	210.29	255.61	238.41	95.53	141.41	145.94	205.01	300.77	234.31	35.65	314.76	51.37	MPUL0A00500	large subunit ribosomal protein L24e
gene-METSCH_A00510	166.8	194.58	156.71	195.5	109.21	135.32	187.6	204.9	195.01	163.62	171.02	217.54	203.71	213.86	200.64	102.03	222.42	94.69	MPUL0A00510	DnaJ family protein C member 19
gene-METSCH_A00520	41.45	39.1	38.46	36.59	33.62	35.22	32.14	41.12	40.29	30.97	41.23	43.71	26.79	32.08	30.65	47.59	26.64	47.54	MPUL0A00520	ANTH domain-containing protein
gene-METSCH_A00530	55.48	66.64	74.46	82.82	66.38	60.31	51.14	50.12	58.55	74.11	79.26	100.6	58.37	62.87	65.78	52.17	70.32	69.3	MPUL0A00530	Cdc25 family phosphatase
gene-METSCH_A00540	129.75	110.69	126.25	130.1	147.98	155.25	91.24	99.44	95.06	86.88	148.54	120.74	96.04	112.08	99.1	154.28	115.12	163.87	MPUL0A00540	choline-phosphate cytidylyltransferase
gene-METSCH_A00550	43.42	41.93	38.67	46.08	33.12	34.6	39.68	35.59	36.93	30.02	39.47	45.05	31.19	35.94	38.81	52.43	26.98	54.82	MPUL0A00550	maintenance of mitochondrial morphology protein 1
gene-METSCH_A00560	69.89	61.67	63.62	59.27	45.75	50.79	62.91	73.41	68.27	59.79	65.97	63.5	67.22	77.36	69.03	69.72	71.63	68.03	MPUL0A00560	TP53 regulating kinase
gene-METSCH_A00570	24.54	22.24	21.29	24.18	14.44	23.24	27.13	19.25	23.84	40.47	33.43	27.06	20.25	23.37	22.25	20.33	14.24	22.18	MPUL0A00570	CTLH/CRA C-terminal to LisH motif domain-containing protein
gene-METSCH_A00580	31.79	32.75	33.54	34.25	26.5	25.36	25.06	27.03	24.95	27.93	28.48	31.98	22.63	26.28	22.3	33.92	25.22	33.11	METSCH_A00580	hypothetical protein
gene-METSCH_A00590	39.39	40.79	38.96	46.46	33.27	30.86	38.25	42.73	43.3	33.99	46.45	51.53	42.05	53.52	44.14	45.18	56.42	38.28	MPUL0A00590	inner membrane protein COX18
gene-METSCH_A00600	373.26	332.36	339.75	343.48	202.23	254.25	214.3	334.91	268.46	222.5	274.7	283.66	333.27	355.58	340.87	400.53	246.04	390.28	MPUL0A00600	transcription elongation factor SPT4
gene-METSCH_A00610	38.25	38.47	33.4	43.18	28.66	32.76	30.03	27.98	29.32	18.88	33.16	46.06	21.57	29.79	27.31	33.05	31.4	33.19	MPUL0A00610	ATP-dependent 26S proteasome regulatory subunit
gene-METSCH_A00620	36.05	33.72	28.79	32.52	22.44	29.42	28.62	29.43	29.42	27.86	33.54	35.31	30.07	34.03	35	31.89	29.78	30.78	MPUL0A00620	methionyl-tRNA synthetase
gene-METSCH_A00630	70.8	68.67	64.33	80.7	58.5	70.83	53.58	55.12	54.94	68.4	75.62	78.79	54.43	50.73	55.01	68.09	41.14	72.36	MPUL0A00630	Yip1 domain-containing protein
gene-METSCH_A00650	54.97	49.16	45.11	46.45	38.52	42.61	44.4	43.74	45.58	34.14	43.95	50.43	35.94	42.53	35.96	55.42	43.15	57.74	MPUL0A00650	Signal recognition particle receptor subunit alpha SR-alpha
gene-METSCH_A00660	51.11	44.3	48.71	48.2	57.14	52.43	38.15	31.99	32.34	45.6	49.77	46.34	34.58	31.82	35.87	54.84	21	55.33	MPUL0A00660	phosphatidylserine decarboxylase
gene-METSCH_A00670	121.67	129.37	105.32	108.35	76.37	96.73	123.57	130.89	101.11	69.69	109.14	101.11	113.15	121.89	117.05	73.98	110.89	76.89	MPUL0A00670	methionyl-tRNA synthetase
gene-METSCH_A00680	43.19	40.89	41.68	38.92	30.04	36.42	43.71	47.15	42.05	33.24	35.35	43.79	39	39.39	42.82	39.77	27.66	40.77	MPUL0A00680	aspartyl/glutamyl-tRNA(Asn/Gln) amidotransferase subunit A
gene-METSCH_A00690	78.73	89.39	91.23	73.5	67.64	83.01	67.36	91.92	85.19	56.89	86.73	87.5	60.22	76.02	70.77	49.72	64.08	49.09	MPUL0A00690	GTP cyclohydrolase I
gene-METSCH_A00700	75.98	76.86	73.6	76.4	60.15	72.03	65.21	74.84	79.89	59.5	86.15	86.43	50.08	73.17	60.41	99.69	61.89	109.88	MPUL0A00700	protein SSD1
gene-METSCH_A00710	27.18	23.47	24.89	33.5	14.85	26.96	17.81	15.32	20.1	20.9	31.82	38.34	19.71	27.65	25.5	21.54	21.97	22.14	MPUL0A00710	DNA polymerase delta subunit 2
gene-METSCH_A00720	14.16	12.19	14.77	17.42	8.45	13.03	11.46	16.28	18.19	17.7	24.02	19.32	11.44	14.17	12.58	9.25	9.55	14.27	MPUL0A00720	Telomere capping, CST complex subunit
gene-METSCH_A00730	24.57	22.55	18.02	20.09	14.65	15.76	18.52	15.34	17.36	12	18.93	19.77	18.94	22.42	21.6	18.76	19.08	21.85	MPUL0A00730	Zn(2)-Cys(6) binuclear cluster domain-containing protein
gene-METSCH_A00740	85.54	70.76	74.19	111.17	100.41	84.27	60.81	43.1	53.76	33.57	78.47	90.89	76.33	79.88	76.72	130.4	63.31	125.02	METSCH_A00740	hypothetical protein
gene-METSCH_A00750	11.58	6.94	16.56	9.21	14.66	18.68	10.53	12.96	12.38	14.78	16.24	8.7	9.44	9.67	12.62	8.99	2.12	10.56	METSCH_A00750	hypothetical protein
gene-METSCH_A00760	21.32	20.75	20.12	26.81	17.69	28.45	16.12	15.98	15.79	8.28	19.5	24.62	14.26	19.12	18.4	26.22	15.48	25.04	MPUL0A00760	COMPASS component BRE2
gene-METSCH_A00770	45.89	45.94	42.53	53.85	30.95	48.16	31.43	27.08	25.15	21.27	42.19	64.76	36.82	36.92	34.52	46.5	38.79	55.65	MPUL0A00770	RING-like domain-containing protein
gene-METSCH_A00780	19.22	18.14	12.78	19.99	14.58	26.67	14.51	12.72	14.09	16.04	20.83	16.86	19.29	18.11	19.14	17.57	15.92	15.82	MPUL0A00780	Glycosyl hydrolases family 16
gene-METSCH_A00790	320.1	332.58	315.37	379.02	551.51	588.1	183.38	161.13	139.18	108.22	202.61	226.38	261.5	277.34	274.72	457.48	511.21	445.32	MPUL0A00790	6-phosphofructokinase
gene-METSCH_A00800	17.81	16.09	17.11	14.25	10.75	16.98	18.61	18.44	23.41	19.47	24.52	17.93	20.51	23.33	22.49	19.28	23.71	16.65	MPUL0A00800	HSF-type DNA-binding
gene-METSCH_A00810	50.64	45.31	64.65	36.78	71.2	41.63	69.28	79.85	81.71	50.41	45.52	54.6	55.19	81.06	64.64	65.3	68.14	78.42	MPUL0A00810	Protein of unknown function DUF2702
gene-METSCH_A00820	17.97	13	14.71	18.96	13.53	14.07	15.25	17.1	16.95	15.78	24.85	24.67	17.71	21.41	19.29	15.71	25.04	14.53	METSCH_A00820	hypothetical protein
gene-METSCH_A00830	54.91	45.49	86.53	84.79	61.02	95.73	45.78	58.22	66.86	43.52	60.2	100.74	53.04	47.92	59.35	84.82	55.98	140.06	METSCH_A00830	hypothetical protein
gene-METSCH_A00840	32.28	31.58	30.76	39.39	28.95	35.59	23.79	26.18	29.03	26.82	36.21	40.19	29.33	36.73	36.08	36.37	37.2	33.34	METSCH_A00840	hypothetical protein
gene-METSCH_A00850	84.49	93.57	350.79	92.32	51.31	80.61	234.57	185.68	284.6	141.77	70.24	165.56	228.18	246.06	249.36	33.94	80.15	33.07	MPUL0A00850	delta-1-pyrroline-5-carboxylate dehydrogenase
gene-METSCH_A00860	6.43	6.02	6.73	8.53	3.19	5.03	6.14	4.17	5.56	4.04	8.16	9.85	5.74	6.69	7.47	4.82	5.93	6.9	MPUL0A00860	migration protein JNM1
gene-METSCH_A00870	96.31	99.17	88.01	94.67	72.12	81.31	97.41	92.5	91.86	76.52	81.69	103.34	106.32	118.18	116.44	60.16	101.78	58.62	METSCH_A00870	hypothetical protein
gene-METSCH_A00880	54.59	62.33	52.2	34.16	39.93	30.3	69.52	85.84	79.92	29.07	43.22	48.59	59.25	87.44	73.78	16.77	70.24	24.01	MPUL0A00880	Uncharacterized conserved protein DUF2361
gene-METSCH_A00890	27.17	24.83	21.84	28.24	22.13	24.57	22.76	19.55	21.05	10.93	25.95	26.13	20.04	24.27	22.59	27.53	25.5	26.85	MPUL0A00890	antiviral helicase SLH1
gene-METSCH_A00900	71.95	86.13	64.91	50.16	67.68	39.81	92.28	103.05	94.38	20.92	48.56	66.91	83.37	130.28	93.26	23.26	112.16	25.85	MPUL0A00900	ATP-dependent RNA helicase DDX18/HAS1
gene-METSCH_A00910	62.02	62.07	55.49	54.17	49.84	46.82	56.55	64.65	65.76	46.21	49.55	62.17	74.58	91.37	77.08	30.84	74.32	28.66	MPUL0A00910	RNA polymerase Rpb4
gene-METSCH_A00920	21.89	19.51	19.65	17.73	23.97	22.28	17.77	17.97	18.37	18.22	21.4	20.8	19.14	23.77	19.73	37.05	20.17	38.55	MPUL0A00920	Putative serine esterase DUF676
gene-METSCH_A00930	30.31	28.12	32.25	34.82	19.21	20.21	31.6	27.76	30.14	51.1	35.29	39.03	34.68	25.65	25.99	32.84	19.67	20.17	METSCH_A00930	hypothetical protein
gene-METSCH_A00940	123.24	118.96	107.89	140.53	76.17	109.8	95.65	87.68	93.94	118.37	120.88	129.11	85.2	81.95	90.73	133.3	67.31	134.35	MPUL0A00940	oligosaccharyltransferase complex subunit gamma
gene-METSCH_A00950	17.59	16.82	13.62	13.32	10.9	13.31	16.22	15.82	15.44	14.02	15.35	13.7	15.03	15.87	15.33	16	15.79	16.57	MPUL0A00950	Calpain large subunit, domain III
gene-METSCH_A00960	14.79	12.49	16.8	18.05	8.61	13.14	17.53	18.33	17.13	24.14	16.1	22.23	11.6	12.93	13.19	15.19	7.29	17.29	MPUL0A00960	phosphatidylinositol glycan, class B
gene-METSCH_A00970	40.78	37.78	43.76	46.48	26.7	33.46	36.11	47.22	42.09	40.83	50.94	43.54	37.25	39.12	45.91	45.95	32.45	41.96	METSCH_A00970	hypothetical protein
gene-METSCH_A00980	13.04	10.92	11.97	13.38	8.66	12.08	12.37	12.83	14.21	9.34	16.97	11.37	12.28	18.78	13.19	15.48	17.84	15.34	METSCH_A00980	hypothetical protein
gene-METSCH_A00990	64.65	65.77	45.93	65.55	44.02	59.06	57.29	45.77	53.4	54.35	63.03	66.07	43.1	51.49	49.58	71.06	60.69	69.51	MPUL0A00990	regulatory protein PHO2
gene-METSCH_A01000	33.92	36.17	28.62	32.94	21.47	24.84	26.68	31.37	29.57	19.7	31.51	36.82	26.67	28.51	29.91	31.08	30.45	28.64	MPUL0A01000	protein MSS2
gene-METSCH_A01010	14.53	10.93	8.22	15.55	7.91	9.33	8.65	8.55	8.18	8.99	10.37	14.73	10.36	10.83	11.87	13.73	10.46	13.91	MPUL0A01010	serine/threonine-protein kinase Chk2
gene-METSCH_A01020	23.56	23.84	18.23	20.63	14.45	18.77	18.65	16.04	19.17	17.57	19.01	21.93	13.22	16.38	15.09	24.31	13.47	22.59	MPUL0A01020	RINT-1 / TIP-1 family protein
gene-METSCH_A01030	161.94	164.7	128.06	165.44	101.15	139.27	125.69	134.71	124.43	113.52	144.85	156.86	142.81	150.62	145.95	127.28	127.11	127.85	MPUL0A01030	T-complex protein 1 subunit gamma
gene-METSCH_A01040	47.92	50.09	29.82	40.98	25.68	28.35	30.14	26.02	28.21	17.35	31.78	35.59	21.19	24.22	26.65	40.31	18.8	42.91	MPUL0A01040	SH3 domain-containing protein
gene-METSCH_A01050	24.4	21.8	26.86	22.9	24.16	24.18	21.46	25.27	27.06	27.03	20.96	23.55	24.05	28.29	24.52	22.88	20.61	26.43	MPUL0A01050	cyclin-dependent kinase 7
gene-METSCH_A01060	34.54	31.78	29.87	31.09	18.82	26.92	28.37	29.68	32.77	49.54	34.37	37.18	28.13	24.58	28.14	33.01	14.41	29.33	MPUL0A01060	L-2-hydroxyglutarate oxidase LhgO
gene-METSCH_A01070	68.39	73.13	53.4	64.68	38.36	46.85	43.85	61.63	54.83	31.29	81.98	57.75	39.07	48.87	45.74	99.19	39.51	96.92	MPUL0A01070	SPX domain-containing protein
gene-METSCH_A01080	13.75	14.98	11.48	13.46	13.61	12.78	13.94	9.83	12.56	10.33	14.25	15.95	10.35	14.32	12.05	12.66	14.26	13.46	MPUL0A01080	adenosinetriphosphatase/phospholipid-translocating ATPase
gene-METSCH_A01090	18.16	20.72	29.11	30.99	24.42	26.12	44.22	50.02	50.04	34.36	34.18	52.99	38.94	39.66	43.86	10.15	38.56	7.49	MPUL0A01090	NADH dehydrogenase, FAD-containing subunit
gene-METSCH_A01100	39.4	36.31	37.51	42.39	30.06	34.44	34.42	36.5	37.45	37.63	40.62	50.28	33.66	38.24	36.87	38.78	38.01	37.23	MPUL0A01100	checkpoint serine/threonine-protein kinase
gene-METSCH_A01110	48.81	41.55	41.38	48.74	26.58	37.32	33.57	32.72	36.61	28.22	37.33	44.56	30.47	35.55	38.03	39.69	23.4	39.46	MPUL0A01110	phosphatidylinositol glycan, class T
gene-METSCH_A01120	46.64	40.72	34.26	33.73	26.78	35.43	33.08	41.47	35.94	31.95	37.44	40.19	47.41	46.45	47.72	30.52	28.65	30.66	MPUL0A01120	elongator complex protein 5
gene-METSCH_A01130	14.51	16.21	13.05	13.99	10.41	11.45	15.53	15.32	15.25	11.09	13.67	18.38	10.39	15.28	12.54	12	15.91	11.48	MPUL0A01130	splicing factor 3B subunit 1
gene-METSCH_A01140	8.02	9.27	5.79	6.24	2.7	5.14	6.08	7.44	5.2	9.47	10.4	9.26	10.83	13.44	13.97	5.78	13.75	7.61	METSCH_A01140	hypothetical protein
gene-METSCH_A01150	21.27	17.3	18.2	20.28	22.6	16.14	15.51	12.72	15.11	18.27	23.23	22.51	16.29	20.18	17.14	23.52	18.41	21.56	MPUL0A01150	DNA excision repair protein ERCC-5
gene-METSCH_A01160	47.21	40.33	41.45	42.35	35.11	46.79	36.8	36.19	37.68	48.17	49.67	46.17	36.54	40.08	39.98	59.47	32.76	60.52	MPUL0A01160	Vesicle coat complex, various subunits
gene-METSCH_A01170	101.42	103.58	101.88	126	72.66	84.15	95.84	115.81	113.34	82.96	138.27	149.74	120.26	118.97	118.62	130.07	118.45	129.67	METSCH_A01170	hypothetical protein
gene-METSCH_A01180	1362.22	930.28	1154.94	1839.28	1772.64	535.31	248.66	501.82	705.24	282.68	716.61	1037.27	1326.28	750.84	1097.7	2018.94	806.65	1888.17	MPUL0A01180	ribonuclease T2
gene-METSCH_A01190	500.7	556.18	448.68	328.45	324.18	325.67	465.2	704.4	620.53	216.45	379.33	439.8	290.68	556.43	328.08	248.47	622.53	263.73	MPUL0A01190	adenosylhomocysteinase
gene-METSCH_A01200	24.83	32.39	25	17.86	25.06	20.17	29.35	24.87	23.83	20.75	21.01	23.74	21.23	31.25	25.51	27.08	33.91	28.59	MPUL0A01200	GATA-binding protein
gene-METSCH_A01210	98.81	115.39	86.41	99.78	73.39	73.52	103.93	104.81	111.28	74.96	87.96	111.94	87.19	116.87	92.11	78.36	133.94	78.45	MPUL0A01210	initiation factor 4E
gene-METSCH_A01230	29.98	30.67	23.57	32.55	14.82	17.43	21.14	16.71	20.74	8.76	22.85	33.17	14.94	22.3	18.32	18.74	18.05	20.57	METSCH_A01230	hypothetical protein
gene-METSCH_A01240	90.82	73.07	55.03	89.73	33.81	67.09	42.05	34.49	35.53	55.61	71.36	80.1	40.69	40.71	46.26	90.41	28.75	91.98	MPUL0A01240	pyrimidine and pyridine-specific 5'-nucleotidase
gene-METSCH_A01250	62.09	58.66	45.53	50.53	35.24	47.27	42.68	48.56	47.04	47.11	48.72	55.54	53.73	56.73	52.62	53.33	53.87	56.42	MPUL0A01250	Serine hydrolase FSH1
gene-METSCH_A01260	74.08	69.94	62.25	78.43	45.53	62.29	46.7	51.54	51.72	70.93	73.22	82.7	49.75	46.07	49.79	66.87	49.16	75.4	MPUL0A01260	protein disulfide-isomerase A6
gene-METSCH_A01270	52.98	44.57	39.78	44.88	28.23	44.97	38.48	38.52	39.55	40.1	44.79	43.96	46.75	41.81	52.8	66.46	29.92	61.52	MPUL0A01270	ubiquitin carboxyl-terminal hydrolase L5
gene-METSCH_A01280	43.37	41.64	45.01	41.79	26.71	42.4	46.22	34.27	41.63	52.72	37.97	45.38	38.19	33.86	39.23	58.34	21.35	59.2	MPUL0A01280	Scramblase
gene-METSCH_A01290	58.92	43.86	17.6	6.62	66.82	15.2	67.45	4.36	47.94	640.91	21.47	51.17	1.22	3.82	2.11	0.33	4.64	0.18	MPUL0A01290	solute carrier family 25 (citrate transporter), member 1
gene-METSCH_A01300	29.54	34.13	28.35	17.62	22.12	25.65	24.94	37.02	64.88	32.16	43.25	20.76	13.24	21.27	14.59	15.23	22.42	20.9	MPUL0A01300	amino acid transporter
gene-METSCH_A01310	65.36	49.46	39.73	80.49	44.24	54.98	38.18	30.76	40.89	38.76	62.34	78.67	48.93	44.6	43.25	79.38	48.59	71.55	MPUL0A01310	Protein of unknown function Ytp1
gene-METSCH_A01320	40.69	36.16	34.71	40.29	29.24	36.68	33.26	32.66	31.67	26.68	37.69	40.17	26.32	33.77	30.49	34.6	32.57	34.75	MPUL0A01320	kexin
gene-METSCH_A01330	240.08	217.01	213.04	261.43	195.99	193.77	166.13	139.95	161.45	281.16	225.02	307.56	184.71	142.9	176.63	283.5	121.54	298.42	MPUL0A01330	glucose-6-phosphate 1-dehydrogenase
gene-METSCH_A01340	103.34	99.02	82.82	110.9	73.79	105.16	76.26	69.1	70.86	85.17	82.26	108.18	69.5	69.51	74.43	67.49	68.07	67.61	MPUL0A01340	protein transport protein SEC24
gene-METSCH_A01350	58.38	51.33	59.44	55.48	49.82	44.27	53.11	67.45	61.57	64.66	62.92	67.74	51.49	57.86	54.66	55.16	42.1	54.71	MPUL0A01350	Golgi transport complex subunit 5
gene-METSCH_A01360	37.84	42.18	40.11	40.82	29.69	29.32	41.14	49.89	43.69	29.46	35.45	47.69	41.27	52.43	44.6	28.01	44.23	24.66	MPUL0A01360	protein of unknown function DUF2011
gene-METSCH_A01370	29.37	31.9	24.58	22.86	19.29	22.14	24.29	21.83	23.11	19.79	22.08	28.25	20.55	24.51	26.3	22.68	21.75	24.96	MPUL0A01370	Ankyrin repeat-containing protein
gene-METSCH_A01380	12.74	10.77	14.11	13.31	9.81	15.16	17.11	23.74	24.53	14.94	15.62	18.54	13.85	18.35	14.13	17.97	18.55	14.06	MPUL0A01380	tyrosine-protein phosphatase
gene-METSCH_A01390	66.35	58.27	79.41	72.16	54.74	69.24	60.25	83.22	91.11	94.35	118.43	78.37	74.66	93.06	89.22	89.22	93.17	97.8	MPUL0A01390	Uncharacterized membrane protein YqaE, similar toBlt101, UPF0057 family
gene-METSCH_A01400	45.45	45.42	43.78	62.64	22.39	40.06	30.87	29.03	34.63	23.16	50.92	64.79	40.52	40.46	42.88	49.72	38.15	51.71	MPUL0A01400	replication factor C subunit 3/5
gene-METSCH_A01410	111.14	117.31	133.44	153.15	82.48	132.19	148.97	224.01	213.92	102.69	257.31	187.25	215.33	299.91	203.51	208.56	354.28	195.1	MPUL0A01410	peptide-methionine (S)-S-oxide reductase
gene-METSCH_A01420	28.82	25.74	26.92	27.52	15.54	29.53	27.17	26.47	31.17	37.59	41.97	30.73	23.1	24.5	27.44	38.72	18.74	44.84	MPUL0A01420	ubiquitin carboxyl-terminal hydrolase 9/13
gene-METSCH_A01430	53.1	62.11	57.06	52.4	45.22	37.75	59.19	67.97	76.85	66.84	55.34	66.74	41.24	50.24	46.46	38.44	47.69	38.94	MPUL0A01430	solute carrier family 39 (zinc transporter), member 1/2/3
gene-METSCH_A01450	243.72	244.39	217.67	296.02	166.25	216.38	188.89	159.86	189.36	278.63	256.38	277.21	219.82	174.46	210.65	226.96	143.53	218.41	MPUL0A01450	dolichyl-phosphate mannosyltransferase polypeptide 3
gene-METSCH_A01460	22.53	22.8	41.91	21.04	23.38	25.05	40.37	58.62	56.7	53.99	35.36	25.88	26.09	34.66	27.27	27.72	37.68	31.21	MPUL0A01460	Oxidoreductase-like protein, N-terminal
gene-METSCH_A01470	32.49	28.06	38.14	33.54	40.81	41.86	25.61	33.84	27.31	33.05	35.79	35.51	25.88	29.62	27.72	32.35	31.97	33.4	MPUL0A01470	high affinity sulfate transporter 1
gene-METSCH_A01480	43.18	37.07	40.9	41.28	26.82	34.5	43.86	46.02	39.8	38.01	38.92	46.44	43.25	39.11	37.5	41.68	37.75	41.12	METSCH_A01480	hypothetical protein
gene-METSCH_A01490	18.72	17.78	14.68	19.52	10.79	13.01	14.6	12.21	11.14	11	14.85	21.21	15.16	15.19	16.94	16.54	11.9	16.15	MPUL0A01490	alpha/beta hydrolase fold
gene-METSCH_A01500	207.54	209.32	159.27	186.39	133.05	205.71	199.03	223.92	177.55	146.21	191.37	173.92	260.03	286.66	268.24	189	233.21	206.13	METSCH_A01500	hypothetical protein
gene-METSCH_A01510	7.82	5.31	5.12	5.36	16.03	3.73	7.02	3.23	6.16	5.64	5.91	3.86	10.57	12.82	11.17	9.26	7.9	10.23	MPUL0A01510	nucleobase:cation symporter-1, NCS1 family
gene-METSCH_A01520	197.93	166.65	132.08	103.49	91.17	117.75	126.61	97.54	104.71	57.52	93.59	74.76	113.04	83.5	100.6	195.14	67.32	199.39	MPUL0A01520	homoisocitrate dehydrogenase
gene-METSCH_A01530	21.48	25.7	20.39	17.04	13.91	10.19	25.71	24.37	26.65	7.45	11.96	19.77	22.37	29.89	26.53	8.16	27.45	8.84	MPUL0A01530	putative methyltransferase
gene-METSCH_A01540	23.97	20.92	25.8	26	22.83	27.31	21.64	26.88	26.99	24.38	25.83	27.98	17.28	19.83	20.74	22.96	18.81	24.12	MPUL0A01540	AP2-associated kinase
gene-METSCH_A01550	26.87	23.93	17.71	29.3	15.24	23.36	23.65	16.63	17.35	13.92	23.1	26.76	24.01	26.66	24.15	26.99	27.67	23.29	MPUL0A01550	histone deacetylase 6
gene-METSCH_A01560	21.47	22.06	16.84	25.09	11.62	17.67	20.85	19.59	22.61	14.69	21.76	33.23	25.59	26.07	28.83	18.06	32.99	19.33	MPUL0A01560	WD domain-containing protein, G-beta repeat-containing protein
gene-METSCH_A01570	28.3	26.5	22.58	25.36	18.27	21.42	30.43	24.46	26.7	17.35	28.01	28.38	22.61	29.44	25.61	24.5	38.58	21.5	MPUL0A01570	transcription factor TFIIIB component B''
gene-METSCH_A01580	4572.65	3909.07	5426.44	3507.99	9137.47	4932.38	2724.23	4185.27	4134.45	2794.07	4969.4	5036.43	4565.69	5418.41	4794.47	5128.17	5275.91	4657.43	MPUL0A01580	phosphatidylinositol glycan, class H
gene-METSCH_A01590	61.6	66.36	36.76	46.47	37.2	48.64	101.43	49.99	73.39	42.9	52.26	46.73	46.09	54.78	54.67	63.53	78.72	57.49	MPUL0A01590	LIM domain-containing protein
gene-METSCH_A01600	236.12	264.33	285.57	338.83	249.61	239.4	253.62	312.61	254.7	281.16	297.44	336.08	294.38	244.08	258.76	267.98	316.87	272.15	MPUL0A01600	BolA protein
gene-METSCH_A01610	17.9	16.35	19.44	22.21	17.17	18.98	25.65	23.43	25.72	32.82	31.1	24.72	21.06	22.17	24.19	15.57	30.25	15.57	MPUL0A01610	Major Facilitator Superfamily protein
gene-METSCH_A01620	0.1	0.29	0.2	0	0	0.11	0.1	0	0	0.76	0.19	0	0.43	0.1	0.2	0	0	0	METSCH_A01620	hypothetical protein
gene-METSCH_A01630	0.21	0	0	0.07	0	0	0.29	0.43	0.37	0	0.19	0.22	0.59	0.48	0.35	0.24	0.31	0.3	METSCH_A01630	hypothetical protein
gene-METSCH_A01640	111.39	105.5	91.1	115.99	83.75	91.35	83.84	82.12	84.12	108.24	100.66	115.14	92.53	91.85	93.07	89.37	89.95	88.67	MPUL0A01640	dinuclear metal center protein, YbgI/SA1388 family
gene-METSCH_A01650	0.08	0.32	0.25	0	0	0.09	0.26	0.15	0.09	0.27	0.31	0.09	0.36	0.17	0.5	0.19	0.94	0	METSCH_A01650	hypothetical protein
gene-METSCH_A01660	0.24	0.39	0.32	0.24	0	0.27	0.51	0.14	0.35	0.18	0.38	0.35	0.98	1.14	0.98	0.38	0.83	0.79	METSCH_A01660	hypothetical protein
gene-METSCH_A01670	16.86	14.94	12.75	16.3	9.93	13.46	11.64	11.42	11.99	11.01	15.41	19.45	9.34	10.29	11.5	13.45	10.75	12.19	MPUL0A01670	putative pyrophosphatase or phosphodiesterase, AlkP superfamily
gene-METSCH_A01680	29.31	27.62	21.12	41.9	15.41	28.28	23.87	18.74	22.8	17.67	32.46	46.44	20.58	21.42	22.54	21.57	20.54	19.9	MPUL0A01680	Zinc-finger-containing protein
gene-METSCH_A01690	5.51	4.69	6.78	3.59	3.39	3.62	4.8	7.17	6.19	5.52	5.24	8.11	5.41	5.77	6.56	3.5	2.99	3.75	MPUL0A01690	Major Facilitator Superfamily protein
gene-METSCH_A01700	9.06	8.71	7.71	9.12	4.14	4.48	6.47	5.22	5.95	7.83	7.62	11.18	6.01	5.07	5.93	5.73	9.49	4.49	MPUL0A01700	Major Facilitator Superfamily protein
gene-METSCH_A01720	6.89	7.54	6.22	3.75	10.59	5.74	8.76	4.84	8.03	7.02	7.67	4.62	6.28	7.25	5.68	6.95	7.41	5.98	MPUL0A01720	epoxide hydrolase
gene-METSCH_A01730	13.85	10.53	14.33	18.17	26.53	19.57	6.88	3.82	8.22	8.36	9.45	20.27	3.66	6.82	5.26	7.27	7.04	8.03	METSCH_A01730	hypothetical protein
gene-METSCH_A01740	139.66	127.92	135.66	154.8	157.15	154.84	127.21	90.69	113.74	165.02	139.9	153.94	116.62	98.57	109.02	152.91	97.64	144.24	MPUL0A01740	amphiphysin
gene-METSCH_A01750	46.36	39.46	41.9	25.91	109.43	62.04	48.26	33.77	51.88	23.92	70.81	19.35	32.63	55.96	44.49	52.74	49.94	57.02	METSCH_A01750	hypothetical protein
gene-METSCH_A01760	217.34	212.68	211.34	176.02	368.89	270.24	181.3	141.65	161.49	126.86	241.76	148.23	165.51	191.97	185.16	329.95	161.28	352.03	MPUL0A01760	indoleamine 2,3-dioxygenase
gene-METSCH_A01770	159.96	182.6	132.3	174.94	106.69	126.67	142.26	135.29	122.86	100.26	128.76	170.8	154.65	152.4	156.9	161.89	145.47	160.95	MPUL0A01770	histidyl-tRNA synthetase
gene-METSCH_A01780	67.04	62.25	91.64	104.16	98.79	108.47	49.46	63.52	73.77	43.18	124.43	107.37	48.24	75.15	52.82	48.8	93.14	46.97	MPUL0A01780	sphingolipid delta-4 desaturase
gene-METSCH_A01790	76.07	85.26	64.91	75.21	50.38	54.67	65.86	72.28	69	33.89	66.99	83.32	46.05	72.21	56.18	51.52	70.72	49.87	MPUL0A01790	telomere elongation protein
gene-METSCH_A01800	53.22	49.23	59.1	39.56	23.78	36.4	50.87	86.15	73.58	34.56	67.64	37.9	106.89	95.19	108	50.44	73.52	55.52	MPUL0A01800	PPPDE putative peptidase domain-containing protein
gene-METSCH_A01810	0.41	0.65	0.95	0.07	0.92	0.44	0.82	1.27	0.65	1.29	0.41	0.54	0.96	1.31	0.96	0.27	1.45	0.33	METSCH_A01810	hypothetical protein
gene-METSCH_A01820	69.1	49.62	66.46	42.25	80.46	85.37	49.51	45.24	49.77	74.06	90.07	44.73	46.21	58.74	57.68	90.57	54.03	108.95	MPUL0A01820	peroxisomal membrane protein 4
gene-METSCH_A01830	51.82	64.12	48.63	67.41	44.42	40.55	60.12	59.23	49.75	38.15	50.47	68.35	40.99	59.58	51.06	44.9	57.22	37.86	MPUL0A01830	la-related protein 1
gene-METSCH_A01840	33.24	30.02	32.01	41.04	30.76	37.97	29.11	35.03	36.96	26.82	53.27	44.42	38.61	48.97	42.83	43.56	62.59	38.56	MPUL0A01840	HCO3- transporter family protein
gene-METSCH_A01850	12.04	14.37	9.29	13.63	7.35	7.66	13.97	13.21	13.85	6.01	15.09	16.35	12.74	17.28	16.14	8.14	12.37	8.53	MPUL0A01850	Asparaginase
gene-METSCH_A01860	3019.99	3530.15	3332.18	3609.47	2799.03	3372.7	2806.62	3636.51	3069.01	2172.38	3490.21	3272.92	3914.59	3725.74	3868.87	1605.76	2773.9	2051.29	MPUL0A01860	LSU ribosomal protein L24E
gene-METSCH_A01870	2401.35	2915.77	2499.1	3101.99	2228.92	2501.7	3072.47	3733.73	2971.98	1410.51	2587.31	2440.43	3325.56	3153.11	3371.44	1030.27	2315.22	1098.14	MPUL0A01870	LSU ribosomal protein L30E
gene-METSCH_A01880	17.08	18.33	9.9	18.04	7.13	12.28	11.82	9.06	8.92	5.97	14.65	18.12	17.02	16.97	18.18	12.05	15.95	10.72	MPUL0A01880	DASH complex subunit Spc34
gene-METSCH_A01890	40.54	40.78	37.68	40.6	27.07	32.89	38.05	35.22	40.82	26.86	32.83	40.33	40.4	43.91	43.94	32.41	29.07	35.91	MPUL0A01890	N6-L-threonylcarbamoyladenine synthase
gene-METSCH_A01900	12.44	9.65	10.57	20.02	6.49	14.38	12.4	9.23	9.87	23	10.71	20.7	11.52	7.57	11.46	9.09	3.86	7.8	MPUL0A01900	Smr domain-containing protein
gene-METSCH_A01910	96.13	88.28	79.23	86.73	59.97	86.44	63.33	44.24	56.91	45.47	80.35	91.34	63.22	66.62	71.48	102.08	58.15	106.63	MPUL0A01910	replication factor C subunit 3/5
gene-METSCH_A01920	63.21	74.07	34.22	64.24	22.44	27.19	59.85	58.49	74.66	14.24	50.25	42.83	35.68	67.82	35	25.21	69.13	26.32	MPUL0A01920	omega-6 fatty acid desaturase delta-12 desaturase
gene-METSCH_A01930	19.37	18.97	18.07	19.27	14.3	19.53	18.4	17.35	19.47	18.62	22.99	24.58	16.6	16.11	16.95	26.19	16.64	25.95	MPUL0A01930	stretch-activated calcium channel, Mid1 family
gene-METSCH_A01940	30.69	26.99	26.34	28.57	29.52	28.27	23.35	23.83	26.87	37.59	35.65	33.08	26.5	24.3	24.86	33.11	22.29	31.17	METSCH_A01940	hypothetical protein
gene-METSCH_A01950	13.62	14.69	12.71	17.93	13.72	14.15	21.55	17.27	18.39	14.53	16.76	21.36	17.53	16.77	16.14	11.25	18.64	9.88	METSCH_A01950	hypothetical protein
gene-METSCH_A01960	170.86	164.59	137.73	211.91	126.52	133.41	128.49	143.2	143.66	115.71	192.17	201.42	160.1	190.08	160.02	257.36	196.46	263.09	MPUL0A01960	mediator of RNA polymerase II transcription subunit 10
gene-METSCH_A01970	94.97	65.06	44.08	62.53	99.08	47.03	54.21	32.59	46.78	16.3	53.58	55.95	47.38	53.61	56.66	131.68	28.56	136.4	METSCH_A01970	hypothetical protein
gene-METSCH_A01980	1.35	1.49	1.94	1.64	3.63	1.8	4.52	2.95	3.93	2.05	3.12	2.63	7.24	7.64	8.11	5.06	4.26	5.36	MPUL0A01980	MFS transporter, DHA1 family, multidrug resistance protein
gene-METSCH_A01990	0.26	0.11	0.06	0.2	0.22	0.22	0.28	0.1	0.28	1.07	0.54	0.18	0.12	0.17	0.2	0.17	0.1	0.06	MPUL0A01990	MFS transporter, sugar porter (SP) family
gene-METSCH_A02000	2	1.21	1.62	2.6	1.92	3.05	3.46	2.51	3.93	7.02	4.64	2.99	0.95	1.22	1.02	2.54	1.27	1.56	MPUL0A02000	Aryl-phospho-beta-D-glucosidase BglC, GH1 family
gene-METSCH_A02010	5.31	5.24	2.2	2.92	3.57	3.24	3.55	2.41	3.01	5.89	6.22	3.65	2.61	3.65	3.4	2.55	5.15	2.82	MPUL0A02010	beta-glucosidase/beta-glucosidase
gene-METSCH_A02020	36.41	40.86	16.23	34.98	23.41	18.24	19.78	10.51	16.69	17.66	24.79	27.68	22.62	18.48	25.58	11.58	17.73	10.69	METSCH_A02020	hypothetical protein
gene-METSCH_A02030	2.69	1.72	1.24	0.93	0.2	0.34	0.64	0.73	0.55	0.56	1.45	0.89	0.63	1.04	1.98	0.97	0.35	1.24	METSCH_A02030	hypothetical protein
gene-METSCH_A02040	223.7	220.34	126.75	169.43	86.96	173.74	115.74	87.61	87.91	91.44	118.73	145.17	117.24	109.33	122.34	258.02	71.7	251.14	MPUL0A02040	Glycolipid transfer protein GLTP
gene-METSCH_A02050	171.23	166.25	164.97	161	131.78	130.33	135.98	147.95	157.3	190.4	180.11	184.72	136.53	156.56	130.92	147.2	126	134.99	MPUL0A02050	Complex1-LYR-like
gene-METSCH_A02060	1.65	1.48	1.36	0.97	1.03	0.88	2.02	1.31	1.87	1.16	1.24	1.5	1.52	1.45	1.93	0.28	1.46	0.55	METSCH_A02060	hypothetical protein
gene-METSCH_A02070	0.49	0.32	0.24	0	0.26	0.08	0.05	0.08	0.16	0.61	0.07	0.05	0.13	0.06	0.11	0.12	0.03	0.08	METSCH_A02070	hypothetical protein
gene-METSCH_A02080	15.54	14.09	16.64	18.75	15.9	22.64	17.22	19.41	20.41	18.56	21.51	20.95	12.89	17.59	14.46	16.87	16.87	15.79	MPUL0A02080	RING-H2 zinc finger
gene-METSCH_A02090	32.89	36.69	32.7	36.5	22.56	31.09	42.56	29.06	36.2	58	38.31	38.7	25.42	26.4	29.23	20.38	24.42	23.89	METSCH_A02090	hypothetical protein
gene-METSCH_A02100	3.05	1.88	1.37	9.38	3.86	20.82	10.42	9.03	5.96	194.79	15.85	5.24	3.74	19.24	3.8	1.02	2.39	0.19	MPUL0A02100	C2H2-type zinc finger
gene-METSCH_A02110	6	5.81	4.75	4.29	8.03	7.09	9.09	4.42	8.57	9.67	12.06	5.7	7.37	8.23	9.84	5.6	6.5	7.35	METSCH_A02110	hypothetical protein
gene-METSCH_A02120	33.53	29.76	33.87	46.86	43.12	44.05	31.89	25.42	32.83	47.19	47.34	45.64	26.95	30.34	29.52	54.87	23.24	52.57	MPUL0A02120	control of ATPase protein 2
gene-METSCH_A02130	136.16	134.08	133.05	183.44	115.05	162.05	115.79	130.32	126.91	163.24	174.79	159.48	138.71	138.47	134.46	208.78	143.23	201.98	MPUL0A02130	proteasome subunit alpha 4
gene-METSCH_A02140	27.3	22.77	28.04	28.27	20.29	24.5	33.93	36.97	30.8	31.77	31.35	28.71	26.83	31.13	27.67	30.27	29.71	31.53	MPUL0A02140	Putative transmembrane protein 170
gene-METSCH_A02150	21.01	20.58	18.38	19.22	14.81	23.41	20.87	15.82	17.39	22.23	26.49	24.75	22.88	21.4	24.99	23.71	12.91	24.26	METSCH_A02150	hypothetical protein
gene-METSCH_A02160	34.68	32.61	41.5	38.41	31.88	38.57	41.68	43.86	39.79	31.51	41.76	38.54	31.76	34.31	33.92	62.92	24.14	65.27	MPUL0A02160	sentrin-specific protease 8
gene-METSCH_A02170	47.38	40.66	50.49	45.28	43.32	59.32	35.8	47.32	46.74	55.2	61.03	46.66	39.65	47.77	45.88	78.37	48.04	75.19	MPUL0A02170	intermediate cleaving peptidase 55
gene-METSCH_A02180	185.6	156.97	169.98	196.45	146.29	177.39	179.02	174.69	178.88	255.92	227.84	185.23	209.22	209.28	193.28	270.1	212.09	244.36	MPUL0A02180	SPFH domain, Band 7 family protein
gene-METSCH_A02190	137.1	156.35	91.73	144.47	121.28	84.64	132.85	100.7	102.75	118.17	146.13	155.52	107.68	140.33	107.21	133.68	152.41	121.07	MPUL0A02190	putative Fe2+/Mn2+ transporter, VIT1/CCC1 family
gene-METSCH_A02200	49.49	49.6	36.38	33.52	18.9	33.23	30.94	24.55	26.32	56.14	40.92	41.58	29.64	29.5	33.87	47.12	27.45	50.2	MPUL0A02200	Nucleoside-diphosphate-sugar epimerase
gene-METSCH_A02210	66.57	58.98	55.14	67.69	50.87	59.51	47.09	44.13	54.2	79.5	64.25	62.16	52.28	47.92	51.08	60.4	38.67	55.93	MPUL0A02210	negative transcriptional regulator, PaiB family
gene-METSCH_A02220	46	41.12	39.89	44.1	40.21	44.99	36.32	32.51	37.12	40.85	45.61	50.44	26.78	35.04	35.73	51.13	25.5	49.45	MPUL0A02220	RNA recognition RRM, RBD, or RNP domain
gene-METSCH_A02230	13.27	12.03	12.88	14.62	11.67	14.59	11.53	10.02	11.48	10.85	14.55	15.31	7.72	10.64	8.76	16.35	8.82	16.6	MPUL0A02230	Fasciclin domain-containing protein
gene-METSCH_A02240	7.47	4.91	8.46	59.38	8.67	106.31	24.83	36.09	19.38	266.99	158.18	16.82	18.5	49.61	6.96	1.26	9.09	0.92	MPUL0A02240	MFS transporter, sugar porter (SP) family
gene-METSCH_A02250	1.4	1.56	2.02	2.09	1.56	1.62	2.05	2.71	3.41	1.2	2.05	2.8	1.19	1.82	1.84	0.95	1.26	1.15	MPUL0A02250	Stage II sporulation protein E SpoIIE
gene-METSCH_A02260	12.08	11.06	9.4	9.53	8.67	8.2	9.93	8.9	9.46	13.02	13.18	10.86	8.9	9.72	10	7.11	9.1	5.43	MPUL0A02260	Serine/threonine protein phosphatase PrpC
gene-METSCH_A02270	6.3	6.07	5.96	4.96	4.78	5.43	6.64	7.11	8.45	6.37	9.26	7.38	5.83	7.05	6.04	6.96	6.32	6.11	METSCH_A02270	hypothetical protein
gene-METSCH_A02280	47.63	32.55	40.15	33.86	64.49	58.47	44.82	33.38	46.23	55.56	74.28	36.66	37.27	48.68	45.48	44.62	72.66	44.25	METSCH_A02280	hypothetical protein
gene-METSCH_A02290	26.43	27.41	15.6	22.26	19.66	22.45	19.34	14.6	14.52	10.71	9.64	19.13	19.28	18.29	17.77	27.45	19.45	22.98	MPUL0A02290	ketopantoate hydroxymethyltransferase
gene-METSCH_A02300	482.47	433.58	478.14	444.66	652.79	541.22	285.47	307.15	318.2	451.22	422.5	432.66	357.31	307.25	322.22	920.03	388.53	967.19	MPUL0A02300	lactoylglutathione lyase
gene-METSCH_A02310	1297.01	1146.63	1189.2	1264.3	1339.72	933.03	918.68	972.48	965.92	1212.64	1261.33	1325.22	1213.12	953.1	1089.02	1812.37	638.8	1846.65	MPUL0A02310	Glutaredoxin
gene-METSCH_A02320	0	0	0.24	0.24	0	0.79	0.12	0.1	0.5	0.65	0.45	0.13	0.21	0.84	1.32	0	1.36	0	METSCH_A02320	hypothetical protein
gene-METSCH_A02330	19.42	16.1	17.07	19.19	8.63	18.65	23.29	19.4	20.35	30.26	23.51	19.47	13.81	14.53	15.88	20.25	11	19.35	MPUL0A02330	protein phosphatase PTC6
gene-METSCH_A02340	76.04	107.35	83.8	98.6	57.04	100.95	95.38	112.91	90.64	102.01	102.78	116.74	142.31	146.42	151.12	87.68	114.01	95.98	MPUL0A02340	SSU ribosomal protein MRPS19P
gene-METSCH_A02350	22.38	29.81	20.51	16.16	19.5	13.93	26.38	26.7	30.52	13.72	17.64	23.74	23.33	33.61	26.12	11.73	37.46	11.89	MPUL0A02350	ATP-dependent RNA helicase DDX51/DBP6
gene-METSCH_A02360	21.38	20.46	19.94	19.87	13.22	14.12	18.52	16.18	20.06	8.2	20.63	18.41	12.01	17.08	12.51	16.58	16.47	16.77	MPUL0A02360	ABC-type multidrug transport system, ATPase and permease component
gene-METSCH_A02370	19.62	22.24	18.37	13.04	15.4	12.21	31.49	36.2	35	7.44	15.51	15.94	37.38	46.21	41.42	4.61	33.22	6.13	MPUL0A02370	trimethylguanosine synthase
gene-METSCH_A02380	56.52	60.67	44.93	75.32	26.49	36.66	40.11	18.95	28.79	17.55	67.66	85.14	24.42	30.94	25.12	21.93	32.13	21.9	MPUL0A02380	DNA replication licensing factor MCM3
gene-METSCH_A02390	46.05	56.27	41.5	35.87	39.79	31.06	60.35	70.37	61.73	17.92	38.14	46.93	55.39	77.15	62.08	12.44	81.04	15.82	MPUL0A02390	U3 small nucleolar RNA-associated protein 19
gene-METSCH_A02410	18.56	24.19	19.45	11.57	12.07	8.99	31.14	29.27	29.37	13.16	15.53	17.94	24.46	27.44	26.56	5.02	21.66	3.34	MPUL0A02410	Protein similar to CwfJ C-terminus 2
gene-METSCH_A02420	7.36	8.46	5.86	3.48	5.74	3.85	11.2	9.73	12.84	3.05	4.29	5.6	8.56	14.42	8.82	1.27	17.34	1.94	MPUL0A02420	SET and MYND domain-containing protein
gene-METSCH_A02430	3.97	2.92	3.55	4.74	5.55	5.09	6.99	3.9	7.3	13.15	7.33	4.07	4.39	5.6	4.8	2.71	5.1	2.56	MPUL0A02430	Amino acid permease
gene-METSCH_A02440	5.88	2.98	2.11	6.63	21.68	5.28	42.95	1.64	24.85	41.39	23.03	3.55	2.71	6.91	3.17	1.57	4.52	1.62	MPUL0A02440	aspartate/glutamate transporter, YAT family
gene-METSCH_A02450	33.08	30.84	37.84	32.77	32.84	34.9	35.17	35.32	40.47	30.51	35.38	31.41	34.64	39.65	31.08	53.22	44.17	49.3	MPUL0A02450	Transcriptional activator of glycolytic enzymes
gene-METSCH_A02460	814.67	846.2	1069.68	950.86	1095.54	1096.35	1614.54	1258.45	1174.44	1992.91	866.4	1420.38	1341.24	1240.93	1275.25	1015.43	2144.45	924.23	MPUL0A02460	molecular chaperone DnaK
gene-METSCH_A02470	33.57	34.97	25.62	23.92	27.01	25.84	33.23	25.23	27.28	14.27	18.51	22.11	17.73	21.4	22.76	28.14	17.13	25.7	METSCH_A02470	hypothetical protein
gene-METSCH_A02480	431.75	316.16	348.26	269.85	380.95	302.47	335.15	267.9	362.82	427.25	432.47	249.81	345.97	372.31	351.43	952.53	308.99	961.1	MPUL0A02480	saccharopepsin
gene-METSCH_A02490	178.44	100.87	184.16	110.34	380.65	125.92	134.74	124.67	155.53	167.89	202.42	111.94	162.65	188.87	168.89	385.13	119.09	400.88	MPUL0A02490	Cellulase glycosyl hydrolase family 5
gene-METSCH_A02500	0.12	0.2	0.18	0.06	1.29	0.36	1.73	0.27	1.04	0.3	0.48	0.06	0.73	0.24	0.8	0.35	0.24	0.35	METSCH_A02500	hypothetical protein
gene-METSCH_A02510	5.86	6.97	6.43	7.54	3.45	4.86	5.49	6.25	6.02	4.49	6.95	8.97	3.67	5.78	4.39	3.49	6.58	3.3	MPUL0A02510	DEAD/DEAH box helicase domain-containing protein
gene-METSCH_A02520	21.29	17.34	22.28	29.11	21.58	26.05	18.13	20	21.16	26.39	30.14	32.12	16.66	17.86	17.55	19.68	19.43	21.09	MPUL0A02520	Vesicle coat complex, various subunits
gene-METSCH_A02530	33.91	30.38	35.21	41.24	29.12	47.53	34.34	40.18	40.26	69.98	69.21	46.94	41.61	42.87	42.89	43.07	44.18	49.81	METSCH_A02530	hypothetical protein
gene-METSCH_A02540	1.68	2.24	0	0.26	1.21	1.94	0.73	0.86	1.54	2.95	1.63	1.63	0	0	0.49	0	0	0	MPUL0A02540	RHO protein GDP dissociation inhibitor
gene-METSCH_A02550	4.11	3.96	5.37	4.79	3.46	3.39	3.32	3.49	3.39	7.18	4.88	6.4	1.64	1.52	2.3	1.59	1.98	0.74	MPUL0A02550	mitogen-activated protein kinase
gene-METSCH_A02560	275.71	314.71	261.95	349.61	211.2	274.9	318.99	319.13	282.62	252.83	315.74	347.14	389.8	383.28	406.68	211.76	350.32	210	MPUL0A02560	translation initiation factor 2 subunit alpha aeIF-2a
gene-METSCH_A02570	11.78	11.55	12.25	15.56	6.01	9.06	8.7	6.65	8.94	8.31	11.96	19.06	8.63	9.35	10.52	3.49	9.05	3.73	MPUL0A02570	Leucine rich repeat-containing protein
gene-METSCH_A02580	20.97	21.85	18.82	19.54	9.02	18.15	45.36	30.71	34.65	31.94	25.91	20.55	24.98	28.15	25.55	9.8	23.31	9.49	MPUL0A02580	Nitrate/nitrite transporter NarK
gene-METSCH_A02590	4.5	5.84	3.68	9.54	1.62	2.54	5.79	2.31	2.67	1.36	6.63	8.18	2.73	3.46	2.52	0.72	4.57	0.78	METSCH_A02590	hypothetical protein
gene-METSCH_A02600	13.73	12.3	25.83	19.67	10.42	10.75	11.41	19.3	7.2	13.33	15.71	23.49	13.37	12.25	13.33	17.51	15.91	13.31	MPUL0A02600	agmatinase
gene-METSCH_A02610	0.13	0.06	0.06	0.13	0.12	0.07	0.13	0.28	0.14	0.28	0.42	0	0.17	0.13	0.39	0.07	0.14	0.21	METSCH_A02610	hypothetical protein
gene-METSCH_A02620	99.05	89.92	132.9	121.05	182.46	110.27	134.89	130.41	104.34	142.05	108.07	164.44	135.57	133.77	126.44	156.32	117.31	131.53	MPUL0A02620	Plasma-membrane choline transporter
gene-METSCH_A02630	35.26	33.76	25.54	33.88	22.71	29.47	30.94	29.4	27.67	41.39	38.16	36.18	37.1	32.92	35.8	46.38	32.91	51.44	MPUL0A02630	protein sorting-associated protein 29
gene-METSCH_A02640	46.06	45.95	48.19	52.74	38.69	55.12	51.93	48.34	50.18	60.58	55	59.34	43.32	42.75	46.24	58.05	46.16	52.41	MPUL0A02640	CCR4-NOT transcription complex subunit 2
gene-METSCH_A02650	6.95	7.25	11.49	8.33	5.18	4.99	14.15	7.82	15.97	32.56	8.61	13.11	7.01	8.96	9.27	3.89	6.59	4.72	METSCH_A02650	hypothetical protein
gene-METSCH_A02660	81.47	78.09	84.62	70.93	71.04	70.68	117.09	113.67	97.3	184.93	77.85	134.01	131.77	139.69	133.44	57.02	176.7	52.31	MPUL0A02660	adenylate kinase
gene-METSCH_A02670	80.05	90.43	72.23	96.38	25.79	126.05	86.99	97.16	160.31	345.59	133.49	184.11	31.41	69.05	35.54	46.43	91.78	45.05	MPUL0A02670	heme oxygenase
gene-METSCH_A02680	2.83	3.31	1.83	1.9	1.62	1	1.99	1.84	2.48	1.99	2.57	2.14	5.76	2.26	4.88	1.36	4.82	0.72	METSCH_A02680	hypothetical protein
gene-METSCH_A02690	142.91	163.59	158.08	137.59	233.25	112.6	186.4	170.36	250.43	201.88	136.97	196.94	114.4	151.41	109.36	56.24	188.53	62.17	MPUL0A02690	amino acid transporter
gene-METSCH_A02700	74.46	70.76	78.52	82.42	53.89	79.98	83.2	95.67	97.72	87.48	91.51	102.52	68.51	89.64	71.95	69.57	79.77	70.79	MPUL0A02700	PRELI-like family protein
gene-METSCH_A02710	22.61	16.19	17.83	17.45	23.25	21.06	18.5	14.65	20.69	35.57	31.35	17.44	20.31	18.34	17.29	21.19	15.32	18.01	METSCH_A02710	hypothetical protein
gene-METSCH_A02720	61.04	69.65	61.09	75.33	45.63	69.26	73.59	59.71	64.82	65.84	67.33	80.21	80.95	81.91	90.6	72.67	56.2	56.22	MPUL0A02720	prefoldin beta subunit
gene-METSCH_A02730	136.35	125	118.12	131.58	140.86	150.11	84.85	93.75	91.56	136.89	146	130.25	106.96	121.58	110.42	161.73	139.75	166.45	MPUL0A02730	ubiquinone biosynthesis protein COQ9
gene-METSCH_A02740	64.21	64.13	58.32	66.59	46.9	65.22	63.05	71.58	68.52	77.58	74.21	61.42	68.13	99.97	82.18	61.55	90.97	75.16	MPUL0A02740	proteasome chaperone 1
gene-METSCH_A02750	29.85	30.93	22.25	25.64	19.46	25.24	28.58	34.5	30.37	25.88	34.95	27.96	33.01	51.53	38.88	24.71	44.74	27.01	MPUL0A02750	Mpv17 / PMP22 family protein
gene-METSCH_A02760	38.12	44.09	37.56	28.89	44.49	23.1	31.93	46.2	35.13	11.77	21.41	39.6	32.22	66.03	45.43	16.44	54.94	17.68	METSCH_A02760	hypothetical protein
gene-METSCH_A02770	402.03	384.97	439.41	448.33	456.76	330.51	364.13	448.85	470.77	518.06	452.74	500.81	410.72	405.19	388.25	256.87	367.77	248.2	MPUL0A02770	NADH-ubiquinone oxidoreductase complex I subunit
gene-METSCH_A02780	17.16	14.3	12.11	13.82	11.13	13.89	10.31	8.09	10.47	9.2	11	15.85	9.05	11.13	11.18	9.66	7.51	9.32	MPUL0A02780	cytoskeleton-associated protein 5
gene-METSCH_A02790	172.54	174.67	140.69	194.65	98.83	144.72	143.19	150.8	141.92	158.74	145.35	178.47	150.4	144.95	161.08	138.32	147.59	142.5	MPUL0A02790	electron transfer flavoprotein beta subunit
gene-METSCH_A02810	208.42	186.48	179.63	257.62	95.81	164.76	78.35	53.18	65.28	47.73	105.7	212.96	97.88	83.96	89.11	176.19	94.78	169.79	MPUL0A02810	Peptidyl-prolyl cis-trans isomerase (rotamase) - cyclophilin family
gene-METSCH_A02820	8.71	16.71	18.2	24.08	7.54	11.17	17.05	20.09	21.91	15.59	7.37	16.86	9.9	14.55	11.08	27.57	16.72	3.17	MPUL0A02820	pre-mRNA branch site protein p14
gene-METSCH_A02830	82.91	77.5	73.53	104.26	54.25	79.32	63.81	56	61.09	71.69	83.56	93.31	64.82	62.33	64.97	95.2	57.19	85.22	MPUL0A02830	oligosaccharyltransferase complex subunit alpha ribophorin I
gene-METSCH_A02840	213.27	220.48	221.56	250.46	205.85	189.57	170.97	206.76	214.48	157.56	239.22	305.87	152.71	226.1	160.68	274.42	289.81	267.93	MPUL0A02840	dynamin 1-like protein
gene-METSCH_A02850	34.25	34.04	31.4	36.77	34.4	31.27	23.41	30.14	28.04	22.73	40.37	42.48	33.1	32.86	34.64	27.33	22.99	28.85	MPUL0A02850	Single strand annealing-weakened 1
gene-METSCH_A02860	1.06	1.03	0.73	0.48	0.24	0.62	1.02	1.88	1.22	0.89	2.97	0.09	1.34	1.15	1.48	0.95	0.46	0.09	METSCH_A02860	hypothetical protein
gene-METSCH_A02870	0	0	0	0	0	0	0	0	0.08	0	0	0	0.2	0	0	0	0	0	METSCH_A02870	hypothetical protein
gene-METSCH_A02880	454.22	388.07	520.54	450.35	237.53	440.41	239.59	228.54	269.88	225.59	306.7	526.07	308.4	163.06	283.33	401.88	143.03	360.62	MPUL0A02880	Ribosome associated membrane protein RAMP4
gene-METSCH_A02890	17.77	13.29	8.45	5.97	5.81	4.52	5.76	3.26	6.8	6.92	9.18	5.08	5.66	10.89	7.39	23.33	6.43	27.72	METSCH_A02890	hypothetical protein
gene-METSCH_A02900	0.58	0.48	0.83	0.16	0.24	0.81	1.2	0.81	0.97	0.45	1.47	0.35	2.57	1.41	2.34	0.67	1.32	0.99	METSCH_A02900	hypothetical protein
gene-METSCH_A02910	341.45	365.22	218.06	234.49	65.96	168.45	108.15	196.18	218.43	41.37	203.58	153.27	62.44	151.78	76.99	240.65	209.84	278.24	MPUL0A02910	fatty acid synthase, alpha subunit
gene-METSCH_A02920	22.72	24.46	18.54	23.45	16.77	20.43	20.76	14.89	17.63	16.26	22.15	23.71	17.59	20.19	21.53	18.72	15.09	19.1	MPUL0A02920	brefeldin A-inhibited guanine nucleotide-exchange protein
gene-METSCH_A02930	701.51	707.45	601.89	575.36	515.94	604.67	644.06	629.25	595.16	531.13	560.97	509.14	749.57	664.75	749.49	699.34	500.79	648.95	MPUL0A02930	Stm1 protein
gene-METSCH_A02940	34.08	29.42	29.43	38.35	15.09	30.97	28.84	25.48	29.18	39.5	34.65	36.49	21.9	27.37	22.14	28.52	24.25	25.05	MPUL0A02940	Putative Sin3 binding protein
gene-METSCH_A02950	77.68	81.86	53.33	77.53	33.73	47.18	48.75	28.33	40.13	18.23	66.16	79.99	31.09	41.57	40.44	28.89	33.8	30.18	MPUL0A02950	DNA replication licensing factor MCM7
gene-METSCH_A02960	15.33	9.72	11.81	11.97	7.78	8.23	11.47	10.53	10.2	11.63	14.6	18.9	7.93	9.54	11.14	9.54	8.12	14.84	MPUL0A02960	Uncharacterized membrane protein YidH, DUF202 family
gene-METSCH_A02970	189.94	175.63	150.85	222.62	124.33	145.84	121.16	105.46	107.14	173.49	161.81	199.47	141.41	118.56	142.46	184.77	83.5	185.5	MPUL0A02970	SAP domain-containing ribonucleoprotein
gene-METSCH_A02980	55.38	50.62	44.64	48.26	46.28	43.98	57.24	43.66	46.94	49.56	69.87	55.6	46.88	49.92	48.35	47.45	44.79	46.12	MPUL0A02980	Aminopeptidase N
gene-METSCH_A03000	361.24	434.1	391.96	389.41	294.29	355.74	543.3	584.24	428.97	239.34	363.79	411.79	543.02	571.86	518.33	235.05	574.1	220.07	MPUL0A03000	asparagine synthase glutamine-hydrolysing
gene-METSCH_A03010	127.48	124.32	115.43	172.76	112.15	139.77	124.78	108.88	111.21	155.83	157.42	158.99	141.57	133.7	134.22	139.73	136.28	129.24	MPUL0A03010	26S proteasome regulatory particle non-ATPase Rpn12p
gene-METSCH_A03020	15.95	16.91	15.33	18.29	10.45	15.75	16.82	17.44	15.1	15.05	19.09	18.76	13.37	12.46	13.14	15.51	15.06	17.3	MPUL0A03020	ESCRT-I complex subunit VPS28
gene-METSCH_A03030	17.62	17.06	20.57	15.63	12.66	19.55	19.61	20.12	20.35	20.5	23.97	19.66	14.93	17.84	20.34	26.51	12.86	28.53	METSCH_A03030	hypothetical protein
gene-METSCH_A03040	34.18	43.64	36.07	50.14	20.56	32.24	43.38	48.39	40.42	27.23	43.84	67.5	33.16	37.83	38.69	28.02	34.53	29.18	MPUL0A03040	3-oxo-5-alpha-steroid 4-dehydrogenase 3
gene-METSCH_A03050	140.31	156.51	174.95	122.02	297.26	140.75	195.69	171.08	214.47	87.43	116.52	120.26	133.28	177.27	145.38	106.39	186.12	105.18	MPUL0A03050	NCS1 nucleoside transporter family
gene-METSCH_A03060	159.6	151.88	132.95	158.74	110.64	135.19	129.57	137.67	126.12	111.52	136.18	156.94	131.88	140.54	130.88	222.51	138.73	209.24	MPUL0A03060	syntaxin 1B/2/3
gene-METSCH_A03070	0	0	0	0	0	0	0	0	0.17	0	0.07	0	0.2	0.08	0.16	0	0.09	0	METSCH_A03070	hypothetical protein
gene-METSCH_A03080	37.08	35.83	34.12	37.81	23.61	32.62	44.95	42.67	43.88	41.87	45.32	42	38.56	45.21	47.7	33.04	40.92	31.52	MPUL0A03080	1D-myo-Inositol-tetrakisphosphate 5-kinase / inositol-polyphosphate multikinase
gene-METSCH_A03090	200.28	213.45	168.75	181.45	139.73	161.58	190.22	206.54	184.32	108.88	171.58	183.7	155.68	210.72	168.19	162.35	217	166.61	MPUL0A03090	peptide chain release factor subunit 3 ERF-3
gene-METSCH_A03100	50.57	41.49	32.54	42.42	23.8	35.38	29.67	20.22	29.63	34.19	30.85	35.28	25.86	22.09	27.16	60.77	12.95	51.85	MPUL0A03100	VHS domain-containing protein
gene-METSCH_A03110	9.59	7.16	10.07	9.16	6.14	11.13	10.36	8.01	10.52	18.86	12.44	10.17	9.03	8.49	9.91	9.4	5.84	10.34	METSCH_A03110	hypothetical protein
gene-METSCH_A03120	21.38	20.38	19.58	24.1	18.61	22.79	21.66	17.31	19.49	24.6	22.24	19.1	19.2	16.19	27.62	20.39	14.31	34.65	MPUL0A03120	blocked early in transport 1
gene-METSCH_A03130	16.95	19.3	13.54	12.55	13.02	7.59	20.16	21.41	19.88	5.17	9.85	17.08	15.63	24.78	19.71	5.54	26.71	4.85	MPUL0A03130	AAA family ATPase
gene-METSCH_A03140	21.02	25.17	23.14	23.85	15.29	20.92	31.68	29.51	32.15	27.53	27.2	30.21	27.27	30.66	24.79	22.27	31.29	21.07	MPUL0A03140	Chromosome partitioning ATPase, Mrp family, contains Fe-S cluster
gene-METSCH_A03150	82.47	94.27	68.94	52.33	66.81	46.95	109.11	111.45	104.38	35.28	50.75	65.95	120.95	143.72	134.69	18.38	115.45	24.68	MPUL0A03150	LSU ribosome biogenesis protein NOP16
gene-METSCH_A03160	17.2	16.86	13.22	14.67	6.21	9.97	17.62	15.7	19.66	14.84	16.48	19.26	17.46	18.75	25	13.49	5.41	15.38	MPUL0A03160	polyadenylate-binding protein 2
gene-METSCH_A03170	110.6	106.17	71.79	104.96	46.92	80.9	57.98	43.92	57.45	30.4	76.69	98.26	59.43	51.51	61.57	110.03	45.49	109.26	MPUL0A03170	mannose-6-phosphate isomerase, type 1
gene-METSCH_A03180	19.88	16.91	18.65	14.29	14.14	19	17.86	19.42	21.17	13.28	20.85	19.49	14.71	19.3	16.63	16.77	16.98	14.76	MPUL0A03180	dynactin-5
gene-METSCH_A03190	77.98	75.89	74.59	86.95	80.1	80.79	68.75	63.39	68.48	68.44	85.31	90.86	57.67	62.94	62.5	88.58	57.79	85.66	MPUL0A03190	protein disulfide-isomerase
gene-METSCH_A03200	154.88	137.22	134.01	149.79	138.54	122.74	111.11	93.28	99.19	103.96	116.84	139.5	100.18	109.82	105.03	156.91	91.96	155.49	MPUL0A03200	ubiquitin-activating enzyme E1
gene-METSCH_A03210	3.78	3.97	4.12	5.54	3.65	6.44	4.96	4.88	5.71	7.29	8.69	8.69	5.8	9.66	6.88	4.47	12.58	3.92	MPUL0A03210	ATP-binding cassette, subfamily B (MDR/TAP), member 1
gene-METSCH_A03220	10.11	9.12	13.05	14.28	9.26	10.18	9.76	11.86	10.73	10.34	10.67	17.77	7.01	12.97	8	13.77	17.38	12.02	MPUL0A03220	Zn(2)-Cys(6) binuclear cluster domain-containing protein
gene-METSCH_A03230	18.13	18.19	11.27	14.08	5.84	12.16	13.71	13.55	15.51	13.06	13.79	12.5	14.05	11.56	14.62	14.35	9.13	13.91	MPUL0A03230	Di-sulfide bridge nucleocytoplasmic transport domain-containing protein
gene-METSCH_A03240	15.08	22.64	11.44	15.16	5.8	11.54	12.41	14.04	14.74	8.25	14.94	18.23	6.42	12.05	8.13	16.88	15.63	15.47	MPUL0A03240	G/U mismatch-specific uracil-DNA glycosylase
gene-METSCH_A03250	17.29	22.72	7.33	11.98	3.91	10.33	14.09	11.33	12.01	6.08	13.78	11.88	8.64	14.66	13.24	15.54	15.89	17.06	MPUL0A03250	Hyphally regulated cell wall protein N-terminal
gene-METSCH_A03260	44.85	47.79	37.84	47.66	29.97	42.81	40.56	40.41	34.91	41.75	50.79	49.29	38.59	49.76	48.88	48.65	47.78	48.49	METSCH_A03260	hypothetical protein
gene-METSCH_A03270	0.7	0.18	0.53	0.18	0	0.59	0.53	0.93	0.56	0.96	0.83	0	0.62	0.54	0.18	0.21	0	0.39	METSCH_A03270	hypothetical protein
gene-METSCH_A03280	19.45	21.72	24.62	22.65	24.74	25.23	21.07	23.24	23.76	30.39	25.68	23.91	15.3	15.63	14.26	29.43	17.65	31.35	MPUL0A03280	Subunit 11 of the general transcription factor TFIIH
gene-METSCH_A03290	45.4	48.68	72.51	54.77	60.44	108.38	38.16	62.72	69.55	138.11	84.71	117.28	36.47	65.98	42.84	60.75	127.44	59.7	MPUL0A03290	import and degradation protein
gene-METSCH_A03300	221.19	216.4	203.38	406.75	273.54	380.37	132.97	97.85	99.43	235.24	247.64	337.48	208.36	193.12	212.25	574.68	205.03	601.71	MPUL0A03300	phosphatidyl-N-methylethanolamine N-methyltransferase
gene-METSCH_A03310	28.38	24.71	21.85	28.91	21.34	28.53	21.52	13.59	19.63	18.78	22.34	27.09	15.7	15.8	18.61	26.6	13.27	26.14	MPUL0A03310	PIG-X / PBN1
gene-METSCH_A03320	84.78	85.32	78.02	135.82	61.03	90.87	67.32	55.61	64.85	69.52	88.44	120.07	63.32	62.79	65.31	64.96	65.93	57.55	MPUL0A03320	DnaJ-related protein SCJ1
gene-METSCH_A03330	36.04	39.99	34.65	39.69	15.7	28.8	44.97	30.4	36.73	62.44	39.4	62.4	48.08	32.39	41.43	47.38	33.2	43.33	MPUL0A03330	NADPH-dependent methylglyoxal reductase
gene-METSCH_A03340	19.73	19.94	17.23	16.8	14.25	16.42	19.74	25.52	20.37	14.59	20.64	22.38	14.64	23.59	19.84	11.47	21.49	14.42	MPUL0A03340	Misato Segment II tubulin-like domain-containing protein
gene-METSCH_A03350	225.46	183.34	154.77	124.15	83.76	112.67	204.55	130.63	164.28	170.95	137.18	120.53	140.51	160.89	126.75	177.16	251.09	177.5	MPUL0A03350	saccharopine dehydrogenase NADP+, L-glutamate forming
gene-METSCH_A03360	2.38	0.94	1.56	1.34	0.69	1.5	1.08	1.07	2	3.3	2.07	2.17	0.96	1.77	1.85	0.41	2.56	0.62	MPUL0A03360	Secretory lipase
gene-METSCH_A03370	57.74	55.4	49.07	63.85	45.41	52.74	52.77	51.81	50.93	55.94	64.62	72.08	44.45	50.07	45.49	53	54.77	54.32	MPUL0A03370	mannan polymerase II complex HOC1 subunit
gene-METSCH_A03380	30.8	30.59	38.74	45.7	37.12	33.99	46.01	48.23	53.38	44.01	46.94	52.99	35.38	44.09	34.78	44.62	44.09	38.27	MPUL0A03380	Ran-interacting Mog1 protein
gene-METSCH_A03390	44.21	42.28	51.67	99.11	107.63	71.48	38.95	32.89	37.49	844.65	120.86	354.26	51.38	21.55	34.7	30.45	221.61	26.19	METSCH_A03390	hypothetical protein
gene-METSCH_A03400	55.35	50.94	47.52	59.96	41.54	50.74	43.54	41.26	45.41	44.81	50.82	64.36	36.71	47.75	39.28	53.03	48.16	52.45	MPUL0A03400	Vesicle coat complex, various subunits
gene-METSCH_A03410	69.62	59.42	56.72	71.69	49.65	55.64	53.12	63.81	53.1	95.19	76.8	81.86	60.47	61.69	52.4	53.94	73.6	57.42	MPUL0A03410	mediator of RNA polymerase II transcription subunit 7
gene-METSCH_A03420	67.68	72.84	69.18	76.49	51.84	58.51	82.69	65.51	84.32	84.32	65.85	92.73	53.93	68.17	55.37	72.58	72.8	68.06	MPUL0A03420	RING-box protein 1
gene-METSCH_A03430	40.99	45.42	40.14	42.32	38.8	41.58	40.66	43.28	39.09	42.4	44.59	46.59	45.89	43.58	48.51	33.92	44.12	36.45	MPUL0A03430	prephenate dehydratase
gene-METSCH_A03440	922.75	1009.44	937.46	1077.52	876.43	721.3	1144.32	1146.86	1013.2	634.48	896.86	1103.02	940.16	752.64	877.76	272.35	723.13	287.83	METSCH_A03440	hypothetical protein
gene-METSCH_A03450	0.22	0.23	0.27	0.26	0.08	0.09	0.11	0.19	0.14	0.14	0.32	0.08	0.37	0.05	0.24	0.28	0.09	0.09	MPUL0A03450	amino acid/polyamine/organocation transporter, APC superfamily
gene-METSCH_A03460	77.69	74.74	58.02	75.93	50.52	62.87	60.19	48.71	54.97	37.55	60.11	75.53	43.05	52.77	54.78	63.43	40.97	64.41	MPUL0A03460	ATP-dependent helicase STH1/SNF2
gene-METSCH_A03470	250.53	251.48	260.81	283.81	293.93	301.14	189.34	188.58	203.64	269.08	287.77	294.62	233.64	241.95	220.03	243.06	220.38	257.2	MPUL0A03470	import inner membrane translocase subunit TIM23
gene-METSCH_A03480	2.97	2.61	3.56	1.69	3.59	3.21	4.77	3.39	3.88	15.94	9.12	3.87	1.59	2.09	2.24	1.78	2.02	1.13	METSCH_A03480	hypothetical protein
gene-METSCH_A03490	159.57	181.14	188.18	141.98	203.64	154.58	242.81	184.42	223.97	415.78	215.76	268.08	133.99	149.91	127.43	95.35	175.51	92.94	MPUL0A03490	2-oxoglutarate dehydrogenase E1 component
gene-METSCH_A03500	1.2	1.3	1.11	1.15	0.64	1.32	2.51	1.06	1.27	1.9	2.72	0.96	2.37	2.25	3.18	0.84	1.53	0.41	MPUL0A03500	salicylate hydroxylase
gene-METSCH_A03510	11.29	8.41	7.82	8.49	3.69	8.47	10.48	4.55	8.91	21.23	12.96	8.48	6.48	6.57	7.23	6.88	0.85	6.8	MPUL0A03510	3-dehydroquinate dehydratase
gene-METSCH_A03520	0.14	0.33	0.27	0.07	0.13	0.22	1.07	1.69	1.09	0.15	0.95	0.22	1.23	2.11	1.93	0	1.08	0	METSCH_A03520	hypothetical protein
gene-METSCH_A03530	42.7	39.14	46.25	43.47	44.74	45.68	51.31	41.55	48	77.78	70.47	48.4	41.84	41.33	43.64	55.12	42.3	56.34	MPUL0A03530	Putative serine esterase DUF676
gene-METSCH_A03540	8.38	5.08	7.38	6.26	6.95	4.76	5.89	5.18	5.64	6.54	5.92	5.37	7.22	6	6.69	13.09	3.38	12.09	MPUL0A03540	myo-inositol 2-dehydrogenase / D-chiro-inositol 1-dehydrogenase
gene-METSCH_A03550	92.73	73.74	79.07	69.33	81.94	65.97	71.19	47.48	56.71	164.78	86.91	96.24	69.18	44.73	65.14	89.43	17.39	83.91	MPUL0A03550	1-acylglycerone phosphate reductase
gene-METSCH_A03560	23.5	30.36	37.94	23.39	45.36	13.77	138.75	98.54	80.21	70.89	19.07	45.13	95.43	99.23	73.69	41.3	127.43	36.04	MPUL0A03560	alcohol dehydrogenase NADP+
gene-METSCH_A03570	13.69	12.85	16.06	18.52	14.23	13.08	17.62	22.47	15.38	24.08	17.44	24.61	22.03	18.66	21.37	16.65	17.32	13.53	METSCH_A03570	hypothetical protein
gene-METSCH_A03580	28.22	25.32	28.1	34.38	27.77	29.78	35.11	33.39	32.08	33.51	45.1	37.46	33.09	34.07	34.02	38.81	38.27	37.32	MPUL0A03580	protein disulfide-isomerase A6
gene-METSCH_A03590	24.7	32.28	26.62	39.83	20.04	33.41	50.01	25.24	42.98	54.02	32.58	39.58	21.87	22.39	22.15	33.57	32.93	29.24	MPUL0A03590	Sucrase/ferredoxin-like
gene-METSCH_A03600	1.24	1.44	1.23	1.53	1.14	1.63	3.2	2.54	2.64	2.76	1.51	2.84	2.08	1.56	1.84	1.88	3.46	2.24	METSCH_A03600	hypothetical protein
gene-METSCH_A03610	28.5	29.24	61.17	26.93	53.31	63.22	65.88	75.01	61.45	98.83	48.81	45.95	43.58	50.82	44.54	36.26	70.35	30.51	MPUL0A03610	1-phosphatidylinositol-4-phosphate 5-kinase
gene-METSCH_A03620	30.71	31.59	34.23	44.45	28.11	36.26	33.57	31.39	37.81	38.15	38.78	43.41	25.63	30.73	26.46	23.94	38.88	22.11	MPUL0A03620	biogenesis AIM24
gene-METSCH_A03630	42.5	49.05	51.45	32.05	110.33	43.76	70.06	80.78	91.7	31.62	54.03	23.4	50.53	124.52	62.97	232.06	93.83	240.58	METSCH_A03630	hypothetical protein
gene-METSCH_A03640	9.09	9.11	13.33	7.67	13.84	8.52	12.58	11.76	10.57	7.06	7.71	10.26	7.14	13.4	10.43	11.78	13.92	12.78	MPUL0A03640	Uncharacterized protein, Rmd1/YagE family
gene-METSCH_A03650	20.88	28.8	17.63	15.5	16.6	12.17	28.4	27	19.95	4.5	16.34	18.51	20.64	37.06	24.29	6.41	39.78	7.5	MPUL0A03650	U3 small nucleolar RNA-associated protein 20
gene-METSCH_A03660	57.21	47.56	51.12	63.65	45.39	53.06	46.5	51.39	53.82	68.57	62.07	54.3	55.99	57.21	54.72	65.79	42.92	63.88	MPUL0A03660	HMG (high mobility group) box
gene-METSCH_A03670	42.72	27.91	45.67	41.14	43.2	53.51	42.29	50.75	54.21	81.12	69.51	44.14	39.59	51.07	45.15	43.44	40.8	43.34	MPUL0A03670	Zinc finger, ZZ type
gene-METSCH_A03680	114.19	106.47	116.44	107.54	80.01	97.55	85.51	105.79	105.06	87.61	106.73	118.88	117.5	114.26	116.07	51.21	98.15	47.95	METSCH_A03680	hypothetical protein
gene-METSCH_A03690	2.35	3.22	6.09	6.35	5.66	10.16	7.87	11.85	2.65	11.28	2.65	0	7.04	20.94	2.63	7.89	3.7	16.13	METSCH_A03690	hypothetical protein
gene-METSCH_A03700	121.94	114.22	134.51	178.53	128.53	145.11	109.96	120.25	110.88	147.11	127.43	154.62	158.94	125.59	152.62	160.17	123.12	147.75	MPUL0A03700	magnesium-dependent phosphatase 1
gene-METSCH_A03710	21.07	18.47	42.23	27.08	19.74	29.31	25.53	42.57	32.84	31.81	31.49	26.53	18.74	23.48	18.57	25.01	29.64	26.78	METSCH_A03710	hypothetical protein
gene-METSCH_A03720	7.17	7.5	9.94	6.86	3.39	9.5	11.29	10.22	11.17	13.01	12	10.13	6.16	8.15	7.8	7.85	8.6	8.66	MPUL0A03720	SPRY domain-containing protein
gene-METSCH_A03730	149.34	164.25	182.31	193.57	85.76	128.3	101.59	93.5	117.09	90.18	128.07	280.78	101.46	97.92	99.15	157.22	98.77	157.31	MPUL0A03730	sulfate adenylyltransferase
gene-METSCH_A03740	3797.49	3342.84	3058.31	2760.58	2217.79	2861.86	1960.6	1985.78	2071.44	2731.89	2574.97	3124.52	2375.66	2065.57	2303.51	4384.45	2561.66	4166.86	METSCH_A03740	hypothetical protein
gene-METSCH_A03750	566.56	499.25	384.77	266.21	385.78	388.9	287.09	312.94	250.41	167.72	326.6	274.45	264.74	351.7	312.28	512.77	336.66	523.13	MPUL0A03750	C-22 sterol desaturase
gene-METSCH_A03760	18.47	18.78	20.19	18.87	13.37	12.78	23.86	26.14	21.03	9.19	17.99	20.99	18.48	22.5	22.14	11.25	19.96	18.16	METSCH_A03760	hypothetical protein
gene-METSCH_A03770	31.52	39.54	28.34	18.43	28.18	14.08	39.42	36.67	45.13	9.76	16.66	26.52	32.8	41.19	33.98	12.84	44.18	14.12	MPUL0A03770	nucleolar complex protein 3
gene-METSCH_A03780	36.07	35.87	32.25	34.73	21.03	28.57	37.94	34.71	27.39	24.34	26.11	49.58	29.46	32.95	34.18	28.46	33.85	26.19	MPUL0A03780	cleavage and polyadenylation specificity factor subunit 2
gene-METSCH_A03790	39.21	43.52	44.52	56.25	43.39	45.45	53.09	46.58	49.35	46.91	47.38	66.18	28.46	35.6	31.21	33.11	46.99	31.95	MPUL0A03790	phospholipid-translocating ATPase
gene-METSCH_A03800	0	0.13	0	0	0	0	0.14	0.17	0	0.14	0.12	0	0.4	0.07	0.13	0	0.15	0	METSCH_A03800	hypothetical protein
gene-METSCH_A03810	906.91	913.29	813.1	873.31	705.14	890.8	816.01	793.84	741.65	728.52	708.83	802.58	908.39	790.21	913.43	1031.48	608.69	1149.7	MPUL0A03810	nascent polypeptide-associated complex subunit alpha
gene-METSCH_A03820	53.08	39.38	64.22	59.95	70.56	63.19	55.75	58.78	59	78.59	72.93	54.83	65.85	63.83	71.18	111.05	48.55	112.63	MPUL0A03820	putative integral membrane zinc-ribbon metal-binding protein
gene-METSCH_A03830	28.5	27.24	25.36	18.58	26.2	16.58	29.09	33.61	32.96	18.73	24.87	25.03	21.3	27.59	24.18	26.64	30.02	29.59	METSCH_A03830	hypothetical protein
gene-METSCH_A03840	14.46	14.07	13.26	13.07	10.78	14.05	9.93	11.42	11.86	7.89	10.02	14.57	7.8	10.22	11.48	13.82	5.36	14.4	MPUL0A03840	transcription factor MBP1
gene-METSCH_A03850	9.76	10.11	23.07	28.41	20.71	19.44	41.78	45.21	43.17	114.15	40.63	50.26	17.16	30.4	25.33	10.8	28.11	12	MPUL0A03850	Multidrug resistance protein
gene-METSCH_A03860	39.47	30.74	62.11	42.47	34.84	44.43	56.95	56.51	52.74	67.22	44.24	50.42	28.31	29.97	28.78	58.14	34.78	56.41	MPUL0A03860	Modifier of rudimentary (Mod(r)) protein
gene-METSCH_A03870	146.44	184.95	253.49	194.88	184.95	175.76	290.59	273.69	307.64	276.3	193.33	200.6	163.32	194.13	147.33	222.29	226.35	224.03	MPUL0A03870	NADH:ubiquinone reductase non-electrogenic
gene-METSCH_A03880	3.93	4.08	3.53	3.67	2.59	2.64	2.83	2.55	3.25	3.62	4.31	4.82	1.29	1.69	1.69	2.12	2.91	2.68	MPUL0A03880	endo-1,3(4)-beta-glucanase
gene-METSCH_A03890	2.83	1.75	0.81	1.37	0.85	1.43	1.69	1.61	1.03	1.77	3.38	1.43	2.88	3.01	2.84	1.66	2.36	1.64	MPUL0A03890	Protein of unknown function DUF3112
gene-METSCH_A03900	54.48	44.77	40.39	56.42	28.99	48.89	31.09	27.29	29.06	37.16	55.93	59.6	55.87	47.21	59.83	32.08	43.62	30.98	MPUL0A03900	chromosome transmission fidelity protein 8
gene-METSCH_A03910	25.84	23.83	24.14	26.11	27.44	20.28	22.32	16.32	19.76	24.41	23.68	31.01	17.44	22.08	19.26	27.74	16.49	28.73	MPUL0A03910	Protein tyrosine/serine phosphatase
gene-METSCH_A03920	26.47	35.32	24.24	21.96	18.83	15.55	27.56	32.25	30.62	16.54	23.19	31.02	29.53	40.29	32.04	12.44	43.26	11.34	MPUL0A03920	tRNA pseudouridine38/39 synthase
gene-METSCH_A03930	27.06	32.87	23.52	19.14	22	14.02	34.11	36.86	37.56	13.81	19.04	23.95	26.99	40.81	29.91	14.27	41.91	15.55	MPUL0A03930	ATP-dependent RNA helicase SPB4
gene-METSCH_A03940	11.54	12.81	14.97	12.76	7.96	9.51	14.02	16.28	16.35	9.38	14.21	13.2	12.05	16.08	13.38	20.03	12.5	20.22	MPUL0A03940	amyloid beta precursor protein binding protein 1
gene-METSCH_A03950	6.34	6.67	14.23	10.06	1.4	9.63	7.26	28.88	27.38	8.98	23.93	15.77	10.87	16.62	12.22	3.17	21.74	4.94	METSCH_A03950	hypothetical protein
gene-METSCH_A03960	9.03	12.62	10.19	9.59	2.56	15.72	10.76	14.69	16.53	11.58	25.51	14.04	8.94	14.56	11.57	4.44	25.85	6.09	METSCH_A03960	hypothetical protein
gene-METSCH_A03970	20.24	21.32	17.02	16.06	7.01	10.24	19.19	19.87	22.17	16.25	17.83	18.57	14.25	18.32	17.21	11.13	11.65	10.74	MPUL0A03970	E3 ubiquitin-protein ligase BAH
gene-METSCH_A03980	1.77	1.7	3.91	1.35	2.09	1.57	5.13	3.59	3.97	2.28	3.65	1.81	6.2	5.15	7.53	0.83	2.44	0.92	METSCH_A03980	hypothetical protein
gene-METSCH_A03990	155.44	162.34	208.5	227.74	151.93	204.12	230.33	236.88	174.76	455.52	176.25	294.19	210.73	170.77	190.67	369.17	314.73	349.56	MPUL0A03990	Golgi to ER trafficking protein GET3
gene-METSCH_A04000	145.13	193.25	213.85	359.94	119.44	181.11	182.69	231.72	136.23	401.54	217.51	399.54	159.09	134	128.24	123.07	422.18	147.24	MPUL0A04000	4F5 protein family protein
gene-METSCH_A04010	102.65	102.18	93.4	113.18	72.73	102.04	68.66	77.95	72.03	94.6	109.5	116.98	92.24	84.57	92.88	116.62	86.21	121.06	MPUL0A04010	carboxymethylenebutenolidase
gene-METSCH_A04030	273.61	322.9	260.45	342.98	195.27	245.71	314.94	352.77	301.57	174.17	293.56	307.51	367.57	380.2	370.83	167.7	304.05	162.47	MPUL0A04030	translation initiation factor 3 subunit 2 eIF-3 s2
gene-METSCH_A04040	26.86	31.05	11.88	57.04	18.04	16.4	11.71	2.31	8.47	5.86	23.28	34.27	11.58	15.08	15.25	5.08	17.15	5.13	MPUL0A04040	homeobox protein YOX1/YHP1
gene-METSCH_A04050	36.58	36.67	33.01	42.44	28.26	33.28	37.19	27.38	32.61	29.53	39.66	44.31	32.6	30.26	32.16	35.57	29.56	33.53	MPUL0A04050	endopolyphosphatase
gene-METSCH_A04060	1943.73	2260.45	2129.6	2664.79	1727.78	2271.67	2425.57	2582.86	2231.76	1507.16	2521.89	2342.03	2688.91	2571.27	2572.03	830.23	2027.52	848.62	MPUL0A04060	LSU ribosomal protein L10P
gene-METSCH_A04070	0.64	0.64	0.6	0.46	0.52	0.55	0.74	0.82	0.75	0.73	1.01	0.13	1.29	1.98	0.94	0.51	2.64	0.31	METSCH_A04070	hypothetical protein
gene-METSCH_A04080	258.7	253.34	206.88	241.65	151.46	187.2	226.57	244.9	247.46	217.54	230.48	301.94	285.4	291.71	253.14	187.57	243.92	172.57	MPUL0A04080	small subunit ribosomal protein S16
gene-METSCH_A04090	54.86	65.66	47.8	39.98	40.65	37.86	74.95	87.34	73.95	19.74	41.97	48.4	86.6	119.84	104.38	15.77	115.27	16.91	MPUL0A04090	ribosomal RNA-processing protein 12
gene-METSCH_A04100	564.17	586.54	706.96	771.33	519.54	453.42	687.67	743.99	817.74	916.81	767.48	880.81	661.94	655.69	667.47	396.75	664.08	426.09	MPUL0A04100	NADH dehydrogenase (ubiquinone) 1 alpha subcomplex subunit 2
gene-METSCH_A04110	41.05	35.57	32.26	34.75	26.58	29.37	33.05	22.31	30.32	26.03	33.88	36.5	29.93	28.47	30.16	24.99	20.76	28.37	MPUL0A04110	Aromatic ring-opening dioxygenase, catalytic subunit, LigB family
gene-METSCH_A04120	22.42	23.88	21.19	15.83	14.9	14.65	22.35	27.36	27.35	9.7	17.46	18.6	19.03	21.25	20.99	20.55	14.99	19.94	MPUL0A04120	Reverse transcriptase RNA-dependent DNA polymerase
gene-METSCH_A04130	7.99	8.38	8.42	6.51	5.59	4.24	6.81	8.59	6.16	1.68	4.83	7.43	3.84	7.42	6.1	7.94	6.24	8.49	METSCH_A04130	hypothetical protein
gene-METSCH_A04140	9.17	6.36	9.02	7.61	8.59	6.19	7.81	11.61	10.09	6.42	11.84	8.24	6.66	9.88	7	6.59	9.36	8.78	METSCH_A04140	hypothetical protein
gene-METSCH_A04150	37.77	30.57	36.13	58.26	51.07	37.93	34.31	22.82	29.51	25.02	39.94	51.52	42.19	43.91	39.16	75.21	42.14	65.93	METSCH_A04150	hypothetical protein
gene-METSCH_A04160	25.34	27.38	22.38	28.19	19	18.66	25.23	25.38	31.02	37.41	28.37	38.48	23.8	20.52	25.47	17.87	20.21	15.54	MPUL0A04160	m7GpppX diphosphatase
gene-METSCH_A04170	32.1	41.33	24.73	19.54	27.52	22.57	42.99	42.89	42.36	10.57	22.23	24.09	33.46	56.25	40.91	4.87	60.16	5.14	MPUL0A04170	ATP-dependent RNA helicase DBP7
gene-METSCH_A04180	50.66	59.81	52.49	57.02	36.34	47.62	63.19	73.43	59.8	44.21	53.72	61.89	70.94	88.98	76.9	39.01	84.85	33.64	MPUL0A04180	DNA-directed RNA polymerase-3 subunit RPC5
gene-METSCH_A04190	0	0	0	0	0	0	0	0.13	0	0	0	0	0	0	0	0	0	0	METSCH_A04190	hypothetical protein
gene-METSCH_A04200	0	0	0.47	0.09	0.09	0.1	1.37	0.42	0.6	0.41	0.09	0.51	0.57	0.85	1.24	1.21	0.75	0.31	MPUL0A04200	mating pheromone alpha-factor
gene-METSCH_A04210	12.19	15.02	13.01	5.75	9.62	8.71	9.53	7.31	10.41	15.98	13.5	9.53	12.32	16.41	9.22	9.86	8.69	12.01	METSCH_A04210	hypothetical protein
gene-METSCH_A04220	2.24	3.11	4.86	2.71	4.01	5.48	5.56	2.22	10.9	8.91	12.11	3.96	3.14	7.51	4.86	6.83	6.62	10.19	METSCH_A04220	hypothetical protein
gene-METSCH_A04230	0	2.36	0	0	0	0	0	3.98	0.67	0	0	0	0	0	5.93	8.72	1.61	7.72	METSCH_A04230	hypothetical protein
gene-METSCH_A04240	31.21	30.57	33.53	33.49	21.95	34.33	31.72	30.33	34.99	41.16	39.23	36.04	22.01	26.47	25.26	36.26	20.27	37.19	MPUL0A04240	TORC1 subunit TCO89
gene-METSCH_A04250	655.31	785.6	637.23	658.64	449.29	517.71	523.58	714.65	590.94	428.92	614.03	770.31	766.02	889.08	856.42	593.42	574.4	568.84	MPUL0A04250	ribosomal protein L36
gene-METSCH_A04270	200.17	215.67	172.84	255.35	130.74	166.08	212.75	218.51	191.48	149.93	211.66	241.29	233.99	240.89	244.11	163.15	212.31	147.37	MPUL0A04270	large subunit ribosomal protein L28
gene-METSCH_A04280	28.44	33.46	30.97	39.74	33.58	33.16	40.04	36.8	43.64	21.53	32.44	49.97	30.88	37.44	30.95	23.68	44.71	20.96	MPUL0A04280	protein-serine/threonine kinase
gene-METSCH_A04290	22.19	20.98	22.4	22.67	17.98	22.98	22.51	25.86	26.29	14.59	18.76	23.65	18.8	24.82	22.06	33.62	19.83	34.31	METSCH_A04290	hypothetical protein
gene-METSCH_A04300	25.41	23.04	21.65	29.99	16.91	23.16	20.09	19.26	22.17	14.99	24.62	31.15	17.45	20.75	20.06	27.76	23.75	24.23	MPUL0A04300	phosphatidylinositol glycan, class O
gene-METSCH_A04320	81.25	64.99	103.63	66.57	121.33	130.59	91.03	71.54	83.05	145.49	111.11	68.15	82.95	91.64	85.24	117.91	102.81	113.26	MPUL0A04320	glutamine amidotransferase
gene-METSCH_A04330	75.26	79.16	63.07	70.23	51.44	69.14	59.11	57.79	60.73	51.83	70.39	81.16	55.41	70.14	59.57	75.86	67.63	76.21	MPUL0A04330	SIT4-associating protein SAP185/190
gene-METSCH_A04340	212.45	215.23	186.05	207.01	140.97	182.49	180.21	193.81	189.01	189.8	187.63	207.31	221.33	231.31	221.54	183.9	198.19	178.62	MPUL0A04340	Ribosomal L21 protein
gene-METSCH_A04350	13.8	14.12	14.94	16.79	11.92	15.41	12.26	11.45	13.17	10.14	14.41	18.95	7.34	11.95	8.54	14.04	12.28	14.18	MPUL0A04350	mitogen-activated protein kinase kinase kinase
gene-METSCH_A04360	0	0.05	0	0	0.05	0	0.05	0.16	0.04	0.02	0	0	0.32	0.5	0.1	0	0.21	0	MPUL0A04360	hAT family C-terminal dimerization region
gene-METSCH_A04370	14.35	14.59	12.77	14.19	11.09	12.01	13.1	10.93	13.12	8.83	13.54	16.22	8.12	12.58	9.72	14.8	11.12	16.02	MPUL0A04370	Sfi1 spindle body protein
gene-METSCH_A04380	39.37	40.5	33.53	37.43	20.64	31.35	34.77	29.17	34.13	36.09	33.22	41.16	29.25	27.94	33.74	53.11	17.81	54.2	MPUL0A04380	alpha-1,6-mannosyltransferase
gene-METSCH_A04390	57.29	53.52	49.76	55.87	25.9	44.24	50.2	50.79	48.53	48.78	58.84	58.48	41.49	44.54	48.42	79.36	22.02	85.34	MPUL0A04390	GTPase, G3E family
gene-METSCH_A04400	76.64	76.23	66.58	83.53	44.76	61.96	71.68	71.83	74.72	52.58	75.72	83.32	71.28	85.92	83.34	69.99	83.84	73.69	MPUL0A04400	import inner membrane translocase subunit TIM54
gene-METSCH_A04410	234.17	248.33	498.17	302.23	53.03	185.91	59.23	148.91	297.21	490.44	221.79	226.76	41.98	89.18	36.88	179.42	169.94	198.33	METSCH_A04410	hypothetical protein
gene-METSCH_A04420	49.57	48.45	57.79	63.99	47.08	56.61	58.83	77.78	73.35	72.43	69.52	85.25	54.11	70.57	51.29	37.64	93.97	33.23	MPUL0A04420	Mid2 like cell wall stress sensor
gene-METSCH_A04430	2.44	1.78	2.35	2.11	7.87	1.04	4.3	2.15	3.14	2.56	4.88	0.94	3.88	4.64	3.87	1.63	5.51	1.59	METSCH_A04430	hypothetical protein
gene-METSCH_A04440	32.83	16.02	20.55	18.22	44.29	21.97	76.41	24.83	65.39	11.83	16.52	13.94	18.04	42.4	26.83	81.8	53.7	94.32	METSCH_A04440	hypothetical protein
gene-METSCH_A04450	200.16	229.79	304.47	360.07	194.12	189.36	209.12	427.13	393.03	147.64	503.74	251.03	211.99	220.38	235.72	75.7	116.55	65.61	MPUL0A04450	adenylosuccinate lyase
gene-METSCH_A04460	15.42	16.09	13.51	14.19	11.92	10.12	15.03	11	17.16	9.33	10.23	14.89	20.71	16.19	18.52	8.96	13.46	13.24	MPUL0A04460	DASH complex subunit DAD3
gene-METSCH_A04470	124.77	113.49	104.95	112.08	70.12	93.15	93.91	75.52	86.49	113.62	105.11	109.05	89.01	86.34	96.77	121.89	52.33	113.38	MPUL0A04470	WD40 repeat
gene-METSCH_A04480	17.45	18.24	14.35	22.34	13.89	20.46	16.37	11.53	14.28	13.92	19.96	12.61	11.75	15.39	14.85	31.65	12.37	30.64	MPUL0A04480	cation diffusion facilitator family transporter
gene-METSCH_A04490	5.9	6.72	6.07	6.54	3.36	5.69	6.86	5.28	6.83	6.22	7.01	6.95	4.17	5.12	4.95	9.14	4.23	10.51	METSCH_A04490	hypothetical protein
gene-METSCH_A04500	10.92	8.76	9.15	7.69	5.81	13.83	12.01	13.19	14.95	19.19	18.53	12.82	9.91	10.76	11.59	7.52	5.51	7.74	METSCH_A04500	hypothetical protein
gene-METSCH_A04510	64.31	61.26	58.78	66.3	63.04	67.6	57.2	62.72	60.63	32.68	60.82	57.63	66.16	80.23	77.81	75.66	65.81	71.51	METSCH_A04510	hypothetical protein
gene-METSCH_A04520	928.77	908.67	655.86	889.65	894.21	1070.49	491.87	396.11	381.15	411.91	565.14	603.79	626.19	548.7	617.1	1567.25	694.17	1490.98	MPUL0A04520	glucose-6-phosphate isomerase
gene-METSCH_A04530	182.43	186.11	221.31	224.84	270.9	206.6	294.16	267.74	212.17	383.55	148.06	198.09	237.23	223.69	256.55	201.68	347.86	206.73	MPUL0A04530	Protein of unknown function DUF1892
gene-METSCH_A04540	161.26	169.05	159.43	210.5	160.78	158.68	155.67	142.94	123.4	230.31	190.49	196.2	156.29	143.64	165.88	158.43	113.25	151.03	MPUL0A04540	actin related protein 2/3 complex subunit 5
gene-METSCH_A04550	37.35	36.09	19.15	32.63	21.76	26.33	20.89	9.27	15.9	16.65	21.43	27.23	18.02	19.71	21.37	21.07	12.87	21.09	METSCH_A04550	hypothetical protein
gene-METSCH_A04560	560.73	463.31	458.02	431.81	391.52	459.68	477.96	283.39	383.59	1209.23	456.64	744.97	499.36	296.46	415.33	553.53	362.22	513.09	MPUL0A04560	D-xylose reductase
gene-METSCH_A04570	29.53	26.89	32.2	23.19	16.52	24.44	25.23	26.2	24.5	61.73	32.23	27.42	25.71	21.79	29.75	29.62	11.13	32.36	MPUL0A04570	trimethyllysine dioxygenase
gene-METSCH_A04580	23.38	22.1	18.49	23.13	15.81	19.18	18.66	18.74	19.68	16.98	21.52	24.94	14.52	19.46	18.09	20.13	17.65	19.37	MPUL0A04580	Rab-GTPase-TBC domain-containing protein
gene-METSCH_A04590	20.83	20.47	16.76	20.45	12.93	19.39	16.43	11.16	15.23	14.57	20.14	22.98	13.79	14.73	15.31	18.86	14.59	19.07	MPUL0A04590	transcriptional activator SPT8
gene-METSCH_A04610	28.42	24.16	18.32	37.34	14.94	22.2	11.98	11.01	26.68	12.48	15.27	39.3	21.29	17.88	12.28	12.46	21.17	11.52	METSCH_A04610	hypothetical protein
gene-METSCH_A04620	161.97	115.44	112.29	134.32	134.1	140.11	98.08	95.61	88.46	76.6	130.09	103.66	146.61	134.51	138.6	283.85	121.17	281.15	MPUL0A04620	CCR4-NOT complex subunit CAF16
gene-METSCH_A04630	58.35	59.18	48.27	68	38.51	54.71	51.26	45.72	45.76	39.56	54.3	68.12	41.47	44.82	45.35	41.37	43.28	41.37	MPUL0A04630	cap-binding protein subunit 1
gene-METSCH_A04640	33.44	30.81	24.65	25.66	13.95	23.34	28.08	25.7	28.12	29.29	29.28	29.69	38.15	36.93	38.04	36.25	19.67	40.61	MPUL0A04640	homocysteine S-methyltransferase
gene-METSCH_A04650	286.39	315.21	342.01	290.25	407	365.85	224.15	213.11	189.34	285.43	347.44	395.68	263.58	228	260.29	401.76	254.64	383.73	MPUL0A04650	protein of unknown function DUF2427
gene-METSCH_A04660	31.82	33.07	22.94	42.99	22.48	26.39	25.17	18.82	25.28	18.38	29.91	37.42	20.64	26.92	20.71	25.59	33.12	21.43	MPUL0A04660	protein-serine/threonine kinase
gene-METSCH_A04670	41.5	36.02	38.84	42.29	33.63	41.56	41.42	40.77	40.86	52.34	48.89	44.44	37.49	34.8	39.23	52.07	24.96	53.74	MPUL0A04670	fusion and transport protein UGO1
gene-METSCH_A04680	43.44	39.08	35.57	33.97	29.98	37.93	31.36	31.68	33.84	33.49	40.04	35.74	31.8	39.33	38.94	85.46	33.15	101.84	MPUL0A04680	PX domain-containing protein
gene-METSCH_A04690	476.75	439.29	527.05	518.98	519.75	446.5	472.76	463.24	601.59	1179.25	551.16	753.03	419.86	320.73	376.01	482.67	278	498.17	METSCH_A04690	hypothetical protein
gene-METSCH_A04700	78.44	69.35	58.83	83.46	68.55	74.68	69.16	55.33	64.72	94.34	69.38	75.87	76.5	67.69	76.59	93.42	62.77	88.87	MPUL0A04700	charged multivesicular body protein 1
gene-METSCH_A04710	56.98	53.32	66.81	56.5	64.31	70.23	51.92	69.97	47.16	89.4	45.75	75.41	35.65	39.5	35.58	69.91	63.03	66.37	METSCH_A04710	hypothetical protein
gene-METSCH_A04720	28.91	22.11	30.33	23.12	19.44	38.89	31.11	43.21	39.55	79.16	50.1	26.95	40.75	45.66	39.46	53.64	39.11	63.46	MPUL0A04720	Caffeine-induced death protein 2
gene-METSCH_A04730	31.14	27.99	32.98	33.28	37.55	41.11	26.58	26.46	30.24	30.28	35.32	33.3	19.39	23.76	21.63	37.02	25.72	35.69	MPUL0A04730	protein-serine/threonine kinase
gene-METSCH_A04740	39.09	37.46	39.6	27.93	40.92	39.18	34.53	41.47	40.1	32.44	37.49	32.19	24.61	36.24	27.2	50.48	38.18	54.89	MPUL0A04740	intermediate peptidase
gene-METSCH_A04750	36.18	34.29	29.68	32.94	20.81	27.32	32.72	33.9	33.59	25.32	26.93	33.85	34.7	37.91	42.9	40.42	27.36	44.13	MPUL0A04750	seryl-tRNA synthetase
gene-METSCH_A04760	12.41	15.7	7.92	13.99	7.41	8.4	9.5	6.31	6.87	6.28	8.5	13.9	9.19	9.54	11.91	8.03	7.03	9.25	METSCH_A04760	hypothetical protein
gene-METSCH_A04770	33.41	31.03	26.05	29.97	24.54	34.07	21.2	19.37	19.37	16.88	24.37	26.21	17.84	21.64	18.71	36.24	20.13	34.44	MPUL0A04770	Lethal giant larvae(Lgl) like, C-terminal
gene-METSCH_A04780	122.98	122.24	126.81	137.23	121.88	124.71	120.5	107.17	122.81	158.15	129.94	151.13	139.55	122.31	116.72	123.41	102.17	160.66	MPUL0A04780	dolichyl-phosphate mannosyltransferase polypeptide 2, regulatory subunit
gene-METSCH_A04790	36.05	35.43	30.78	40.65	24.86	32.61	28.87	29.71	29.64	26.2	28.92	39.02	25.57	23.68	27.58	34.42	20.78	30.43	MPUL0A04790	Adaptor complexes medium subunit family protein
gene-METSCH_A04800	194.06	221.46	186.73	231.38	126.41	162.84	175.14	203.43	166.64	165.35	196.43	237.36	224.51	219.84	228.89	134.71	208.83	140.15	MPUL0A04800	LSU ribosomal protein MRPL6P
gene-METSCH_A04810	286.65	298.52	230.72	325.04	201.9	242.49	281.32	280.44	257.29	342.31	349.47	329.98	323.71	332.4	312.29	222.27	306.18	225.02	METSCH_A04810	hypothetical protein
gene-METSCH_A04820	87.44	88.2	83.48	97.33	57.32	77.44	87.81	90.29	89.53	98.19	80	98.27	101.8	91.95	97.68	110.64	79.01	100.92	MPUL0A04820	hexaprenyl-diphosphate synthase
gene-METSCH_A04830	66.1	55.85	67.25	48.83	60.48	72.2	70.79	58.91	63.87	62.81	87.66	45.72	47.63	55.43	50.57	88.49	62.5	96.01	MPUL0A04830	alpha,alpha-trehalase
gene-METSCH_A04840	75.91	63.11	61.37	37.48	35.33	60.77	91.92	48.22	60.98	356.4	60.97	59.32	40.96	32.76	31.55	20.92	13.56	19.84	MPUL0A04840	malate dehydrogenase NAD
gene-METSCH_A04850	79.11	77.3	66.37	74.72	56.06	60.93	55.94	56.06	54.54	47.17	59.11	78.25	52.63	57.31	58.47	76.47	52.23	76.72	MPUL0A04850	exportin-1
gene-METSCH_A04860	258.68	267.42	227.6	293.35	202.09	280.35	237.61	250.62	235.06	345.66	309.38	305.06	297.45	287.01	279.61	270.25	294.91	292.51	MPUL0A04860	Ran-binding protein 1
gene-METSCH_A04870	13.69	14.68	11.38	14.14	6.61	10.21	12.11	9.17	12.06	8.29	15.97	12.61	8.6	9.07	10.22	13.94	5	14.25	MPUL0A04870	CDK inhibitor PHO81
gene-METSCH_A04880	17.92	18.66	17	21.42	12.78	18.16	20.67	18.26	19.77	25.08	23.96	25.12	15.38	15.38	17.76	17.57	7.89	17.55	MPUL0A04880	Protein of unknown function DUF2013
gene-METSCH_A04890	23.99	24.23	25.38	24.91	16.51	27.12	24.6	26.96	23.38	37.84	28.17	29.68	15.22	20.55	17.05	21	21.96	19.27	MPUL0A04890	Signal transduction histidine kinase
gene-METSCH_A04900	6.76	6.3	7.74	4.58	3.86	4.45	7.26	4.25	4.73	2.68	5.4	5.13	1.98	3.88	3.21	5.45	2.76	5.89	MPUL0A04900	F-box and leucine-rich repeat protein 10/11
gene-METSCH_A04910	13.76	14.18	13.88	12.39	10.11	10.83	16.04	9.95	12.18	12.21	13.27	14.92	7.49	9.93	9.03	15.41	7	15.42	MPUL0A04910	Fusaric acid resistance protein-like
gene-METSCH_A04920	52.59	55.59	90.56	54.47	36.7	32.91	93.12	27.3	72.27	45.83	45.68	96.6	29.39	37.38	28.69	41.97	35.73	43.45	MPUL0A04920	argininosuccinate synthase
gene-METSCH_A04930	32.39	37.29	46.67	33.5	31.33	29.43	46.21	49.03	41.61	40.43	29.77	63.49	25.36	38.22	25.53	25.3	56.92	22.25	MPUL0A04930	Transcription factor Vhr1
gene-METSCH_A04940	21.51	22.47	19.56	22.46	11.91	15.99	19.2	20.31	19.75	14.12	17.88	24.92	14.31	20.19	16.77	18.12	19.94	18.03	MPUL0A04940	tyrosine-protein phosphatase-like protein OCA2
gene-METSCH_A04950	88.12	80.84	80.56	100.98	87.7	103.69	76.53	68.98	81.97	107.93	99.5	89.1	90.71	100.3	93.14	143.13	89.5	147.91	MPUL0A04950	hydroxyacylglutathione hydrolase
gene-METSCH_A04960	29.23	27.2	29.21	32.07	19.72	26.09	23.9	26.91	26.01	19.08	27.68	34.93	19.79	19.87	20.9	34.08	18.48	32.59	MPUL0A04960	mannosyl-oligosaccharide glucosidase
gene-METSCH_A04970	17.12	15.32	15.87	17.82	13.07	16.19	14.73	19.06	19.79	19.97	21.15	25.47	10.58	14	12.28	13.8	14.05	10.88	MPUL0A04970	LisH protein
gene-METSCH_A04990	49.61	54.16	53.88	61.31	51.23	58.42	41.34	42.06	45.88	61.82	61.35	67.1	42.83	37.95	49.25	55.46	24.8	54.24	METSCH_A04990	hypothetical protein
gene-METSCH_A05000	56.86	48.93	58.35	46.66	34.85	56.49	51.18	50.39	55.05	53.97	64.03	58.43	45.88	41.34	46.96	74.91	37.86	93.18	MPUL0A05000	Late endosomal/lysosomal adaptor and MAPK and MTOR activator
gene-METSCH_A05010	1.93	1.37	2.98	2.16	1.24	2.2	5.8	1.56	5.5	2.69	3.15	3.04	1.51	1.1	1.77	0.73	1.07	0.47	MPUL0A05010	Leucine Rich repeat-containing protein
gene-METSCH_A05020	40.47	15.88	28.98	35.33	33.14	50.53	23.7	22.87	24.88	81.33	45.85	38.21	31.77	28.26	30.32	67.23	10.7	75.73	MPUL0A05020	uncharacterized protein, PH0010 family
gene-METSCH_A05030	723.58	749.07	916.28	838.89	663.29	590.83	900.21	833.28	1179.11	1969.39	864.25	1247.66	605.76	531.99	549.05	424.64	630.4	385.75	MPUL0A05030	malate dehydrogenase NAD
gene-METSCH_A05040	0.42	0.21	0.11	0.64	0.1	0.12	0.55	1.12	0.79	0.58	1.29	0.11	1.66	0.32	1.39	0.99	1.7	0.23	METSCH_A05040	hypothetical protein
gene-METSCH_A05050	18.87	19.7	23.06	36.58	12.67	24	15.22	16.87	24.51	9.34	25.97	48.16	13.19	22.34	17.37	14.49	23.26	16.74	MPUL0A05050	Zinc finger domain-containing protein, C2H2 type
gene-METSCH_A05060	139.66	143.88	159.86	162.31	114	152.73	204.35	243.47	227.07	238.16	212.28	196.44	176.48	216.02	181.28	166.51	278.81	163.56	MPUL0A05060	aspartate aminotransferase
gene-METSCH_A05070	40.3	39.55	33.43	42.49	18.97	33.57	31.88	33.13	31.79	25.89	33.34	38.96	26.01	30.45	30.02	39.51	25.6	43.41	METSCH_A05070	hypothetical protein
gene-METSCH_A05080	155.58	150.56	128.27	132.02	99.91	131.76	80.85	159.46	158.76	98.45	130.43	116.01	58.7	86.43	67.26	136.16	100.3	140.6	MPUL0A05080	CTD nuclear envelope phosphatase 1
gene-METSCH_A05090	16.15	17.25	12.89	13.25	8.83	10.57	11.61	10.34	13.08	4.76	11.71	14.46	5.78	10.18	7.57	13.18	8.35	13.74	MPUL0A05090	Ring finger domain-containing protein
gene-METSCH_A05110	40.05	36.85	98.83	104.89	75.05	116.87	90.3	149.15	141.06	229.85	137.52	230.48	46.3	63.95	53.68	13.89	56	13.49	MPUL0A05110	C2H2-type zinc finger
gene-METSCH_A05120	21.25	22.08	18.68	15.72	14.02	10.25	26.87	27.85	25.17	15.48	16.73	24.14	24.63	27.13	24.29	11.17	25.89	9.7	MPUL0A05120	splicing factor 3A subunit 1
gene-METSCH_A05130	2113.55	2481.11	2395.75	2899.3	1984.55	2184.95	2571.23	2992.06	2452.2	1573.77	2659.29	2661.96	3060.94	2768.88	2887.57	1178.25	2199.96	1168.43	MPUL0A05130	SSU ribosomal protein S6E
gene-METSCH_A05140	26.14	27.13	35.62	32.62	35.62	38.19	50.67	76.11	73.4	16.59	35.53	47.97	36.56	60.39	42.74	50.93	67.12	41.17	MPUL0A05140	MADS-box transcription factor
gene-METSCH_A05150	30.64	29.12	24.07	32.56	21.89	29.09	20.09	14.45	19.25	11.93	27.11	29.33	15.06	20.64	19.69	26.46	16.74	26.5	MPUL0A05150	Vesicle coat trafficking protein Sec16 mid-region
gene-METSCH_A05160	16.33	12.11	12.89	19.74	8.35	16.27	16.18	14.53	14.72	10.45	21.91	26.13	16.61	18.75	17.88	12.82	16.5	11.93	MPUL0A05160	Acetyltransferase (GNAT) family protein
gene-METSCH_A05170	5.9	7.3	6.9	14.15	4.45	12.71	9.73	9.79	8.43	11.46	12.41	22.7	8.2	8.84	10.58	5.03	7.99	6.79	METSCH_A05170	hypothetical protein
gene-METSCH_A05180	0.55	0.98	1.46	0.46	0.71	0.5	1.24	1.54	0.97	1.4	0.86	1.08	1.51	1.75	1.29	0.75	0.52	0.6	METSCH_A05180	hypothetical protein
gene-METSCH_A05190	43.01	53.08	53.08	77.18	48.24	29.86	124.95	182.91	182.6	66.14	94.9	185.54	108.85	70.65	103.36	5.05	77.16	5.2	MPUL0A05190	putative ferric reductase
gene-METSCH_A05200	0	0	0	0	0	0	0	0	0	0	0	0	0	0	0	0	0	0	METSCH_A05200	hypothetical protein
gene-METSCH_A05210	32.64	32.63	27.7	46.81	25.56	25.26	30.02	26.23	38.65	11.36	30.89	54.09	22.72	34.61	28.09	19.05	37.52	17.88	METSCH_A05210	hypothetical protein
gene-METSCH_A05220	43.51	54.33	39.39	28.58	44.33	21.48	62	66.84	72.44	21.91	39.4	43.88	62.22	83.67	61.93	14.24	88.45	17.2	MPUL0A05220	SSU ribosomal protein S4P
gene-METSCH_A05230	0.84	0.24	1.44	0.36	1.99	0.4	0.74	2.05	1.02	0.65	2.81	1.04	0.94	1.1	1.45	1.83	0.55	2.37	METSCH_A05230	hypothetical protein
gene-METSCH_A05240	462.03	509.2	500.26	596.02	384.56	437.28	698.02	1052.7	1083.85	309.85	711.63	1017.44	724.78	693.45	822.73	43.6	411.45	51.82	METSCH_A05240	hypothetical protein
gene-METSCH_A05250	37.44	38.53	42.78	57.53	50.13	41.47	49.84	47.84	51.18	54.97	61.48	68.01	43.83	50.53	43.32	28.59	53.56	31.1	MPUL0A05250	cardiolipin-specific phospholipase
gene-METSCH_A05260	22.75	20.89	20.51	23.14	19.38	20.85	23.85	22.3	23.91	28.68	28.48	27.65	20.33	26.06	22.33	18.49	39.09	18.03	MPUL0A05260	ubiquitin-activating enzyme E1 C
gene-METSCH_A05270	12.58	11.87	14.23	22.13	9.52	15.39	12.74	11.94	15.74	13.67	23.78	23.69	10.23	14.39	10.51	11.35	19.96	12.81	METSCH_A05270	hypothetical protein
gene-METSCH_A05280	14.58	12.63	11.66	11.2	10.04	23.58	14.1	17.08	15.57	25.66	21.7	24.2	13.97	11.6	15.74	5.89	16.17	8.25	METSCH_A05280	hypothetical protein
gene-METSCH_A05290	37.9	39.76	39.82	45.36	31.1	47.89	36.15	37.5	49.44	62.97	37.58	52.17	41.64	37.35	74.54	32.93	36.6	26.74	MPUL0A05290	small nuclear ribonucleoprotein E snRNP-E
gene-METSCH_A05300	27.18	24.12	21.03	20.25	22.95	22.6	19.44	16.77	19.57	10.55	23.01	19.89	17.09	26.06	22.75	21.14	24.66	22.72	MPUL0A05300	E3 ubiquitin-protein ligase HUWE1
gene-METSCH_A05310	68.27	85.22	50.38	88.51	55.28	69.79	73.1	46.14	57.28	59.19	64.66	74.79	45.98	35.75	47.65	46.27	44.03	45.21	MPUL0A05310	Thioesterase-like superfamily protein
gene-METSCH_A05320	367.29	450.6	543.63	146.05	311.38	528.44	434.22	334.04	462.75	792.17	332.85	548.53	161.89	166.28	196.24	211.32	318.41	240.48	MPUL0A05320	Zinc-finger of C2H2 type
gene-METSCH_A05330	243.65	253.23	243.97	311.91	168.37	219.39	227.21	229.56	249.6	197.05	259.4	338.46	190.79	210.38	199.25	181.6	237.67	178.55	MPUL0A05330	fatty acid elongase 3
gene-METSCH_A05340	36.71	40.04	40.92	45.11	34.23	41.31	37.9	43.77	46.42	37.32	49.65	53.98	28.93	36.29	32.98	35.95	42.05	31.38	METSCH_A05340	hypothetical protein
gene-METSCH_A05350	1.3	1.59	1.17	1.04	0.86	1.46	1.04	1.29	2.02	0.64	0.82	2.7	1.53	1.79	2.8	0.35	1.01	0.32	METSCH_A05350	hypothetical protein
gene-METSCH_A05360	239.91	187.34	202.93	245.86	181.24	206.41	154.55	145.79	167.51	224.92	191.64	214.48	163.08	146.62	174.08	224.17	122.51	235.24	MPUL0A05360	actin related protein 2/3 complex subunit 3
gene-METSCH_A05370	22.32	19.66	18.32	18.46	14.74	23.38	23.86	26.8	23.89	19.31	28.73	20.14	25.86	25.99	26.99	20.91	17.82	18.18	MPUL0A05370	protein-S-isoprenylcysteine O-methyltransferase
gene-METSCH_A05380	58.57	52.65	47.88	68.83	30.72	45.62	58.27	48.72	52.06	37.24	69.59	59.16	59.83	52.75	69.49	67.23	47.03	60.38	MPUL0A05380	protein-S-isoprenylcysteine O-methyltransferase
gene-METSCH_A05390	436.05	494.68	394.4	437.01	362.41	258.64	326.7	417.86	482.07	277.17	368.18	390.34	194.78	267.62	197.23	228.95	329.59	248.83	MPUL0A05390	omega-6 fatty acid desaturase delta-12 desaturase
gene-METSCH_A05400	168.5	162.39	100.16	121.29	82.86	91.23	77.13	59.21	81.34	64.89	61.48	64.83	79.42	67.04	79.41	165.22	35.93	177.47	MPUL0A05400	carrier protein
gene-METSCH_A05410	2.74	3.01	2.27	1.57	3.1	3.97	5.06	3.02	3.64	5.94	7.64	1.22	8.32	7.59	8.12	2.29	15.56	2.29	MPUL0A05410	Tc5 transposase DNA-binding domain-containing protein
gene-METSCH_A05420	48.84	50.73	53.96	63.5	108.98	51.95	60.03	62.27	62.01	53.08	63.32	59.48	54.25	83.46	59	50.18	86.07	49.68	MPUL0A05420	solute carrier family 35, member E1
gene-METSCH_A05430	47.18	41.87	36.46	51.19	38.63	39.94	34.84	31.61	35.03	28.54	42.34	52.1	31.61	39.63	34.95	42.53	40.91	43.2	MPUL0A05430	sodium/proton antiporter, CPA1 family
gene-METSCH_A05440	39.27	39.54	32.53	45.8	29.21	38.14	34.6	32.24	33.01	22.32	34.96	43.77	28.77	35.72	34.07	46.25	23.79	43.93	MPUL0A05440	nucleoporin NDC1
gene-METSCH_A05450	0	0	0	0	0	0	0	0	0	0	0	0	0	0	0	0	0	0	METSCH_A05450	hypothetical protein
gene-METSCH_A05460	197.89	200.82	164.73	204.5	147.42	156.86	192.65	198.76	188.07	160.99	191.83	214.58	236.14	257.46	251.15	178.66	217.84	171.58	METSCH_A05460	hypothetical protein
gene-METSCH_A05470	7.09	7.25	6.2	9.7	3.09	4.93	6.52	5.48	4.9	3.39	7.92	11.67	3.69	5.86	4.65	4.64	5.99	4.8	MPUL0A05470	crossover junction endonuclease MUS81
gene-METSCH_A05480	19.61	18.82	19.98	21.82	10.46	20.71	22.96	24.72	29.36	27.57	22.6	25.39	25.29	24.12	26.24	17.46	21.04	18.38	MPUL0A05480	U4/U6 small ribonucleoprotein PRP3
gene-METSCH_A05490	0.17	0.09	0.14	0.04	0.07	0.1	0.2	0.23	0.2	0.1	0.15	0.15	0.32	0.48	0.45	0.24	0.39	0.17	METSCH_A05490	hypothetical protein
gene-METSCH_A05500	977.61	930.86	845.46	881	535.46	648.25	535.98	520.21	575.92	896.21	851.19	1000.92	683.18	651.89	624.88	721.03	337.63	744.04	MPUL0A05500	F-type H+-transporting ATPase subunit k
gene-METSCH_A05510	86.36	83.14	61.01	133.56	42.97	69.92	55.52	21.78	42.6	16.11	98.23	130.82	46.33	65.46	69.63	15.46	66.77	20.37	MPUL0A05510	ribonucleoside-diphosphate reductase subunit M1
gene-METSCH_A05520	61.81	53.74	56.24	35.89	35.27	40.68	36.9	27.93	51.83	24.33	52.8	14.93	21.2	26.81	27.17	23.93	14.5	30.68	MPUL0A05520	small oligopeptide transporter, OPT family
gene-METSCH_A05530	6.21	6.41	5.75	11.77	6.07	7.84	6.73	3.67	4.77	6.57	8.72	14.62	4.3	4.48	4.09	4.58	5.52	4.11	MPUL0A05530	amino acid transporter
gene-METSCH_A05540	12.7	12.54	12.16	19.12	11.4	15.13	14.38	10.84	13.69	10.41	15.23	19.57	12.56	11.64	14.83	15.04	8.46	10.58	MPUL0A05540	LCCL domain-containing protein
gene-METSCH_A05550	8.79	10.09	8.28	14.07	5.61	9.48	7.58	6.05	7.1	7.14	10.87	15.83	5.51	7.06	7.5	5.22	7.26	5.5	MPUL0A05550	hAT family C-terminal dimerization region
gene-METSCH_A05560	114.76	119.3	98.4	146.21	69.53	108.49	84.32	72.68	78.08	98.2	99.11	126.75	92.27	82.09	95.84	117.22	75.88	119.1	MPUL0A05560	coatomer protein complex subunit epsilon
gene-METSCH_A05570	0.51	0.27	0.22	0.09	0.03	0.1	0.64	0.48	0.2	0.24	0.18	0.37	0.3	0.38	0.54	0.18	0.25	0.24	METSCH_A05570	hypothetical protein
gene-METSCH_A05580	94.66	90.49	95.09	113.85	91.51	122.25	80.94	76.92	70.48	193.58	105.59	129.36	78.27	73.94	79.6	104.63	110.69	107.27	MPUL0A05580	cell division control protein 11
gene-METSCH_A05590	95.38	104.54	95.32	120.8	102.17	75.61	83.53	103.51	98.38	58.27	93.36	131.12	75.16	103.82	70.87	95.62	118.57	81.97	MPUL0A05590	Ser-Thr-rich glycosyl-phosphatidyl-inositol-anchored membrane family protein
gene-METSCH_A05600	126.68	115.88	105.79	151.39	77.18	105.31	101.16	108.61	110.63	84.05	124.76	115.85	117.81	132.2	123.03	165.14	114.63	172.37	MPUL0A05600	genome maintenance MGM101
gene-METSCH_A05610	262.9	286.71	343.82	405.9	331.7	256.23	319.4	382.3	424.59	389.47	389.01	416.1	311.4	340.08	317.67	206.36	268.21	212.17	METSCH_A05610	hypothetical protein
gene-METSCH_A05620	324.28	340.99	319.21	380.52	266.45	347.23	330.61	414.16	382.13	176	350.58	324.91	432.92	474.21	428.79	489.57	351.15	466.52	MPUL0A05620	import receptor subunit TOM20
gene-METSCH_A05630	7.45	6.95	6.51	11.5	4.5	7.88	6.51	5.01	5.38	2.08	8.01	10.46	4.32	5.74	4.13	4.66	5.7	4.82	MPUL0A05630	glucan 1,3-beta-glucosidase
gene-METSCH_A05640	0.45	0.59	0.31	0.39	0.28	0.25	0.29	0.53	0.64	0.27	0.47	0.35	0.63	0.57	0.82	0.2	0.39	0.18	MPUL0A05640	hAT family C-terminal dimerization region
gene-METSCH_A05650	236.74	235.61	175.21	195.38	103.98	153.11	171.33	130.84	154.43	128.57	140.42	181.69	165.4	148.24	173.98	246.42	98.37	226.65	MPUL0A05650	homoserine dehydrogenase
gene-METSCH_A05660	8.26	7.65	7.77	9.44	4.6	6.42	6.63	5.16	6.29	3.24	6.52	10.63	2.67	5.01	3.57	7.17	3.38	6.94	METSCH_A05660	hypothetical protein
gene-METSCH_A05670	189.92	211.79	224.24	230.65	153.42	176.88	182.9	236.76	198.47	165.46	209.46	236.1	147.51	121.91	127.6	181.59	144.68	163.01	MPUL0A05670	pyridoxal phosphate synthase yaaE subunit
gene-METSCH_A05680	4.73	4.09	3.13	2.38	2.1	3.3	2.34	1.88	3.47	3.24	3.26	1.98	5.18	3.05	1.99	4.51	5.16	3.3	METSCH_A05680	hypothetical protein
gene-METSCH_A05690	738.59	742.62	1006.63	944.22	590.94	895.17	653.66	917.9	793.47	872.59	782.35	838.38	574.75	498.28	545.06	665.11	533.49	612.67	MPUL0A05690	pyridoxal phosphate synthase yaaD subunit
gene-METSCH_A05700	30.52	31.8	15.92	19.78	4.89	25.68	15.95	20.05	26.11	20.17	21.71	12.37	7.48	9.93	6.86	24.98	3.99	31.51	MPUL0A05700	Peroxisomal biogenesis protein family protein
gene-METSCH_A05710	0.35	0.18	0	0	0	0.2	0.53	0.46	0.19	0.19	0.33	0.19	0	0.18	0	0	0	0	METSCH_A05710	hypothetical protein
gene-METSCH_A05720	23.03	23.78	11.09	19.82	12.69	14.17	8.45	6.32	7.57	5.63	8.98	14.32	9.42	10.75	12.45	11.01	5.96	10.28	MPUL0A05720	Gdp/GTP exchange factor required for growth at low temperatures
gene-METSCH_A05730	26.55	30.26	20.77	15.68	28.3	14.7	34.21	35.23	42.39	10.67	13.68	19.23	38.51	45.65	41.82	17.29	32.37	15.55	MPUL0A05730	ribosome biogenesis protein SLX9
gene-METSCH_A05740	0.19	0	0	0.1	0	0	0.1	0	0.21	0.11	0	0.31	0	0.1	0.1	0	0.22	0.53	METSCH_A05740	hypothetical protein
gene-METSCH_A05750	12.6	14.94	11.92	10.32	9.67	7.28	15.54	14.11	16.56	5.38	10.21	14.05	9.75	14.45	11.37	8.48	15.45	7.66	MPUL0A05750	FHA domain-containing protein
gene-METSCH_A05760	130.62	129.1	128.36	167.72	105.61	140.78	140.78	127.09	126.32	149.47	155.62	148.33	156.32	139.55	157.81	152.05	144.26	133.96	MPUL0A05760	proteasome catalytic subunit beta 5
gene-METSCH_A05770	1723.76	2126.46	1879.92	2346.73	1672.99	1915.89	2197.33	2446.11	1966.77	1549.34	2244.91	2084.36	2402.28	2413.06	2507.06	867.75	1956.86	946.68	MPUL0A05770	LSU ribosomal protein L5P
gene-METSCH_A05780	0.18	0.25	0.22	0.13	0.08	0.05	0	0.08	0.09	0	0.08	0.05	0.22	0.13	0.04	0.05	0.05	0.19	METSCH_A05780	hypothetical protein
gene-METSCH_A05790	0.67	0.85	0.96	0.43	0.11	0.25	0.6	0.44	0.4	0.31	0.33	0.22	0.45	0.35	0.64	0.76	0.42	0.58	MPUL0A05790	beta-1,2-mannosyltransferase
gene-METSCH_A05800	91.98	71.09	91.44	85.98	76.01	89.52	84.85	105.96	108.05	113.66	108.4	95.92	89.78	88.97	98.37	94.2	94.37	89.32	MPUL0A05800	pre-mRNA-splicing factor SPF27
gene-METSCH_A05810	32	30.1	50.09	34.17	34.43	21.73	42.86	50.86	48.17	29.73	35.68	32.68	46.59	45.53	45.02	29.8	55.37	31.66	MPUL0A05810	PHD finger-like domain-containing protein 5A
gene-METSCH_A05820	6.29	6.11	8.02	6.62	4.59	5.22	7.13	11.11	11.42	6.96	7.94	7.35	7.28	9.38	8.3	7.05	9.05	6.21	MPUL0A05820	Ring finger domain-containing protein
gene-METSCH_A05830	62.94	57.25	52.63	74.5	39.93	66.81	42.84	38.41	42.24	49.61	56.81	63.94	45.3	40.69	52.1	85.32	24.14	77.64	MPUL0A05830	Cofilin/tropomyosin-type actin-binding protein
gene-METSCH_A05840	20.19	20.37	15.97	31.05	12.99	17.08	18.22	18.53	21.52	17.91	22.28	29.71	21.87	19.27	22.57	15.44	17.59	13.75	METSCH_A05840	hypothetical protein
gene-METSCH_A05850	67.49	62.74	64.22	71.3	58.97	71.96	65.77	68.19	68.58	76	85.09	87.92	70.93	85.32	73.47	79.65	76.25	82.94	MPUL0A05850	Protein of unknown function DUF498/DUF598
gene-METSCH_A05860	27.62	25.43	14.05	29.21	22.44	15.99	15.79	9.34	15.05	8.22	13	21.12	19.72	24.77	23.47	13.3	22.77	13.18	METSCH_A05860	hypothetical protein
gene-METSCH_A05870	14.19	11.94	8.18	12.9	9.81	6.51	6.94	2.2	4.75	2.19	5.35	8.75	7.72	7.73	9.24	6.76	10.85	3.35	METSCH_A05870	hypothetical protein
gene-METSCH_A05880	1202.75	1048.28	1106.39	1300.41	1227.9	1007.81	923.03	758.4	866.61	844.84	974.99	1339.19	953.28	836.97	913.95	1440.28	723.46	1477.22	MPUL0A05880	Eisosome component PIL1
gene-METSCH_A05890	97.76	118.24	184.2	110.73	65.69	128.18	216.78	202.77	209.74	174.78	118.57	151.96	107.06	108.65	97.23	63.06	118.26	44.39	MPUL0A05890	protein Mpv17
gene-METSCH_A05900	46.05	42.87	67.46	31.4	26.33	43.37	88.93	122.66	79.01	104.35	49.63	84.07	77.42	107.33	71.35	93.94	150.02	86.18	MPUL0A05900	protein Mpv17
gene-METSCH_A05910	11	9.43	7.76	8.07	6.69	10.48	18.45	22.73	14.46	26.73	14.61	19.39	20.56	36.29	21.38	16.32	48.27	14.06	METSCH_A05910	hypothetical protein
gene-METSCH_A05920	64.6	57.92	59.25	74.37	49.65	65.66	52.73	52.65	56.66	70.53	71.62	83.89	49.99	58.56	52.32	75.57	54.74	76.94	MPUL0A05920	serine/threonine-protein phosphatase 2A regulatory subunit B'
gene-METSCH_A05930	115.2	71.16	121.57	37.03	32.09	104.6	9.07	66.54	26.56	3.99	63.16	58.01	13.23	62.71	38.16	48.2	76.64	65.73	MPUL0A05930	IMP dehydrogenase
gene-METSCH_A05940	581.89	704.97	572.42	664.16	412.06	444.32	695.51	936	765.7	212.26	665.26	573.99	723.65	895.18	752.54	242.46	622.75	247.06	MPUL0A05940	inosine-5'-monophosphate dehydrogenase
gene-METSCH_A05950	2.95	2.13	1.33	3.47	1.08	1.38	2.38	1.38	1.78	0.9	1.5	2.24	3.25	3.09	4.26	1.73	1.88	1.25	METSCH_A05950	hypothetical protein
gene-METSCH_A05960	0	0	0	0	0	0	0	0	0	0	0	0	0	0	0	0	0	0	METSCH_A05960	hypothetical protein
gene-METSCH_A05970	32	30.29	39.57	45.93	34.98	33.68	36.22	41.26	39.49	37.13	41.92	40.46	32.05	43.46	31.34	57.24	45.71	55.1	MPUL0A05970	Calponin-likey (CH) domain-containing protein
gene-METSCH_A05980	18.5	16.36	12.39	18.92	8.24	12.69	13.43	9.82	12.01	11.14	15.27	19.41	12.77	12.79	15.24	11.35	7.81	10.82	MPUL0A05980	Tc5 transposase DNA-binding domain-containing protein
gene-METSCH_A05990	83.83	115.67	74.18	63.66	77.04	56.46	127.86	128.86	131.76	36.76	78.64	87.13	116.84	161.95	124.79	15.1	171.19	15.23	MPUL0A05990	ribosome biogenesis protein MAK16
gene-METSCH_A06000	0.39	0.19	0.13	0.19	0	0.28	0.27	0.69	0.35	0.14	0.48	0.14	0.33	0.39	0.26	0.22	0.07	0.14	METSCH_A06000	hypothetical protein
gene-METSCH_A06010	0.4	0.58	0	0	0	0.07	0.07	0.12	0.57	0.22	0.37	0	0.69	0.93	0.27	0	0.6	0.22	MPUL0A06010	RTA1 like protein
gene-METSCH_A06020	36.68	40.62	56.3	62.04	58.35	48.69	79.43	94.32	102.87	32.82	84.29	58.42	63	121.5	57.84	64.52	127.73	61.49	MPUL0A06020	RTA1 like protein
gene-METSCH_A06030	16.09	17.23	14.56	27.56	16.15	16.25	23.22	24.25	23.42	15.4	21.5	33.81	16.14	22.87	15.42	12.04	34.7	8.83	MPUL0A06030	solute carrier family 32 vesicular inhibitory amino acid transporter
gene-METSCH_A06040	34.35	28.93	24.48	42.2	21.91	27.39	21.94	18.37	26.39	11.44	31.1	39.19	17.22	26.56	20.83	43.93	26.75	40.57	METSCH_A06040	hypothetical protein
gene-METSCH_A06050	1152.91	1182.83	1119.21	1266.5	1435.02	1227.79	1229.09	1149.13	1028.08	1675.32	1227.07	1337.54	1353.34	1298.65	1267.39	1107.44	1450.94	1077.69	MPUL0A06050	GTP-binding protein Ran
gene-METSCH_A06060	57.47	45.5	44.62	47.01	44.92	40.06	62.7	66.56	68.27	76.57	54.83	58.69	59.5	67.46	63.29	39.33	51	28.53	MPUL0A06060	U1 small ribonucleoprotein C
gene-METSCH_A06070	410.13	433.4	465.42	559.86	412.9	392.36	434.9	474.67	537.83	644.43	534.11	561.42	435.04	413.12	398.21	344.02	423.75	315.72	MPUL0A06070	F-type H+-transporting ATPase subunit h
gene-METSCH_A06080	16.96	20	13.35	19.53	10.44	14.55	13.53	10.62	15.46	16.45	21.36	25.1	12.95	13.31	13.79	10.74	14.69	10.09	MPUL0A06080	Afadin- and alpha -actinin-Binding
gene-METSCH_A06090	20.27	25.38	24.99	32.63	19.65	22.26	32.53	25.72	27.98	22.09	28.12	32.5	18.34	27.69	18.52	30.69	21.64	19.6	MPUL0A06090	RF-1 domain-containing protein
gene-METSCH_A06100	0.49	0.55	0.64	0.51	0.49	0.5	0.92	0.94	0.88	0.92	0.89	1.08	0.87	1.27	1.4	0.35	0.84	0.3	METSCH_A06100	hypothetical protein
gene-METSCH_A06110	0.04	0.14	0.06	0.1	0.02	0	0.04	0.08	0.02	0	0.04	0.11	0	0.02	0.02	0	0.05	0	MPUL0A06110	protein of unknown function DUF4451
gene-METSCH_A06120	31.93	35	30.43	44.19	15.9	25.15	25.63	18.19	23.26	18.18	42	49.95	18.5	21.94	21.5	10.22	20.86	11.27	MPUL0A06120	DNA replication licensing factor MCM5
gene-METSCH_A06130	105.73	113.2	102.8	138.19	82.24	110.54	93.45	105.51	100.92	121.51	124.11	127.82	130.13	128.71	132.45	107.33	108.96	113.25	MPUL0A06130	Prefoldin subunit
gene-METSCH_A06140	13.16	14.19	15.71	14.95	13.07	17.1	12.76	16.38	15.27	13.62	16.38	19.02	8.69	12.32	11.75	15.56	12.25	17.13	METSCH_A06140	hypothetical protein
gene-METSCH_A06150	100.31	119.57	86.97	71.18	87.72	76.36	140.86	172.56	141.17	41.72	79.47	73.92	133.36	200.03	158.93	15.79	173.98	16.38	MPUL0A06150	ribosome biogenesis protein 13 RRP13
gene-METSCH_A06160	0.71	0	0.36	0.56	1.42	0.61	0.91	0.64	0.57	3.16	0.68	0	1.42	1.5	1.46	0	3.79	0.2	METSCH_A06160	hypothetical protein
gene-METSCH_A06180	29.45	27.33	20.9	33.22	17.9	26.77	22.38	20.59	28.48	29.23	29.42	32.6	22.83	23.28	23.42	28.74	24.26	38.15	METSCH_A06180	hypothetical protein
gene-METSCH_A06190	29.29	33.12	19.05	31.91	24.55	23.74	21.91	23.83	19.93	38.03	27.42	34.39	21.47	19.37	20.12	11.4	15.06	15.46	METSCH_A06190	hypothetical protein
gene-METSCH_A06200	55.91	60.67	38.12	57.83	26.94	32.5	56.07	51.23	54.88	40.4	53.12	62.53	42.13	50.92	43.35	37.9	63.23	34.43	MPUL0A06200	monolysocardiolipin acyltransferase
gene-METSCH_A06210	26.4	26.01	23.24	22.05	19.05	17.8	26.25	26.57	25.15	15.61	22.17	25.81	22.66	28.86	27.86	18.69	24.25	18.68	METSCH_A06210	hypothetical protein
gene-METSCH_A06220	92.85	67.31	85.83	86.28	59.47	75.08	96.75	72.52	76.6	53.66	78.74	83.87	116.3	109.55	121.98	80.26	90.74	69.62	MPUL0A06220	kinesin family member C1
gene-METSCH_A06230	54.16	69.71	56.78	50.56	55.9	49.67	103.36	96.61	95.9	46.47	49.41	57.62	101.8	124.27	108.14	16.71	127.02	22.7	MPUL0A06230	Rrp15p protein
gene-METSCH_A06240	33.44	35.62	41.66	26.52	13.95	36.66	55.19	64.12	42.3	187.63	38.86	52.24	47.42	39.22	49.13	26.24	57.16	25.38	MPUL0A06240	Fucose permease
gene-METSCH_A06250	62.07	58.97	80.05	51.71	94.73	81.48	66.17	93.64	51.29	119.77	53.09	84.97	60.94	63.79	68.37	73.97	95.53	73.69	MPUL0A06250	suppressor of G2 allele of SKP1
gene-METSCH_A06260	22.63	17.85	17.93	10.78	64.25	24.79	31.13	18.51	29.69	50.24	36.2	18.96	34.96	43.04	45.07	20.22	56.95	23.26	METSCH_A06260	hypothetical protein
gene-METSCH_A06270	219.39	202.82	257.57	254.16	181.91	192.97	208.45	237.21	229.21	244.74	227.13	256.79	208.66	209.35	187.02	255.57	199.26	254.33	METSCH_A06270	hypothetical protein
gene-METSCH_A06280	23.67	25.76	29.27	30.49	26.78	38.49	36.88	30.6	34.16	35.53	35.02	28.78	22.81	27.58	24.25	41.24	23.65	41.68	MPUL0A06280	metal iron transporter
gene-METSCH_A06290	2.21	2.27	1.98	1.32	0.93	0.8	1.62	2.78	2.34	0.62	1.98	1.62	2.05	2.19	3.13	1.6	1.72	1.33	MPUL0A06290	NCS1 nucleoside transporter family
gene-METSCH_A06300	175.39	180.54	209.15	260.83	131.1	197.52	179.54	193.37	224.87	134.78	222.97	218.56	171.59	180.97	169.9	147.29	163.93	134.32	MPUL0A06300	e3 binding domain-containing protein
gene-METSCH_A06310	13.69	17.88	11.8	15.11	13.92	6.69	15.2	11.16	14.44	7.51	11.88	13.65	10.46	13.83	10.79	7.24	17.73	6.24	METSCH_A06310	hypothetical protein
gene-METSCH_A06320	34.36	34.84	28.23	35.49	24.4	26.21	32.46	24.31	34.42	38.53	37.46	40.6	23.13	28.9	27.85	28.2	29.34	31.13	MPUL0A06320	Putative zinc-finger of transcription factor IIIC complex
gene-METSCH_A06330	38.76	33.72	41.55	47.12	40.75	38.15	35.31	40.47	38.79	45.14	45.13	41.36	43.25	38.49	44.79	62.32	30.86	61.15	METSCH_A06330	hypothetical protein
gene-METSCH_A06340	61.35	79.23	165.33	111.26	89.63	70.52	98.86	88.77	185.09	170.59	71.05	104.41	34.17	39.59	35.38	127.45	30.66	108.59	MPUL0A06340	L-serine/L-threonine ammonia-lyase
gene-METSCH_A06350	26.17	27.79	24.29	22.49	10.66	14.45	26.69	28.49	26.78	13.34	18.81	33.12	28.64	27.16	29.23	9.76	24.62	8.12	MPUL0A06350	2OG-Fe(II) oxygenase superfamily protein
gene-METSCH_A06360	111.93	133.31	83.05	74.39	74.61	77.72	129.96	152.87	147.7	39.29	80.15	88.52	132.97	192.67	146.6	16.4	160.19	22.27	MPUL0A06360	nucleolar protein 15
gene-METSCH_A06370	33.43	29.1	25.92	36.05	17.38	25.63	21.26	22.07	23.11	23.7	25.23	39.54	32.48	26.18	34.29	17.36	16.59	17.37	MPUL0A06370	septum formation protein
gene-METSCH_A06380	240.61	228.13	147.26	213.19	202.85	272.39	97.97	79.63	84.99	88.77	140.95	125.23	156.94	170.34	177.12	402.3	187.55	386.89	MPUL0A06380	transcription factor C subunit 7
gene-METSCH_A06390	309.62	337.16	375.81	436.71	229.14	330.15	320.67	336.84	380.87	279.07	379.33	422.57	291.36	320.53	276.73	169.54	330.17	160.15	MPUL0A06390	pyruvate dehydrogenase E2 component dihydrolipoamide acetyltransferase
gene-METSCH_A06400	17.83	15.82	11.64	15.45	7.12	11.19	7.83	5.79	7.23	3.12	12.26	16.32	10.22	12.46	14.02	3.48	6.46	2.66	MPUL0A06400	RNase HII
gene-METSCH_A06410	12.7	13.04	11.67	11.9	11.3	11.27	12.76	16.25	16.76	9.64	11.97	14.73	12.19	19.9	13.35	14.01	21.38	17.8	MPUL0A06410	solute carrier family 25 (folate transporter), member 32
gene-METSCH_A06420	402.98	363.81	357.53	397.77	319.46	343.99	306.1	377.42	356.5	350.78	366.21	395.09	394.23	374.52	364.18	333.93	374.99	374.1	MPUL0A06420	TOM7 family protein
gene-METSCH_A06430	30.64	30.13	29.84	38.29	25.89	31.37	26.93	29.98	28.05	28.16	34.75	42.46	22.26	24.82	24.34	36.42	24.68	36.07	MPUL0A06430	phosphatidylinositol 4-phosphate phosphatase /phosphatidylinositol 3-phosphate phosphatase
gene-METSCH_A06440	38.47	38.12	39.43	31.64	24.7	30.24	38.27	43.5	42.19	28.14	34.5	35.2	30.73	37.88	34.62	40.16	25.83	40.01	MPUL0A06440	YEATS domain-containing protein 4
gene-METSCH_A06450	34	35.91	37.8	34.17	25.44	30.59	45.43	45.45	45.9	47.02	40.81	41.34	39.37	38.81	41.35	35.66	33.18	35.47	METSCH_A06450	hypothetical protein
gene-METSCH_A06460	19.13	22.36	15.97	22.23	13.62	17.7	15.78	13.86	15.75	11.23	19.33	22.68	13.67	20.18	18.41	20.54	18.15	18.98	MPUL0A06460	protein transport protein SEC23
gene-METSCH_A06470	26.13	30.81	22.43	26.52	18.63	19.37	23.42	24.07	23.09	22.09	22.45	32.75	24.75	29.05	25.76	19.71	25.52	21.53	MPUL0A06470	lysyl-tRNA synthetase, class II
gene-METSCH_A06480	0.47	0.33	0.42	0.11	0.3	0.13	0.65	0.52	0.41	0.08	0.22	0.16	0.5	0.73	1.33	0.27	0.26	0.7	METSCH_A06480	hypothetical protein
gene-METSCH_A06490	10.54	11.18	8.51	9.56	6.99	10.59	9.08	6.82	8.23	4.96	9.19	12.4	8.12	10.98	11.65	8.61	7.47	8.17	MPUL0A06490	RasGEF N-terminal motif-containing protein
gene-METSCH_A06500	101.5	97.58	88.75	111.9	60.24	77.75	79.61	92.63	89.38	74.61	101.65	112.55	106.09	116.43	110.06	87.88	107.43	83.99	MPUL0A06500	YidC/Oxa1 family membrane protein insertase
gene-METSCH_A06510	17.02	14.44	17.71	13.67	12.89	12.09	16.06	19.87	18.25	13.44	13.99	20.87	9.61	15.07	10.87	15.87	12.34	13.89	METSCH_A06510	hypothetical protein
gene-METSCH_A06520	16.49	16.68	11.2	15.69	7.11	10.42	8.39	2.86	6.6	4.93	15.83	19.85	6.08	8.48	9.02	3.45	9.92	3.83	MPUL0A06520	Chromosome segregation ATPase
gene-METSCH_A06530	45.93	63.41	47.71	74.34	29.16	22.64	30.74	44.06	40.85	10.29	65.85	30.81	44.06	40.5	47.8	10.43	18.52	9.11	MPUL0A06530	Purine nucleoside permease
gene-METSCH_A06540	18.09	17.67	14.66	14.68	14.63	19.36	26.25	22.36	25.04	9.77	25.94	10.25	24.18	34.65	32.76	20.03	17.31	24.12	MPUL0A06540	Na+/proline symporter
gene-METSCH_A06560	33.6	33.89	33.69	44.46	32.85	35.24	34.38	30.03	31.92	45.74	38.2	48.01	25.12	24.19	29.44	37.58	18.9	40.86	MPUL0A06560	Pleckstrin-likey domain-containing protein
gene-METSCH_A06570	12.09	11.83	10.8	9.88	8.45	6.75	12.06	10.76	10.62	4.95	9.79	12.26	8.25	13.09	11.6	7.27	10.44	8.58	MPUL0A06570	Reverse transcriptase RNA-dependent DNA polymerase
gene-METSCH_A06580	53.16	48.71	52.65	46.71	36.63	30.47	36.66	47.51	48.14	36.33	47.3	54.79	37.36	44.75	42.93	102.15	52.39	110.32	MPUL0A06580	drug resistance transporter, EmrB/QacA subfamily
gene-METSCH_A06590	11.29	9.65	10.06	10.11	7.82	7.26	6.77	6.63	7.18	8.06	12.14	9.97	8.75	10.48	9.29	15.25	6.63	16.72	MPUL0A06590	Permease of the drug/metabolite transporter (DMT) superfamily
gene-METSCH_A06600	54.99	49.93	68.9	71.57	39.94	45.44	48.74	70.83	79.15	46.85	87.79	70.07	52.54	60.93	57.44	56.47	47.44	69.79	MPUL0A06600	Isopenicillin N synthase
gene-METSCH_A06610	41.26	46.81	42.03	58.55	24.19	27.42	26.39	28.72	26.28	15.58	42.62	55.34	44.98	41.07	45.7	33.06	27.89	40.61	MPUL0A06610	ribonuclease H2 subunit C
gene-METSCH_A06620	2.6	2.61	1.28	2.08	0.87	1.72	2.53	2.47	2.27	0.72	3.29	1.7	2.6	5.89	4.79	1.49	2.81	1.34	MPUL0A06620	Extracellular tail, of 10TM putative phosphate transporter
gene-METSCH_A06630	54.19	56.11	44.81	49.47	39.08	35.92	45.44	52.38	45.24	31.42	39.94	53.93	43.28	51.85	46.16	35.86	45.75	42.92	MPUL0A06630	tRNA (guanine37-N1)-methyltransferase
gene-METSCH_A06640	90.77	86.27	71.99	62.44	66.3	66.12	75.31	80.56	80.74	54.79	60.99	71.87	85.71	109.16	93.13	59.12	87.87	62.32	MPUL0A06640	ribosomal RNA-processing protein RRP4
gene-METSCH_A06650	61.32	57.05	65.96	65.03	60.87	63.87	64.7	71.21	60.33	67.9	67.4	77.38	55.74	62.69	54.36	75.93	71.88	79.33	MPUL0A06650	emp24/gp25L/p24 family/GOLD
gene-METSCH_A06660	222.24	155.61	184.79	154.59	342.21	222.56	191.26	151.79	185.3	264.99	235.37	157.4	164.31	205.06	179.06	366.65	219.94	403.51	METSCH_A06660	hypothetical protein
gene-METSCH_A06670	47.61	55.09	36.51	36.7	37.98	41.4	43.39	53.1	43.16	21.83	43.7	36.99	56.15	77.29	66.08	38.2	68.54	40.59	METSCH_A06670	hypothetical protein
gene-METSCH_A06680	26.01	25.08	22.99	22.57	21.09	21.48	19.49	24.94	25.44	21.43	27.71	28.6	18.5	22.06	19.41	25.62	22.36	26.58	MPUL0A06680	Myotubularin-like phosphatase domain-containing protein
gene-METSCH_A06690	20.52	17.91	19.81	20.54	14.92	18.05	19.51	20.97	21.04	23.32	24.3	26.88	21.97	20.66	23.72	17.22	16.01	16.68	MPUL0A06690	putative ATPase
gene-METSCH_A06700	44.08	36.79	32.01	43.05	26.53	33.7	29.22	28.43	27.25	44.32	42.06	44.23	39.83	33.12	48.69	33.17	35.69	35.64	METSCH_A06700	hypothetical protein
gene-METSCH_A06710	4.7	1.56	1.66	3.98	0	0	2.81	2.22	0.36	0	0	0	0	0	1.05	0.2	0.12	1.66	METSCH_A06710	hypothetical protein
gene-METSCH_A06720	19.7	20.39	19.66	26.47	26.76	17.67	20.8	20.71	24.43	17.66	24.62	28.05	16.74	18.14	17.46	17.14	18.68	15.45	METSCH_A06720	hypothetical protein
gene-METSCH_A06730	129.58	134.79	125.44	136.69	92.12	98.73	100.73	112.64	128.92	127.1	132.02	130.65	91.53	90.82	92.97	138.95	92.32	148.46	MPUL0A06730	Uncharacterized protein, UPF0303 family
gene-METSCH_A06740	30.35	29.01	21.38	37.27	15.13	30.42	19.62	12.97	13.86	14.72	38.07	42.05	22.92	27.74	28.32	9.65	24.28	11.56	MPUL0A06740	MAGE family protein
gene-METSCH_A06750	161.96	162.85	126.9	157.65	112.92	131.44	98.91	99.62	94.2	84.98	149.11	164.01	91.96	112.66	104.27	182.01	128.26	182.8	MPUL0A06750	NADPH-ferrihemoprotein reductase
gene-METSCH_A06760	32.97	29.81	33.43	38.14	25.54	25.86	33.51	28.97	32.34	30.69	26.89	37.54	27.79	26.24	29.11	30.29	18.05	29.41	MPUL0A06760	inositol-pentakisphosphate 2-kinase
gene-METSCH_A06770	116.42	111.86	87.2	114.28	77.8	89.57	78	102.01	91.21	99.21	113.19	111.37	90.31	93.43	105.85	92.52	89.6	104.42	MPUL0A06770	biogenesis AIM24
gene-METSCH_A06780	42.43	43.15	39.53	44.58	35.52	41.41	37.21	34.27	34.43	37.53	35.18	44.97	28.57	26.59	33.3	38.46	18.03	37.24	MPUL0A06780	XPG N-terminal domain-containing protein
gene-METSCH_A06790	38.48	35.35	36.29	39.79	32.38	39.24	33.89	37.43	35.72	39.08	41.4	43.81	32.06	42.43	35.56	34.2	45.47	34.31	MPUL0A06790	protoheme IX farnesyltransferase
gene-METSCH_A06800	156.42	149.74	124.06	146.04	109.52	127.47	116.87	121.22	116.9	117.2	145.32	129.12	135.9	154.79	157.35	159.78	127.57	186.38	MPUL0A06800	26S proteasome regulatory particle non-ATPase Rpn8p
gene-METSCH_A06810	72.58	70.17	61.99	64.52	45	61.3	59.89	66.79	55.04	44.27	72.44	60	59.07	72.1	67.24	71.26	64.12	68.89	METSCH_A06810	hypothetical protein
gene-METSCH_A06820	191.52	162.53	138.95	176.53	116.61	113.39	116.91	124.75	132.56	125.94	170.3	147.68	151.21	144.29	146.96	160.08	128.26	180.65	MPUL0A06820	tubulin-specific chaperone A
gene-METSCH_A06830	46.58	45.41	42.6	38.56	30.21	36.22	39.72	48.75	42.73	43.85	46.12	47.26	37.55	51.06	42.81	36.27	51.87	39.42	METSCH_A06830	hypothetical protein
gene-METSCH_A06840	362.66	365.8	373.58	301.42	226.52	559.44	468.47	340.54	372.23	1141.32	585.85	577.66	292.35	234.68	284.76	272.36	275.73	267.14	MPUL0A06840	acetyl-CoA hydrolase
gene-METSCH_A06850	229.88	240.75	280.76	182.93	269.88	268.81	339.02	379.79	225.97	574.2	178.12	342.26	295.15	284.2	297.54	284.03	642.18	261.67	MPUL0A06850	molecular chaperone DnaJ
gene-METSCH_A06860	255	295.77	261.03	292.87	226.93	193.88	283.49	331.56	287.35	188.95	276.37	320.63	256.38	291.51	280.84	129.85	283.13	118.55	MPUL0A06860	NUP50 Nucleoporin
gene-METSCH_A06870	5444.26	6846.3	5979.82	7607.31	5241.77	6015.12	6152.48	8218.5	6350.86	3934.2	7208.46	6825.01	8397.75	7819.97	8255.57	5336.77	5463.3	5509.51	MPUL0A06870	SSU ribosomal protein S25E
gene-METSCH_A06880	111.46	103.65	129.97	120.96	80.3	97.56	109.63	107.64	99.53	81.81	115.67	116.81	95.72	103.09	104.19	125.65	71.05	124.61	MPUL0A06880	coenzyme Q-binding protein COQ10
gene-METSCH_A06890	25.88	25.74	20.33	25.02	15.53	24.67	25.64	23.18	26.26	19.93	31.92	21.74	23.19	29.03	25.95	24.16	28.55	24.57	METSCH_A06890	hypothetical protein
gene-METSCH_A06910	11.75	12.76	14.65	14.23	8.12	9.59	15.2	15.01	16.12	17.41	21.63	13.31	11.5	12.87	15.08	9.1	15.1	10.32	METSCH_A06910	hypothetical protein
gene-METSCH_A06920	61.76	61.25	52.35	60.18	42.09	50.23	52.45	55.56	50.54	47.35	65.66	60.27	48.82	63.06	52.48	45.08	57.68	49.4	MPUL0A06920	ataxin-10
gene-METSCH_A06930	235.96	220.41	204.17	208.9	171.3	213.61	222.8	229.51	175.03	254.86	241.63	233.42	207.03	241.91	213.64	202.09	292.23	205.14	MPUL0A06930	threonine synthase
gene-METSCH_A06940	119.21	108.71	117.84	110.29	90.88	100.24	114.12	126.06	110.24	122.76	124.23	127.83	100.25	111.02	104.06	114.83	113.59	124.58	MPUL0A06940	translocator assembly and maintenance protein 41
gene-METSCH_A06950	69.39	64.97	60.36	83	72.55	64.34	81.45	85.44	70.09	72.57	87.08	83.79	51.68	71.46	52.71	70.9	81.23	76.31	MPUL0A06950	histone deacetylase complex subunit SAP30
gene-METSCH_A06960	69.01	62.78	55.31	69.93	47.91	56.25	55.73	57.37	59.29	58.27	70.6	68.53	49.47	60.11	55.25	101.15	58.51	108.22	MPUL0A06960	chromatin assembly factor 1 subunit B
gene-METSCH_A06970	106.89	105.1	86.67	106.27	73.73	84.79	72.24	99.66	91.46	89.78	90.8	106.85	107.2	99.27	112.11	117.53	60.87	123.59	MPUL0A06970	coupling of ubiquitin conjugation to ER degradation protein 1
gene-METSCH_A06980	43.5	38.69	33.22	41.4	26.06	35.03	28.17	28.86	32.13	36.11	40.39	38.07	27.29	30.06	29.93	36.73	21.85	38.15	MPUL0A06980	aminopeptidase I
gene-METSCH_A06990	70.92	61.21	57.87	66.39	58.38	54.08	51.48	39.57	46.23	51.42	57.46	71.62	49.61	43.05	48.21	69.33	22.92	74.31	MPUL0A06990	MFS transporter, sugar porter (SP) family
gene-METSCH_A07000	52.55	47.44	45.73	49.24	31.82	45.13	47.63	50.63	52.35	59.67	56.52	48.17	43.55	45.43	49.54	55.19	36.3	59.01	METSCH_A07000	hypothetical protein
gene-METSCH_A07010	75.78	80.86	94.83	96.56	80.74	61.57	99.35	113.5	100.74	93.77	75.38	99.7	96.95	79.42	83.55	100.09	65.47	89.19	METSCH_A07010	hypothetical protein
gene-METSCH_A07020	5.19	4.5	5.42	4.31	5.51	3.62	3.69	5.62	5.32	5.55	6	6.43	5.51	4.71	5.22	1.83	4.62	1.78	MPUL0A07020	Major Facilitator Superfamily protein
gene-METSCH_A07030	1165.07	1407.1	778.38	920.75	748.28	1118.97	1423.93	1723.83	1276.52	457.99	864.75	854.08	1500.77	1750.23	1843.53	682.61	1389.45	987.62	METSCH_A07030	hypothetical protein
gene-METSCH_A07040	31.53	33.81	39.72	37.64	25.32	30.88	29.66	44.65	31.5	28.09	32.61	41.69	26.63	32.19	27.02	31.6	24.23	35.89	METSCH_A07040	hypothetical protein
gene-METSCH_A07050	124.27	125.81	98.3	115.03	92.1	105.55	97.49	87.81	82.72	76.05	97.86	101.5	86.92	88.39	98.97	108.13	70.23	118.56	MPUL0A07050	coatomer subunit beta
gene-METSCH_A07060	1.22	3.71	2.88	6.66	0	0.48	0	2.4	1.24	0	0	5.03	0	2.55	0	6.95	2.02	5.41	METSCH_A07060	hypothetical protein
gene-METSCH_A07070	223.24	209.21	195.11	174.91	206.5	158.82	200.88	191.5	165	165.32	168.7	199.48	198.58	221.77	213.64	184.79	209.65	199.8	MPUL0A07070	42K curved DNA binding protein
gene-METSCH_A07080	35.22	38.24	38.08	29.37	29.19	31.52	35.17	46.21	43.23	30.03	33.09	35.7	33.86	49.49	41.81	36.91	45.32	42.56	MPUL0A07080	NADH dehydrogenase [ubiquinone] 1 alpha subcomplex assembly factor 6
gene-METSCH_A07090	37.9	34.5	27.73	27.22	22.55	21.96	28.12	30.46	30.09	19.21	25.77	29.75	31.38	43.78	40.17	26.98	33	32.25	MPUL0A07090	Peptidyl-prolyl cis-trans isomerase (rotamase) - cyclophilin family
gene-METSCH_A07100	27.04	26.7	20.73	27.49	18.82	22.42	22.45	23.64	23.06	21.53	25.18	29.53	20.19	23.73	23.43	25.45	20.25	23.85	MPUL0A07100	ATP-dependent DNA helicase
gene-METSCH_A07110	16.6	14.82	12.73	12.19	9.79	9.4	12.75	12.4	13.9	7.18	14.54	10.86	12.83	14.79	12.45	14.21	10.25	15.4	MPUL0A07110	glucoamylase
gene-METSCH_A07120	68.59	55.79	62.14	70.79	47.69	69.18	45.16	56.76	48.95	63.42	57.71	66.78	58.22	57.11	55.93	57.99	50.09	61.76	MPUL0A07120	Membrane magnesium transporter
gene-METSCH_A07130	135.42	130.32	113.09	75.1	64.13	60.12	134.96	200.97	156.65	53.81	71.52	72.31	70.88	158.88	75.26	126.26	155.22	142.45	MPUL0A07130	C-4 methylsterol oxidase
gene-METSCH_A07140	12.7	11.06	24.52	12.95	19.14	17.17	24.12	27.45	29.67	24.11	18.94	16	15.42	24.19	19.28	17.86	25.83	22.32	MPUL0A07140	Multidrug resistance protein
gene-METSCH_A07150	53.27	58.19	42.36	28.83	38.34	28.46	56.35	69.31	65.55	21.99	33.48	38.11	51.06	85.86	64.64	18.27	82.69	17.2	MPUL0A07150	Mpp10 protein
gene-METSCH_A07170	21.8	22.44	21.16	19.16	18.69	15.55	21.26	32.38	28.14	20.5	19.42	23.52	32	38.45	29.48	13.26	25.68	12.93	MPUL0A07170	21S rRNA (uridine2791-2'-O)-methyltransferase
gene-METSCH_A07180	29.2	23.94	21.7	28.85	19.3	24.8	28.79	24.15	26.79	35.86	31.96	31.02	26.6	26.44	24.88	23.36	30.96	23.02	METSCH_A07180	hypothetical protein
gene-METSCH_A07190	140.81	138.37	159.51	137.46	105.09	128.23	112.78	212.47	160.81	82.25	128.19	139.99	126.74	162.2	150.96	190.08	157.02	203.98	MPUL0A07190	Glycine-rich protein domain DUF2403
gene-METSCH_A07200	29.47	32.75	31.61	26.43	22.98	27.07	29.15	41.39	32.82	33.12	29.62	36.23	25.39	33.96	29.93	30	36.7	32.83	METSCH_A07200	hypothetical protein
gene-METSCH_A07210	44.32	36.51	45.36	35.28	41.39	35.66	31.64	31.78	39.75	42.46	36.92	42.71	34.52	35.14	37.06	36.87	26.7	33.06	MPUL0A07210	NADH-FMN oxidoreductase RutF, flavin reductase (DIM6/NTAB) family
gene-METSCH_A07220	13.25	12.92	9.52	13.42	11.94	11.68	8.6	6.48	8.22	8.81	11.41	13.45	9.47	10.96	9.97	11.89	12.62	11.78	MPUL0A07220	Peptidase family C50
gene-METSCH_A07230	41.44	38.78	46.98	47.17	62.2	53.92	43.64	47.96	47.29	43.82	67.94	53.9	40.15	70.86	46.66	45.08	93.78	43.18	MPUL0A07230	MYND finger
gene-METSCH_A07240	301.39	190.17	213	196.15	346.77	207.12	156.62	131.95	168.92	222.14	296.67	216.74	214.65	249.26	185.67	430.89	332.65	451.72	MPUL0A07240	Protein of unknown function DUF3074
gene-METSCH_A07250	17.37	16.52	15.66	17.2	13.19	14.32	15.2	17.95	18.86	14.61	20.4	21.35	12.37	18.67	15.73	13.94	18.07	12.89	METSCH_A07250	hypothetical protein
gene-METSCH_A07260	11.04	10.41	7.72	13.85	4.49	6.84	7.23	3.81	6.49	3.51	12.66	14.91	5.11	7.54	6.23	4.79	7.43	6.59	MPUL0A07260	chromosome transmission fidelity protein 18
gene-METSCH_A07270	211.38	214.24	170.5	230.1	148.67	168.92	149.67	155.82	147.98	145.58	191.37	193.91	188.94	198.68	198.52	258.66	137.08	248.47	MPUL0A07270	CRAL/TRIO, N-terminal domain
gene-METSCH_A07280	9.53	8.4	7.96	7.57	3.83	8.6	8.67	6.48	7.36	4.09	7.9	9.82	5.51	6.8	7.11	12.75	3.62	13.19	MPUL0A07280	C2 domain-containing protein
gene-METSCH_A07290	50.38	53.17	47.92	59.11	37.88	42.1	48.38	50.8	48.11	26.12	50.57	74.36	35.72	53.07	45.64	33.31	59.6	30.9	MPUL0A07290	regulator of nonsense transcripts 1
gene-METSCH_A07300	0.68	1.78	0.76	0.53	0.29	1.28	1.82	2.03	2.17	1.56	2.16	1.03	2.47	4.98	2.78	0.68	3.8	0.68	METSCH_A07300	hypothetical protein
gene-METSCH_A07310	20.39	21.14	32.81	22.84	20.73	19.59	32.46	45.78	42.67	17.85	17.33	41.83	34.25	36.47	21.06	21.02	24.81	14.8	METSCH_A07310	hypothetical protein
gene-METSCH_A07320	0.36	0.24	0.39	0.14	0.28	0.31	0.38	0.45	0.42	0.31	0.37	0.19	0.74	0.64	0.83	0.08	0.52	0.04	METSCH_A07320	hypothetical protein
gene-METSCH_A07330	228.3	214.81	235.38	335.66	169.61	238.09	182.21	219.62	195.72	230.2	278.04	266.72	231.1	250.75	243.97	308.61	228.58	288.33	MPUL0A07330	ubiquitin-conjugating enzyme E2 N
gene-METSCH_A07340	8.04	10.06	5.89	8.87	3.57	4.9	8.17	4.98	7.36	0.88	6.95	10.33	3.78	6.53	5.68	11.6	7.88	11.83	MPUL0A07340	phospholipid-translocating ATPase/Ca2+-transporting ATPase
gene-METSCH_A07350	1975.74	2232.9	2385.98	2919.82	2463.84	1804.35	2500.4	3037.53	3232.33	2997.24	2697.85	3502.18	1942.3	2300.2	1716.64	898.92	2816.37	851.06	MPUL0A07350	solute carrier family 25
gene-METSCH_A07360	309.5	300.07	396.67	297.16	358.21	290.34	472.2	577.97	419.73	493.12	312.8	414.63	325.15	432.55	352.16	286.4	519.3	271.02	MPUL0A07360	S-adenosylmethionine decarboxylase
gene-METSCH_A07370	0	0	0	0	0	0	0	0	0	0	0	0	0	0	0	0	0	0	METSCH_A07370	hypothetical protein
gene-METSCH_A07380	11.49	16.49	19.79	12.7	15	6.65	29.76	35.17	34.27	16.17	12.12	23.33	15.84	23.35	16.64	6.37	24.89	5.28	MPUL0A07380	Serine/threonine protein kinase
gene-METSCH_A07390	115.93	115.03	101.73	122.98	78.43	99.23	87.2	76.75	88.3	92.99	101.2	106.36	88.06	86.93	95.42	124.67	71.69	126.83	MPUL0A07390	dynamin 1-like protein
gene-METSCH_A07400	27.98	20.4	39.21	30.71	58.5	42.88	38.86	30.79	52.52	104.53	65.73	54.99	39.25	35.15	40.13	17.38	40.6	19.65	MPUL0A07400	ADP-ribose 1''-phosphate phosphatase
gene-METSCH_A07410	39.28	37.88	43.98	39.84	38.1	31.6	55.02	58.67	56.14	46.27	50.55	45.4	42.01	58.03	47.94	45.87	60.99	42.14	METSCH_A07410	hypothetical protein
gene-METSCH_A07430	6.92	6.9	4.84	4.25	2.41	6.8	9.36	8.62	9.45	11.51	10.88	5.28	10.76	12.57	12.97	4.59	11.54	4.86	METSCH_A07430	hypothetical protein
gene-METSCH_A07440	16.01	20.48	16.55	21.73	13.35	17.51	23.4	23.26	25.52	25.85	22.99	27.23	26.14	26.38	24.31	15.47	26.09	15.01	METSCH_A07440	hypothetical protein
gene-METSCH_A07450	48.54	52.55	44.96	40.83	37.31	33.8	56.97	65.21	62.79	23.91	41.69	40.38	58.92	74.75	69.6	23.68	64.58	25.73	MPUL0A07450	tRNA pseudouridine synthase B
gene-METSCH_A07460	3.97	3.88	5.48	6.39	3.52	6.21	6.03	6.36	6.08	8.9	7.44	8.87	3.53	4.02	4.27	3.42	2.73	3.76	MPUL0A07460	Ras palmitoyltransferase, subunit 2
gene-METSCH_A07470	89.7	104.32	65.55	97.57	52.62	58.09	84.62	76.8	82.27	52.06	74.94	101.54	67.63	87.26	72.55	64.96	89.4	54.97	METSCH_A07470	hypothetical protein
gene-METSCH_A07480	52.88	53.63	68.49	49.32	41.48	42.85	81.4	89.54	93.57	85.82	62.72	66.34	59.21	78.84	58.66	52.91	75.07	48.5	MPUL0A07480	cytochrome c heme-lyase
gene-METSCH_A07490	107.92	107.62	106.68	115.66	67.44	88.99	107.75	97.61	112.15	39.96	97.01	116.98	88.97	114.01	104	49.96	79.69	44.13	MPUL0A07490	OTU domain-containing protein 6
gene-METSCH_A07500	11.77	9.75	11.01	6.33	4.83	9.7	7.79	4.97	7.46	0.77	8.9	6.59	8.85	11.54	15.65	8.52	2.93	7.64	METSCH_A07500	hypothetical protein
gene-METSCH_A07510	28.77	33.12	36.07	58.96	45.64	39.72	39.41	30.01	40.45	23.41	35.14	76.53	30.53	22.25	33.34	13.32	23.67	10.12	MPUL0A07510	G1/S-specific cyclin CLN3
gene-METSCH_A07520	40.22	42.34	32.95	45.7	12.14	26.13	20.11	14.04	18.73	8.94	40.31	54.44	19.91	16.65	22.76	22.9	17.98	25.66	MPUL0A07520	Cupin-like domain-containing protein
gene-METSCH_A07530	123.95	137.66	101.06	148.08	145.38	81.17	88.3	77.07	96.71	42.08	125.02	108.75	99.21	116.5	113.52	49.69	98.97	45.99	METSCH_A07530	hypothetical protein
gene-METSCH_A07540	72.07	82.11	59.44	76.78	90.96	73.56	64.74	72.18	65.76	20.5	51.27	65.5	67.91	93.08	79.36	48.49	86.06	44.33	MPUL0A07540	electron-transferring-flavoprotein dehydrogenase
gene-METSCH_A07550	23.64	24.59	20.96	27.81	20.86	23.49	20.74	21.28	20.17	16.66	19.94	30.65	16.93	22.94	18.68	21.53	24.25	24.8	MPUL0A07550	cell division control protein 24
gene-METSCH_A07560	35.75	40.43	29.82	42.95	19.21	29.39	27.35	22.01	22.83	30.76	36.2	50.38	28.86	28.52	29.48	41.25	34.65	43.09	MPUL0A07560	THO complex subunit 3
gene-METSCH_A07570	0.24	0.11	0.22	0.04	0.08	0.09	0.13	0.02	0.06	0.02	0.15	0.02	0.21	0.16	0.27	0.14	0.05	0.09	METSCH_A07570	hypothetical protein
gene-METSCH_A07580	60.28	67.44	43.2	83.01	29.35	43.22	43.11	43.26	40.74	24.64	48.32	69.31	44.5	50.79	45.97	69.09	48.71	64.99	MPUL0A07580	Endoplasmic Reticulum-Golgi Intermediate Compartment ERGIC
gene-METSCH_A07590	120.19	142.72	97.34	133.18	79.85	72.87	119.49	134.27	118.45	59.66	104.94	128.18	130.42	136.34	141.1	101.42	126.66	99.84	MPUL0A07590	large subunit ribosomal protein L46
gene-METSCH_A07600	702.37	696.91	398.61	441.66	219.15	511.51	467.23	427.54	470.24	203.02	623.3	305.74	311.03	530.49	396.63	383.56	595.12	446.38	MPUL0A07600	protein NRD1
gene-METSCH_A07610	156.17	149.66	167.49	197.85	157.46	196.5	195.02	184.51	166.98	284.76	199.25	242.17	193.1	199.33	189.2	195.05	280.11	173.72	MPUL0A07610	ATP-dependent metalloprotease
gene-METSCH_A07620	10.1	10.53	7.08	7.39	4.96	5.8	6	3.78	5.5	2.45	5.51	7.33	3.28	4.73	4.71	3.82	3.55	4.23	MPUL0A07620	condensin complex subunit 2
gene-METSCH_A07630	30.58	36.47	25.31	21.28	31.42	20.13	32.14	33.36	35.63	5.5	13.82	23.01	41.98	58.07	54.37	19.24	56.34	20.28	METSCH_A07630	hypothetical protein
gene-METSCH_A07640	54.8	53.49	37.52	63.86	35.7	39.96	41.3	36.23	36.98	39.34	45.87	54.13	45.89	44.32	49.53	42.4	53.03	37.87	MPUL0A07640	1-(5-phosphoribosyl)-5-[(5-phosphoribosylamino)methylideneamino] imidazole-4-carboxamide isomerase
gene-METSCH_A07650	0.15	0.05	0.14	0	0.05	0.05	0.15	0.17	0.26	0	0.09	0.05	0.17	0.34	0.2	0.17	0.22	0.21	METSCH_A07650	hypothetical protein
gene-METSCH_A07660	0	0	0	0	0	0	0	6.31	0	0	0	0	0	0	8.79	0	0	0	METSCH_A07660	hypothetical protein
gene-METSCH_A07670	137.96	140.01	124.45	151.56	86.81	112.94	135.83	131.66	128.13	96.43	122.9	154.46	146.49	143.91	148.78	108.48	133.13	101.64	MPUL0A07670	DNA-directed RNA polymerase, subunit D
gene-METSCH_A07680	3.92	6.02	3.94	1.85	1.18	4.75	5.37	5.85	7.71	5.73	7.89	3.58	5.08	6.02	6.34	2.5	4.87	3.22	METSCH_A07680	hypothetical protein
gene-METSCH_A07690	19.68	16.17	24.62	18.46	20.28	20.8	18.54	20.99	18.19	26.29	27.05	25.3	15.97	16.24	15.05	24.17	17.94	21.26	METSCH_A07690	hypothetical protein
gene-METSCH_A07700	33.92	37.36	34.54	42.75	23.59	31.88	37.21	31.86	38.93	24.82	38.64	41.86	27.8	33.99	31.5	36.33	28.58	34.7	MPUL0A07700	dihydroneopterin aldolase
gene-METSCH_A07710	115.97	85.39	138.42	87.87	181.47	158.05	106.42	118.06	126.16	187.99	185.96	97.94	106.38	125.92	110.41	113.57	149.32	126.51	MPUL0A07710	RTC4-like domain-containing protein
gene-METSCH_A07720	0	0.07	0	0	0.08	0.42	0.08	0.34	0.49	0.34	0.07	0.08	0.87	0.08	0.62	0	0.09	0.67	METSCH_A07720	hypothetical protein
gene-METSCH_A07730	29.45	31.2	25.94	33.62	18.78	23.53	20.7	28.85	27.95	20.05	42.37	30.6	21	27.84	26.47	52.42	26.6	46.71	MPUL0A07730	Helix-loop-helix DNA-binding domain-containing protein
gene-METSCH_A07740	20.89	22.61	22.85	17.92	10.81	19.41	26.34	29.07	27.18	27.96	32.79	20.77	20.66	27.19	22.11	20.35	27.88	20.22	METSCH_A07740	hypothetical protein
gene-METSCH_A07750	66.6	65.96	53.25	64.2	38.2	46.29	56.79	60.19	61.63	46.37	63.57	73.02	54.54	67.53	58.31	45.4	79.2	48.16	METSCH_A07750	hypothetical protein
gene-METSCH_A07760	25.49	24.19	17.8	11.25	13.97	10.42	20.27	28.94	21.27	13.19	18.88	14.93	18.1	36.21	21.41	24.11	25.92	27.45	MPUL0A07760	RNA recognition RRM, RBD, or RNP domain
gene-METSCH_A07770	27.39	32.48	24.97	27.73	19.22	16.61	34.25	35.2	33.8	20.13	26.7	34.84	28.23	40.01	38.85	20.49	38.69	19.22	MPUL0A07770	DNA-directed RNA polymerase III subunit RPC8
gene-METSCH_A07780	163.13	146.8	143.16	176.51	116.31	162.3	153.46	138.49	152.28	187.46	193.54	166.21	148.86	156.49	142.63	244.3	170.06	222.67	MPUL0A07780	26S proteasome regulatory particle ATPase Rpt1p
gene-METSCH_A07790	31.21	29.65	36.55	26.62	28.83	31.02	36.49	41.6	50.75	33.29	44.43	22.64	17.18	26.69	17.68	29.91	25.51	26.64	MPUL0A07790	transcription factor domain-containing protein
gene-METSCH_A07800	0.79	1.53	1.67	0.35	0.77	0.38	1.64	1.55	2.9	0.86	1.23	0.75	2.81	4.76	5.59	3.07	2.8	2.76	METSCH_A07800	hypothetical protein
gene-METSCH_A07810	134.09	143.7	116.12	142.27	90.57	110.2	135.01	145.54	147.03	153.27	150.51	158.53	157.31	157.55	143.9	105.38	152.68	103.4	MPUL0A07810	Transcriptional regulation of recombination
gene-METSCH_A07820	12.21	13.31	11.96	11.4	7.49	9.6	9.68	10.05	9.74	5.87	10.87	13.63	6.61	11.69	9	10.28	9.64	10.51	MPUL0A07820	The Golgi pH Regulator (GPHR) Family N-terminal
gene-METSCH_A07830	74.57	50.58	15.82	19.04	52.54	38.44	19.37	12.55	16.55	234.3	48.25	37.93	20.55	22.46	22.62	13.83	24.9	15.14	MPUL0A07830	putative flavoprotein CzcO associated with the cation diffusion facilitator CzcD
gene-METSCH_A07840	192.87	205.57	179.27	210.03	132.36	185.65	190.34	172.76	170.56	167.32	199.22	213.63	171.61	181.41	180.25	142.27	177.49	139.14	MPUL0A07840	glycyl-tRNA synthetase
gene-METSCH_A07850	0.27	0.37	0.71	0.35	0.18	0.13	0.24	0.4	0.44	0.33	0.28	0.24	0.37	0.18	0.29	0.23	0.39	0.26	MPUL0A07850	saccharolysin
gene-METSCH_A07860	27.93	24.43	20.18	32.64	19.52	25.47	24.14	15.57	19	24.23	21.18	33.7	23.43	22.8	27.1	22.41	18.36	22.35	MPUL0A07860	TRAPP trafficking subunit Trs65
gene-METSCH_A07870	16.84	17.24	22.56	5.97	9.95	10.72	27.48	39.87	66.55	14.07	18.82	6.1	29.01	17.85	21.73	9.29	23.9	11.49	MPUL0A07870	Tellurite resistance protein TehA
gene-METSCH_A07880	136.82	135.74	176.29	24.71	37.08	62.47	216.27	281.33	459.98	183.17	342.31	25.65	101.22	72.34	94.08	44.91	130.97	41.76	MPUL0A07880	cysteine dioxygenase
gene-METSCH_A07890	8.64	7.6	9.22	4.64	2.31	4.34	13.23	12.13	9.44	11.78	5.59	11.05	9.28	7.87	10	3.44	8.12	4.31	MPUL0A07890	microfibrillar-associated protein 1
gene-METSCH_A07900	10.03	10.51	8.11	9.17	7.26	9.01	7.77	5.99	7.05	2.93	8.05	8.86	4.17	7.97	6.78	13.68	6.66	13.81	MPUL0A07900	regulatory associated protein of mTOR
gene-METSCH_A07910	44.38	38.88	40.86	44.27	40.22	54.1	32.97	37.39	40.97	44.89	49.85	46.59	40	52.8	43.29	52.12	56.42	53.02	MPUL0A07910	solute carrier family 25, member 39/40
gene-METSCH_A07920	23.01	24.49	16.5	21.23	13.2	23.21	37.17	23.5	34.05	22.54	32.24	13.72	39.78	36.32	42.77	24.7	18.47	21.89	METSCH_A07920	hypothetical protein
gene-METSCH_A07930	124.62	109.9	127.49	155.65	108.54	105.86	125.59	125.89	118.98	134.8	126.41	151.7	90.66	84.67	84.38	123.36	69.68	111.81	MPUL0A07930	mitochondrial organizing structure protein 2
gene-METSCH_A07940	23.14	27.93	20.08	16.84	16.29	9.96	30.44	27.73	32.89	14.95	17.85	26.25	28.89	39.25	34.5	11.88	43.12	12	MPUL0A07940	small ribosomal subunit Rsm22
gene-METSCH_A07950	456.96	577.95	615.93	718.06	678.23	420.94	954.53	1157.57	1008.51	475.32	716.27	778.22	624.19	845.1	626.42	428.73	969.12	440.04	MPUL0A07950	SSU ribosomal protein S27E
gene-METSCH_A07960	18.54	16.66	18.4	19.85	12.96	14.34	20.22	19.72	22.06	12.99	22.16	28.46	19.64	26.19	21.58	14.39	33.21	14.66	METSCH_A07960	hypothetical protein
gene-METSCH_A07970	35.37	33.28	34.34	44.25	20.3	32.37	29.46	29.32	31.48	22.91	37.62	51.62	29.46	32.38	31.91	32.93	29.67	29.67	MPUL0A07970	dolichyl-phosphate-mannose-protein mannosyltransferase
gene-METSCH_A07980	22.39	22.85	13.78	20.96	15.61	20.3	19.86	24.38	21.24	17.75	18.67	24.44	17.42	17.94	18.72	24.26	17.21	20.1	MPUL0A07980	mediator of RNA polymerase II transcription subunit 21
gene-METSCH_A07990	18.02	15.83	42.53	17.89	27.34	49.64	30.43	39.35	42.32	57.69	45.47	26.59	23.46	27.38	28.33	19.11	21.73	18.59	MPUL0A07990	Ring finger domain-containing protein
gene-METSCH_A08000	38.62	48.35	38.41	26.82	37.48	23.75	55.19	57.33	60.22	19.87	29.57	39.27	48.02	69.56	52.68	9.79	77.09	11.5	MPUL0A08000	ATP-dependent RNA helicase DDX47/RRP3
gene-METSCH_A08010	151.89	129.54	197.26	113.68	186.62	204.55	155.28	164.38	117.04	484.98	147.27	196.43	99.1	125.07	92.58	190.17	244.67	172.35	MPUL0A08010	Integrase core domain-containing protein
gene-METSCH_A08020	73.55	95.75	66.42	53.18	67.12	52.48	101.22	118.27	102.11	39.02	58.39	65.22	103.92	143.22	118.08	26.34	130.25	33.6	MPUL0A08020	ribosome biogenesis protein SSF1/2
gene-METSCH_A08030	2.64	2.32	1.87	1.01	1.68	1.07	1.71	1.27	1.37	1.72	2.53	0.94	2	2.26	3.2	1.43	3.23	1.69	METSCH_A08030	hypothetical protein
gene-METSCH_A08040	143.12	117.64	120.43	97.02	210.56	145.36	78.76	68.16	85.16	80.64	137.65	87.56	76.6	113.7	95.12	215.05	91.89	219.02	MPUL0A08040	NUDIX domain-containing protein
gene-METSCH_A08050	680.5	652.49	1064.07	445.56	1198.62	650.95	980.65	1481.47	1501.3	242.75	327.49	299.6	704.15	710.3	625.14	1541.27	390.61	1523.13	MPUL0A08050	glycerol-3-phosphate dehydrogenase NAD+
gene-METSCH_A08060	29.24	25.63	39.54	19.87	12.99	48.32	38.49	50.14	55.43	71.5	44.94	26.92	23.92	27.11	28.06	28.89	18.75	30.34	METSCH_A08060	hypothetical protein
gene-METSCH_A08070	205.15	131.2	137.92	148.72	236.35	167.15	122.02	72.26	109.85	132.19	208.87	127.06	118.13	104.91	120.6	329.4	64.69	342.02	MPUL0A08070	ATP-dependent NAD(P)H-hydrate dehydratase
gene-METSCH_A08080	225.22	214.33	307.84	364.45	276.53	243.9	243.25	262.42	350.97	361.76	274.57	371.97	254.29	171.8	199.76	252.16	182.39	236.78	MPUL0A08080	cytochrome-b5 reductase
gene-METSCH_A08090	25.25	21.08	22.91	24.03	21.48	23.3	23.29	25.13	23.84	23.02	24.36	23.36	22.54	26.03	25.08	16.6	19.24	14.48	MPUL0A08090	lariat debranching enzyme
gene-METSCH_A08100	35.42	30.77	31.54	34.52	24.12	31.52	32.95	26.62	26.89	47.73	35.06	35.86	26.01	19.91	27.8	37.98	10.03	33.42	METSCH_A08100	hypothetical protein
gene-METSCH_A08110	6.87	7.45	7.68	7.58	4.65	3.95	8.61	8.21	8.04	3.83	5.98	9.67	4.02	6.49	4.96	4.48	7.8	5.41	METSCH_A08110	hypothetical protein
gene-METSCH_A08120	29.33	29.89	21.79	32.48	16.5	33.33	35.48	22.44	23.47	38.22	27.53	26.04	28.05	25.02	33.23	24.45	12.39	26.69	MPUL0A08120	carrier protein
gene-METSCH_A08130	2964.98	3201.19	3047.17	3203.14	2425.19	2959.41	2986.26	3773.65	3107.45	1816.31	3178.56	2976.53	3718.65	3373.99	3656.32	2412.4	2707.47	2502.68	MPUL0A08130	ribosomal protein uS12
gene-METSCH_A08140	78.21	73.52	73.36	92.25	65.05	71.82	78.61	78.17	80.33	85.88	86.18	98.24	74.74	83.82	80.76	85.72	83.62	86.43	MPUL0A08140	transcription factor SPN1
gene-METSCH_A08150	67	58.36	61.81	71.09	53.26	68.45	68.73	53.52	60.43	78.47	66.41	61.87	59.36	52	59.16	85.35	38.1	82.59	MPUL0A08150	protein LSM14
gene-METSCH_A08160	33.02	33.59	29.1	35.39	15.62	26.63	21.2	18.79	20.39	16.74	24.32	39.55	15.48	19.81	18.29	37.02	13.9	39.97	MPUL0A08160	alpha/beta hydrolase fold
gene-METSCH_A08170	14.91	14	14.88	14.01	6.15	13.66	12.95	12.41	13.08	12.74	13.97	16.18	9.06	10.56	11.01	9.47	7.32	10.86	METSCH_A08170	hypothetical protein
gene-METSCH_A08180	25.65	22.89	30.29	36.19	14.52	33.35	39.76	24.31	34.35	99.19	40.96	44.15	20.76	20.81	20.53	25.98	20.17	28	MPUL0A08180	phosphorylase kinase gamma subunit
gene-METSCH_A08190	45.4	44.96	33.63	47.87	32.65	41.95	41.78	32.62	36.2	41	40.47	48.02	37.15	42.27	38.47	35	49.78	32.15	MPUL0A08190	RNA recognition RRM, RBD, or RNP domain
gene-METSCH_A08200	4.71	4.89	4.78	3.7	2.53	2.82	3.08	3.06	2.98	3.72	2.91	3.55	2.08	2.59	2.21	3.72	2.26	3.46	MPUL0A08200	RhoGEF domain-containing protein
gene-METSCH_A08210	23.58	21.93	23.56	39.67	19.17	25.03	31.34	26.59	30.8	26.89	33.99	37.24	27.73	25.96	23.42	22.56	32.95	18.66	MPUL0A08210	Transport protein particle (TRAPP) component
gene-METSCH_A08220	17.96	17.66	15.34	18.25	13.95	16.85	18.66	13.91	15.86	22.87	21.47	22.32	12.91	19.34	15.32	12.69	17.84	12.8	MPUL0A08220	DNA-directed RNA polymerase
gene-METSCH_A08230	29.93	26.88	27.1	27.06	21.2	22.56	31.42	25.92	25.22	22.05	24.71	30.02	23.42	24.98	24.17	25.79	25.38	19.81	MPUL0A08230	Protein of unknown function DUF1762
gene-METSCH_A08240	10.25	8.44	8.72	11.58	4.98	7.58	6.16	3.13	7.32	3.62	10.57	14.14	5.16	6.42	6.45	4.5	4.5	3.36	MPUL0A08240	Short-chain dehydrogenase
gene-METSCH_A08250	8.56	7.72	6.93	8.63	3.2	4.65	5.2	3.72	4.4	2.6	7.6	12.67	3.2	5.15	4.09	2.57	4.06	3.17	METSCH_A08250	hypothetical protein
gene-METSCH_A08260	10.23	9.44	10.9	7.53	5.14	5.82	14.77	6.88	15.13	3.04	7.69	8.42	8.22	8.77	8.05	13.38	6.89	10.04	MPUL0A08260	glutamate N-acetyltransferase
gene-METSCH_A08270	63.86	63.86	71.75	67.47	73.5	58.34	71.39	69.68	74.44	117.98	88.92	97.6	74.08	66.75	82.6	70.4	30.55	76.37	METSCH_A08270	hypothetical protein
gene-METSCH_A08280	117.46	123.85	95.16	134.05	76.12	93.1	124.72	109	116.96	140.53	111.69	146.37	144.3	146.08	159.06	88.02	114	74.4	MPUL0A08280	large subunit ribosomal protein MRP49
gene-METSCH_A08290	29.08	35.93	26.59	25.24	14.71	19.1	24.69	22.21	25.71	13.84	18.87	28.93	15.59	19.79	19.01	19.21	19.48	18	MPUL0A08290	PHD-finger
gene-METSCH_A08300	0	0.1	0	0	0	0	0	0	0	0	0	0	0	0.1	0	0	0	0	METSCH_A08300	hypothetical protein
gene-METSCH_A08310	23.79	25.15	19.03	28.57	16.78	24.14	20.45	15.45	17.63	16.86	23.77	28.3	15.84	20.79	19.71	20.19	18.6	19.78	MPUL0A08310	golgi-specific brefeldin A-resistance guanine nucleotide exchange factor 1
gene-METSCH_A08320	169.66	170.72	185.9	220.42	139.4	165.6	178.59	224.62	197.41	180.57	217.97	242.64	230.69	227.03	223.32	119.74	223.48	116.25	MPUL0A08320	orotidine-5'-phosphate decarboxylase
gene-METSCH_A08330	28.75	27.65	27.89	34.71	23.63	31.74	30.76	31.62	34.99	45.01	35.8	39.18	28.46	28.91	27.46	26.19	32.56	26.45	MPUL0A08330	Multisubunit Na+/H+ antiporter, MnhB subunit
gene-METSCH_A08340	17.3	14.01	21.48	20.29	17.47	23.23	16.72	17.86	17.15	12.56	16.49	21.4	10.44	11.15	12.3	19.31	9.93	21.73	MPUL0A08340	protein sorting-associated protein 26
gene-METSCH_A08350	16.54	18.96	17.29	21.57	11.41	16.13	19.87	16.65	17.68	15.05	18.73	27.73	11.08	13.74	13.82	11.5	12.42	11.53	MPUL0A08350	son of sevenless
gene-METSCH_A08360	15.91	13.97	13.34	9.91	9.22	9.16	13.28	8.13	11.93	7.91	10.31	10.95	5.91	9.57	8.19	25	5.52	30.02	MPUL0A08360	Chromosome segregation ATPase
gene-METSCH_A08370	80.14	76.07	77.78	50.49	77.85	74.21	70.99	62.91	80.18	58.5	60.29	52.89	67.74	77.08	79.98	75.4	71.57	80.58	MPUL0A08370	tRNA wybutosine-synthesizing protein 3
gene-METSCH_A08380	84.97	86.63	109.24	75.14	92.6	114.39	86.93	104.53	85.76	124.56	94.98	93.86	83.1	91.17	79.03	130.76	122.36	122.22	MPUL0A08380	Ring finger domain-containing protein
gene-METSCH_A08390	46.05	41.02	55.05	23.7	47.7	59.23	74.15	65.47	63.83	50.85	27.9	45.49	34.24	53.15	42.39	50.85	69.89	46.97	METSCH_A08390	hypothetical protein
gene-METSCH_A08400	146.92	147.26	168.94	201.82	164.79	150.08	164.85	200.21	220.34	229.65	186.72	209.52	153.08	172.04	151.71	74.94	167.17	73.77	MPUL0A08400	NADH dehydrogenase subunit C
gene-METSCH_A08410	58.76	50.64	56.72	61.1	48.8	59.75	57.56	52.69	57.08	68.09	55.06	54.76	51.39	44.73	51.42	72.84	25.89	70.37	MPUL0A08410	Cytoskeletal-regulatory complex EF hand
gene-METSCH_A08420	60.62	74.27	53.58	54.73	53.47	33.95	78.44	81.25	77.59	20.11	40.07	58.74	59.17	100.75	69.81	20.44	102.3	20.13	MPUL0A08420	periodic tryptophan protein 1
gene-METSCH_A08430	15.83	15.05	14.82	14.15	10.73	10.46	14.59	17.08	13.78	13.38	11.07	17.42	12.04	13.43	11.42	18.43	15.53	20.93	METSCH_A08430	hypothetical protein
gene-METSCH_A08440	81.89	88.91	69.24	80.71	53.96	77.07	72.37	62.18	66.77	57.86	75.38	74.99	66.96	68.73	72.83	79.76	62.54	78.09	MPUL0A08440	glycylpeptide N-tetradecanoyltransferase
gene-METSCH_A08450	24.69	21.02	27.19	27.38	25	32.8	25.67	29.35	26.65	59.36	33.76	36.74	20.21	26.85	19.33	34.41	50.12	29.04	MPUL0A08450	F-box protein 9
gene-METSCH_A08460	178.04	208.33	171.54	192.29	125.92	150.45	186.82	199.28	173.64	94.28	167.03	208.65	173.04	214.09	192	103.25	210.89	93.23	MPUL0A08460	translation initiation factor 3 subunit 8 eIF-3 s8
gene-METSCH_A08470	19.55	22.69	23.62	15.14	15.56	11.73	28.77	29.81	34.48	14.14	15.77	19.27	20.58	26.51	16.45	12.91	32.09	12.6	MPUL0A08470	tRNA 2-thiolation protein 1
gene-METSCH_A08480	129.67	121.76	112.59	126.61	51.25	95.46	70.46	61.87	86.81	152.31	121.65	116.96	73.06	60.61	74.66	129.49	53.32	135.1	MPUL0A08480	3-hydroxy acid dehydrogenase / malonic semialdehyde reductase
gene-METSCH_A08490	23.56	19.13	33.36	32.15	23.66	69.34	43.18	25.36	41.43	103.26	95.64	33.27	17.12	30.65	23.36	15.68	18.32	17.91	MPUL0A08490	Carbohydrate/starch-binding module family 21
gene-METSCH_A08500	24.37	24.16	21.65	26.45	20.99	51.45	23.32	16.47	21.07	35.19	34.11	27.88	27.27	24.3	27.09	28.42	29.2	28.56	METSCH_A08500	hypothetical protein
gene-METSCH_A08510	4.31	3.75	6.58	2.65	1.28	3.09	2.32	2.8	2.96	1.45	2.92	3.02	5.16	4.13	4.86	2.97	2.87	3.08	MPUL0A08510	primary-amine oxidase
gene-METSCH_A08520	10.93	10.61	11.47	12.32	7.8	9.5	11.38	10.73	14.69	7.2	14.93	10.27	11.99	14.24	13.25	11.17	7.24	10.99	MPUL0A08520	primary-amine oxidase
gene-METSCH_A08530	149.02	132.98	163.07	70.38	305.62	204.79	323.47	180.6	284.38	407.33	164.54	105.3	151.3	213.77	165.46	156.42	296.53	142.29	METSCH_A08530	hypothetical protein
gene-METSCH_A08540	27.35	29.42	23.24	25.11	25.84	16.09	29.05	25.56	25.44	14.02	24.91	30.41	30.33	34.44	32.42	29.61	40.1	29.83	MPUL0A08540	protease AXL1
gene-METSCH_A08550	18.49	15.46	13.97	17.17	7.44	12.19	13.05	11.11	10.13	5.79	15.94	21.88	12.41	14.79	14.57	11.84	11.82	9.68	MPUL0A08550	Isopenicillin N synthase
gene-METSCH_A08560	24.08	27.4	24.23	24.78	15.29	22.37	23.13	28.42	29.61	24.43	26.39	28.62	19.66	21.59	19.84	22.2	25.23	24.33	MPUL0A08560	U4/U6 small ribonucleoprotein PRP4
gene-METSCH_A08570	18.86	19.89	15.98	19.94	12.45	14.67	14.98	12.89	14.59	10.68	17.73	21.45	10.84	13.08	13.14	19.32	13.16	16.73	MPUL0A08570	Class II histone deacetylase complex subunits 2 and 3
gene-METSCH_A08580	79.12	78.78	56.7	88.59	42.26	64.99	49.76	44.48	48.52	46.07	59.02	85.84	51.84	52.37	57.29	59.36	45.96	60.58	MPUL0A08580	protein transport protein SEC23
gene-METSCH_A08590	65.04	67.45	68.05	74.96	40.43	51.62	64.21	65.86	63.87	81.54	65.58	86.37	69.94	51.67	66.28	55.02	41.64	49.93	MPUL0A08590	molecular chaperone HscB
gene-METSCH_A08600	56.1	59.2	54.45	61.11	44.17	46.97	66.63	66.37	71.86	45.16	61.2	67.23	51.81	66.99	54.16	46.63	68.81	44.91	MPUL0A08600	casein kinase II subunit beta
gene-METSCH_A08610	58.16	67.96	66.15	75.7	45.4	62.15	65.35	68.33	75.17	83.33	84.04	75.3	62.35	68.94	57.46	70.84	65.67	71.88	MPUL0A08610	CHD5-like protein
gene-METSCH_A08620	11.36	12.27	12.06	12.59	7.27	10.7	10.57	6.97	8.44	5.13	11.69	13.56	5.11	8.78	8.3	11.18	8.5	10.54	MPUL0A08620	protein HIRA/HIR1
gene-METSCH_A08630	125.07	116.94	85.42	89.06	46.82	84.24	73.09	49.64	64.43	77.87	74.61	74.93	47.34	65.33	50.19	121.18	67.92	115.15	MPUL0A08630	aromatic amino acid aminotransferase I
gene-METSCH_A08640	12.52	13.1	21.07	20.65	16.91	20.27	22.71	27.36	28.84	30.7	22.61	24.57	17.86	20.35	18.44	13.48	20.21	12.37	MPUL0A08640	cell division cycle 20-like protein 1, cofactor of APC complex
gene-METSCH_A08650	518.99	507.4	342.18	236.09	200.69	414.74	134.4	137.4	96.61	174.08	198.61	225.29	259.89	225.58	268.23	453.94	116.69	514.36	MPUL0A08650	Hypoxia induced protein conserved region
gene-METSCH_A08660	29.28	22.96	22.94	26.68	20.29	30.14	21.13	21.02	26.21	38.69	31.05	29.69	23.47	20.63	26.06	30.3	12.71	36.04	MPUL0A08660	syntaxin 16
gene-METSCH_A08670	18.95	17.09	12.45	15.07	11.71	14.49	11.04	8.31	12.44	11.21	17.1	14.05	13.85	18.57	16.36	13.23	13.29	14.52	MPUL0A08670	SUR7/PalI family protein
gene-METSCH_A08680	3.85	3.66	4.08	3.75	2.61	2.73	2.92	2.6	2.78	1.65	4.14	3.9	1.27	3.77	2.38	3.13	3.17	3.5	MPUL0A08680	1-phosphatidylinositol-3-phosphate 5-kinase
gene-METSCH_A08690	150.34	157.23	143.89	188.77	109.13	155.81	134.79	131.36	137.8	171.94	172.68	197.53	137.29	136.14	139.79	148.44	124.41	134.03	MPUL0A08690	golgi phosphoprotein 3
gene-METSCH_A08700	12.06	11.61	14.98	10.85	8.39	11.35	13.09	13.36	14.75	11.14	19.51	11.01	6.7	11.47	8.93	7.09	9.73	7.02	MPUL0A08700	chitinase
gene-METSCH_A08710	43.24	40.29	41.59	39.56	33.07	47.29	43.87	39.14	43.03	53.65	50.04	46.15	31.54	35.04	33.16	40.32	36.28	44.55	MPUL0A08710	ubiquitin carboxyl-terminal hydrolase 5/13
gene-METSCH_A08730	498.26	485.8	540.27	462.49	374.21	533.03	682.74	690.65	462.92	753.23	502.34	444.18	586.97	628.3	565.58	395.86	870.03	362.94	MPUL0A08730	multidrug resistance protein, MATE family
gene-METSCH_A08740	81.37	75	94.23	106.2	75.92	98.82	99.24	106.14	112.48	96.32	121.25	109.13	81.55	105.52	83.82	101.17	111.87	98.09	MPUL0A08740	mannan endo-1,6-alpha-mannosidase
gene-METSCH_A08750	0.69	0.8	0.62	0.48	1.21	1.28	3.33	0.86	2.73	1.13	2.9	1.18	1.61	1.52	1.61	0.4	0.86	0.15	METSCH_A08750	hypothetical protein
gene-METSCH_A08760	138.63	119.32	215.02	273.95	171.61	138.3	121.69	129.63	192.35	215.4	272	329.91	140.22	97.95	116.69	183.08	114.56	179.74	MPUL0A08760	L-lactate dehydrogenase cytochrome
gene-METSCH_A08770	0	0.16	0.08	0	0.47	0	0	0.36	0.34	0.26	0.53	0.09	0.98	0.32	0.49	0.09	0.64	0	METSCH_A08770	hypothetical protein
gene-METSCH_A08780	37.32	13.55	31.31	21.03	127.77	37.64	23.23	28.28	38.36	49.03	42.19	42.26	74.78	46.5	53.57	52.93	18.1	51.34	MPUL0A08780	putative hydrolase of the HAD superfamily
gene-METSCH_A08790	10.83	11.85	8.31	9.83	5.94	8.81	9.54	6.55	8.49	7.48	10.13	12.65	8.74	9.84	10.26	9.71	8.33	10.27	MPUL0A08790	Zn(2)-Cys(6) binuclear cluster domain-containing protein
gene-METSCH_A08800	7.13	8.43	7.56	7.06	4.25	5.97	7.11	5.12	5.49	2.46	5.52	8.78	3.43	5.94	6.12	9.97	4.15	9.7	MPUL0A08800	Adaptor complexes medium subunit family protein
gene-METSCH_A08810	25.71	25.02	23.93	22.57	13.76	19.71	33.15	30.99	35.59	15.42	27.67	29.02	23.72	30.52	27.47	14.46	24.1	17.51	METSCH_A08810	hypothetical protein
gene-METSCH_A08820	10.95	13.85	13.92	10.56	16.22	9.62	11.4	14.84	11.86	11.73	11.47	13.09	12.15	12.71	11.87	11.56	8.81	8.85	MPUL0A08820	4a-hydroxytetrahydrobiopterin dehydratase
gene-METSCH_A08830	19.95	22	16	23.02	12.99	14.71	15.96	15.18	14.03	9.88	16.51	26.45	12.62	17.92	16.05	13.21	19.46	12.93	MPUL0A08830	nucleoporin POM152
gene-METSCH_A08840	26.03	31.2	19.24	14.08	16.47	15.89	34.3	38.04	29.62	5.29	15.12	13.01	25.3	42.21	32.56	4.16	31.76	4.3	MPUL0A08840	ATP-dependent RNA helicase DHX37/DHR1
gene-METSCH_A08850	9.28	7.27	7.45	4.18	3.13	4.7	6.51	6.5	5.84	4.25	4.41	7.01	5.26	5.34	5.33	2.23	4.88	2.22	METSCH_A08850	hypothetical protein
gene-METSCH_A08860	48.76	38.85	40.81	32.62	35.59	36.6	42.47	32.29	47.69	58.41	43.79	32.84	30.58	29.15	35.82	65.92	19.98	71.46	MPUL0A08860	v-SNARE NYV1
gene-METSCH_A08870	43.95	45.7	33.62	51.42	26.93	38.08	36.26	29.11	34.56	34.89	45.88	50.74	43.19	45.17	51.86	29.38	43.59	25.55	MPUL0A08870	DNA polymerase epsilon subunit 3
gene-METSCH_A08880	0	0	0	0	0	0	0	0	0	0	0	0	0	0	0	0	0	0	METSCH_A08880	hypothetical protein
gene-METSCH_A08890	12.63	13.87	12.56	16.04	9.49	12.74	13.87	14.22	11.59	13.54	14.7	20.57	7.69	11.62	10	13.22	14.13	13.02	MPUL0A08890	histone acetyltransferase SAS2
gene-METSCH_A08900	1.26	0.9	1.22	2.35	0.44	0.49	0.37	0.44	0.55	0.52	0.91	3.1	0.16	0.29	0.33	0.15	0.84	0.21	MPUL0A08900	protein of unknown function DUF4413
gene-METSCH_A08910	8.08	8.57	6.47	10.89	2.98	6.5	4.97	2.39	4.61	2.83	10.54	14.22	3.92	6.94	5.04	2.02	8.53	1.87	MPUL0A08910	DNA repair protein RAD5
gene-METSCH_A08920	89.79	87.29	77.61	99.62	75.31	87.68	67.46	64.7	67.72	64.27	78.72	103.59	57.74	66.18	66.36	101.32	54.56	100.67	MPUL0A08920	chromatin structure-remodeling complex subunit RSC58
gene-METSCH_A08930	68.95	56.88	54.87	70.62	61.6	90.87	36.2	38.96	42.2	26.48	63.66	56.17	55.34	60.5	60.42	111.8	43.53	106.97	MPUL0A08930	metal iron transporter
gene-METSCH_A08940	49.06	42	45	54.26	44.84	48.03	44.47	46.13	47.1	54.24	54.63	56	50.82	46.5	48.16	62.55	45.96	62.02	METSCH_A08940	hypothetical protein
gene-METSCH_A08950	50.56	55.03	68.21	32.13	103.75	54.46	119.64	69.08	109.07	179.37	60.82	53.15	77.88	58.55	55.35	38.82	99.06	41.71	MPUL0A08950	Fe-S cluster biogenesis protein NfuA, 4Fe-4S-binding domain
gene-METSCH_A08960	0.21	0.15	0.11	0	0.08	0.09	0.03	0.12	0.06	0.09	0.07	0.06	0.23	0.03	0.24	0.12	0.21	0.06	MPUL0A08960	solute carrier family 20 sodium-dependent phosphate transporter
gene-METSCH_A08970	131.02	117.47	109.44	134.8	87.63	121.22	102.49	94.98	98.31	127.28	123.23	128.21	98.01	104.96	105.59	148.56	82.12	152.55	MPUL0A08970	capping protein, beta
gene-METSCH_A08980	18.67	14.85	14.02	17.94	9.76	19.12	13.81	12.71	14.57	23.88	20.19	19.55	16	17.95	19.4	12.17	16.91	11.92	METSCH_A08980	hypothetical protein
gene-METSCH_A08990	1.6	1.39	1.44	1.05	0.66	0.33	0.79	1.34	0.24	0.74	0.5	0.24	0.85	0.23	0.84	1.41	0.6	1.31	METSCH_A08990	hypothetical protein
gene-METSCH_A09000	1.75	1.66	1.59	1.58	0.58	1.3	1.35	1.26	1.1	1.85	1.15	1.65	0.85	0.7	0.9	0.57	0.72	0.34	METSCH_A09000	hypothetical protein
gene-METSCH_A09010	291.13	267.9	242.33	303.9	234.88	251.79	222.63	203.66	208.23	386.48	260.42	305.38	235.88	204.23	239.24	255.07	177.23	276.03	MPUL0A09010	Clathrin light chain
gene-METSCH_A09020	22.6	25.95	21.42	20.53	15.08	14.03	25.38	26.43	23.38	8.93	17.16	27.14	16.63	26.48	21.98	10.45	26.59	12.23	MPUL0A09020	elongator complex protein 2
gene-METSCH_A09030	18.78	19.45	19.75	16.9	11.05	16.66	24.6	21.86	18.95	14.43	18.49	24.89	16.89	18.92	16.86	18.96	16.63	17.27	MPUL0A09030	TATA-binding related factor (TRF) of subunit 20 of Mediator complex
gene-METSCH_A09040	59.69	71.6	63.21	53.8	54.51	51.97	98.34	99.21	78.18	69.81	52.96	78.71	71.86	87.76	80.5	42.05	107.27	40.47	MPUL0A09040	SSU processome ATP-dependent RNA helicase Dbp4
gene-METSCH_A09050	36.62	42.31	37.16	41.3	30.46	25.44	44.99	44.5	44.2	30.04	36.12	47.33	40.29	46.34	39.5	23.97	47.38	22.78	MPUL0A09050	DNA-directed RNA polymerase III subunit RPC4
gene-METSCH_A09060	9.58	8.85	7.95	10.71	4.88	6.47	7.1	9.94	9.28	4.49	7.45	12.28	6.01	6.86	5.17	7.52	7.3	8.22	METSCH_A09060	hypothetical protein
gene-METSCH_A09070	65.03	73.43	58.49	51.22	54.44	41.04	82.57	89.83	84.97	39.16	49.22	65.6	72.43	101.26	83.03	25.12	104.63	28.71	MPUL0A09070	U3 small nucleolar RNA-associated protein 3
gene-METSCH_A09080	172.71	171.04	148.57	179.22	115.42	145.38	153.81	153.97	146.33	139.74	156.39	167.64	168.89	170.59	167.74	160.15	151.51	146.67	MPUL0A09080	T-complex protein 1 subunit delta
gene-METSCH_A09090	5.14	4.48	3.33	3.35	3.17	2.49	5.85	4.86	7.48	4.12	5.28	2.79	4.73	4.45	4.85	3.04	2.55	3.89	MPUL0A09090	Histone chaperone Rttp106-like
gene-METSCH_A09100	24.98	25.07	23.95	25.22	22.16	22.87	34.13	36.07	37.58	23.46	26.58	31.7	23.82	28.19	27.27	15.28	25.12	17.86	MPUL0A09100	D123 protein
gene-METSCH_A09110	61.12	54.62	42.12	56.57	36.08	51.57	58.49	34.98	56.23	77.55	58.88	62.39	38.24	52.57	40.27	52.89	58.14	53.89	MPUL0A09110	Sugar lactone lactonase YvrE
gene-METSCH_A09120	32.41	38.09	25.66	30.2	35.74	21.94	52.57	41.22	53.58	41.04	32.14	38.64	33.13	67.64	37.16	31.94	63.54	33.5	MPUL0A09120	HIT zinc finger
gene-METSCH_A09130	0.58	0.39	0.52	0.23	0.28	0.25	0.43	0.26	0.74	0.19	0.22	0.31	0.55	0.75	0.41	0.47	0.65	0.37	METSCH_A09130	hypothetical protein
gene-METSCH_A09140	51.37	54.17	69.73	38.1	31.96	40.76	60.47	66.97	68.31	59.87	50.7	47.74	34.79	47.79	38.96	50.52	39.05	49.92	MPUL0A09140	Cyclin, N-terminal domain
gene-METSCH_A09150	1.48	0.66	1.17	0.86	0.82	0.74	0.34	1.32	2.11	1.28	1.1	0.55	0.15	0.34	0.67	0.99	1.16	0.74	METSCH_A09150	hypothetical protein
gene-METSCH_A09160	11.06	9.96	12.63	10.49	14.74	16.84	10.59	10.64	11.55	15.92	14.95	14.11	7.44	9.33	7.96	12.58	10.88	10.83	MPUL0A09160	Zn(2)-Cys(6) binuclear cluster domain-containing protein
gene-METSCH_A09170	24.8	30.65	31.98	26.95	28.53	37.12	30.53	30	30.52	22.52	39.34	31.61	17.06	25.55	19.12	32.99	39.54	31.18	MPUL0A09170	zinc-finger protein CreA/MIG
gene-METSCH_A09180	171.77	204.8	204.32	219.64	210.77	110.49	216.76	260.55	276.67	127.3	181.87	261.9	135.69	195.93	141.91	123.63	244.04	107	MPUL0A09180	Cyclin
gene-METSCH_A09190	567.83	416.55	452.35	436.1	805.21	372.78	262.88	239.75	265.3	535.58	366.37	644.09	462.79	328.55	400.45	741.48	525.53	760.4	MPUL0A09190	Histone chaperone domain CHZ
gene-METSCH_A09200	69.94	76.36	71.58	77.64	59.93	77.56	85.65	89.77	78.66	93.28	72.67	86.86	95.98	95.18	92.68	75.44	111.03	78.02	MPUL0A09200	small nuclear ribonucleoprotein B snRNP-B
gene-METSCH_A09210	148.54	145.82	119.62	170.22	91.78	132.44	122.81	122.83	128.69	163.78	162.29	161.24	144.91	158.78	152.91	162.06	143.36	150.87	MPUL0A09210	Ras-related protein Rab-11B
gene-METSCH_A09220	79.08	74.82	60.78	66.34	47.37	57.57	43.09	43.53	46.78	32.01	56.43	69.88	38.97	52.42	46.63	83.98	50.76	90.69	MPUL0A09220	Nucleosome binding factor SPN, SPT16 subunit
gene-METSCH_A09230	22.38	22.18	14.33	26.3	8.31	11.03	13.56	5.82	12.56	5.31	23.96	31.43	11.16	15.28	14.22	7.04	13.92	9.45	MPUL0A09230	DNA primase large subunit
gene-METSCH_A09240	27.33	26.32	19.47	25.92	12.2	19.13	26.97	19.15	26.34	15.01	22.15	31.23	19.86	22.88	20.27	17.05	16.83	19.22	METSCH_A09240	hypothetical protein
gene-METSCH_A09250	6.1	5.28	5.96	4.4	6.63	1.78	10.2	6.22	10.83	3.31	4.45	4.38	4.22	6.19	4.75	2.5	5.43	2.79	MPUL0A09250	nucleobase:cation symporter-2, NCS2 family
gene-METSCH_A09260	15.62	14.48	16.73	19.54	35.03	18.11	30.32	18.04	28.97	24.89	30.18	14.99	24.87	32.73	27.24	23.91	29.19	23.94	MPUL0A09260	LicD family protein
gene-METSCH_A09270	191.27	189.42	165.25	167.25	210.07	202.88	181.82	137.73	171.43	226.6	157.26	194.8	157.31	171.05	162.99	169.65	247.53	158.22	MPUL0A09270	bHLH factor
gene-METSCH_A09280	4062.34	4561.51	3349.97	4558.7	3778.07	5582.19	2235.01	1308.42	1413.74	1373.87	2423.3	2755.96	2608.88	2220.13	2690.44	4000.27	3126.6	3817.34	MPUL0A09280	pyruvate decarboxylase
gene-METSCH_A09290	21.12	22.83	20.55	24.64	11.79	17.48	18.16	20.02	21.64	24.22	23.01	29.8	18.37	14.02	17.74	21.99	15.62	19.89	MPUL0A09290	ABC transporter ATM
gene-METSCH_A09300	41.71	46.55	31.48	34.73	23.05	28.45	35.85	35.05	35.12	14.47	25.27	41.54	30.4	34.27	33.8	34.62	28.68	33.84	MPUL0A09300	ERAP1-like C-terminal domain-containing protein
gene-METSCH_A09310	3.9	5.18	5.8	9.71	8.98	8.25	12.65	13.29	10.12	11.58	8.07	13.57	23.19	26.08	28.32	8.09	17.62	8.41	METSCH_A09310	hypothetical protein
gene-METSCH_A09320	117.63	107.93	90.85	104.09	83.08	84.37	106.28	104.41	112.46	92.23	109.48	110.86	80.74	126.88	86.65	100.99	165.56	109.97	MPUL0A09320	casein kinase I family protein HRR25
gene-METSCH_A09330	95.43	112.46	82.67	71.25	66.85	62.93	112.12	131.89	110.92	30.84	78.17	73.61	102.57	145.25	112.87	28.17	137.82	29.95	MPUL0A09330	tRNA pseudouridine38-40 synthase
gene-METSCH_A09340	181.74	227.4	153.91	128.21	131.01	135.74	231.27	274.2	226.06	82.5	145.27	145.21	298.58	345.3	303.1	46.2	285.68	43.13	MPUL0A09340	LSU ribosome biogenesis protein NIP7
gene-METSCH_A09350	104.93	118.5	93.41	119.65	62.28	75.98	103.02	117.88	100.13	81.43	103.82	124.87	105.07	118.58	110.35	76.1	113.14	71.78	MPUL0A09350	small subunit ribosomal protein S29
gene-METSCH_A09360	76.62	88.31	59.59	78.25	56.74	51.59	90.4	79.33	85.87	41.45	71.17	80.67	53.93	91.71	67	59.23	76.11	54.3	MPUL0A09360	ATP-dependent RNA helicase MRH4
gene-METSCH_A09370	98.95	107.04	78.13	114.33	84.16	84.27	71.99	66.82	63.53	59.36	68.55	96.17	88.23	86.33	94.18	128.96	60.25	127.4	MPUL0A09370	NAD+ diphosphatase
gene-METSCH_A09380	22.53	20.91	20.22	23.97	22.88	19.23	23.23	25.47	26.31	26.04	40.14	30.51	13.75	22.63	16.25	23.04	23.24	22.15	MPUL0A09380	phosphatidylglycerol phospholipase C
gene-METSCH_A09390	10.76	7.11	6.56	7.08	5.1	6.65	7.01	5.44	3.71	11.97	12.3	4.64	6.23	6.53	6.63	4.93	7.03	4.93	METSCH_A09390	hypothetical protein
gene-METSCH_A09400	20.99	22.37	21.93	20.85	22.28	23.13	21.68	24.98	24.48	26.68	27.72	22.35	19.32	28.83	22.94	34.26	24.92	34.68	MPUL0A09400	SNW domain-containing protein 1
gene-METSCH_A09410	41.13	45.42	32.99	34.26	29.84	33.26	34.01	31.76	31.71	16.14	35.37	41.09	31.45	53.38	39.29	45.96	53.45	45.83	MPUL0A09410	WSTF, HB1, Itc1p, MBD9 motif 1
gene-METSCH_A09420	65.44	69.62	86.03	67.23	41.53	44.63	72.33	95.55	95.25	69.56	55.89	76.65	83.57	81.94	71.57	37.1	92.17	30.03	MPUL0A09420	alcohol dehydrogenase NADP+
gene-METSCH_A09430	76.68	81.36	71.27	69.78	56.73	63.09	88.68	100.34	97.94	67.88	80.83	83.71	98.84	135.28	100.03	64.64	135.77	65.63	MPUL0A09430	cytochrome b pre-mRNA-processing protein 3
gene-METSCH_A09440	22.67	23.74	29.63	18.48	16.35	16.18	25.83	45.21	30.5	14.66	17.72	16.33	29.34	36.18	29.42	11.71	34.28	14.87	METSCH_A09440	hypothetical protein
gene-METSCH_A09450	72.87	80	66.16	87.29	55.71	61.05	66.62	70.49	57.06	65.6	66.91	97.04	59.01	61.28	61.9	56.94	66.51	56.86	MPUL0A09450	signal recognition particle subunit SRP72
gene-METSCH_A09460	39.75	35	17.94	72.9	25.66	22.45	15.28	6.39	11.91	7.67	37.9	67.01	17.58	21.61	23.43	11.07	33.41	14.91	METSCH_A09460	hypothetical protein
gene-METSCH_A09470	627.52	642.23	899.38	1039.41	332.67	519.55	401.97	876.39	1014.8	677.2	1181.06	1278.16	273.39	244.03	299.85	180.07	182.52	156.98	MPUL0A09470	aminomethyltransferase
gene-METSCH_A09480	4.68	3.92	5.51	5	4.94	3.79	4.72	3.47	4.05	3.53	4.08	6.31	2.39	3.93	2.85	3.82	3.06	4.28	MPUL0A09480	ataxia telangiectasia mutated family protein
gene-METSCH_A09490	7.35	6.92	7.1	4.18	3.51	5.46	6.36	5.55	5.86	3.63	5.61	4.71	2.54	5.59	3.67	6.76	4.03	7.69	METSCH_A09490	hypothetical protein
gene-METSCH_A09500	67.67	87.02	63.73	49.53	36.94	33.89	88.03	104.27	94.35	41.8	55.92	53.26	49.73	82.89	58.8	59.52	81.06	57	MPUL0A09500	RNA recognition RRM, RBD, or RNP domain
gene-METSCH_A09510	8.87	6.6	6.61	6.28	3.42	4.51	8.71	8.05	10.42	8.22	8.15	7.84	5.46	4.36	6.1	4.39	5.13	4.93	METSCH_A09510	hypothetical protein
gene-METSCH_A09520	26.07	30.72	25.79	29.35	17.99	22.9	27.2	27.1	26.67	23.66	23.7	29.38	21.62	24.6	21.19	19.08	20.47	22.75	MPUL0A09520	unconventional SNARE protein 1
gene-METSCH_A09530	28.34	29.11	21.18	41.92	35.51	30.13	28.84	30.49	32.1	20.36	34.3	39.55	27.8	36.57	29.6	31.09	50.04	24.75	MPUL0A09530	cell wall integrity and stress response component
gene-METSCH_A09540	56.79	59.01	65.8	77.05	57.17	61.99	78.04	69.32	77.81	50.66	68.29	81.86	58.9	59.31	60.88	64.2	63.09	58.03	MPUL0A09540	PH domain-containing protein
gene-METSCH_A09550	54.85	52.6	52.98	79.12	42.07	56.17	44.23	55.04	42.87	60.97	61.41	74.17	70.92	61.4	65.04	44.61	77.52	43.43	MPUL0A09550	RING-type zinc-finger
gene-METSCH_A09560	89.94	61.14	112.66	111.49	117.41	146.21	100.51	96.5	112.27	196.67	192.72	114.64	79.36	100.64	81.22	126.3	145.36	129.24	METSCH_A09560	hypothetical protein
gene-METSCH_A09570	211.87	198.27	167.5	212.06	157.21	213.64	167.54	155.28	157.96	222.35	205.82	187.25	207.17	210.95	212.96	270.3	212.24	278.38	MPUL0A09570	26S proteasome regulatory particle ATPase Rpt2p
gene-METSCH_A09580	98.17	102.94	99.37	121.37	82.9	101.18	84.42	103.03	90.36	86.43	88.07	108.18	112.92	103.23	106.09	117.32	106.14	106.6	MPUL0A09580	thioredoxin
gene-METSCH_A09590	86.05	103.57	72.48	57.25	71.83	68.43	117.43	139.4	110.87	27.14	66.79	64.82	119.1	179.05	140.26	20.36	163.34	23.31	MPUL0A09590	pumilio family protein 6
gene-METSCH_A09600	61.83	68.82	60.88	56.18	43.07	52.25	64.17	81.97	79.57	64.88	67.49	75.88	85.83	87.89	82.08	56.62	86.95	63.33	MPUL0A09600	NADH dehydrogenase [ubiquinone] 1 alpha subcomplex assembly factor 2
gene-METSCH_A09610	126.54	32.95	82.16	206.81	251.55	256.67	100.55	131.47	126.29	348.64	216.7	292.32	155.21	174.58	64.8	281.79	50.9	160.78	METSCH_A09610	hypothetical protein
gene-METSCH_A09620	0.17	0.53	0.21	0.18	0.17	0	0	0.38	0.46	0.77	0	0	0	0.17	0.16	0	0.25	0	METSCH_A09620	hypothetical protein
gene-METSCH_A09630	1850.3	1407.88	1781.64	910.06	1447.65	877.73	1284.31	1397.68	1324.3	1326.22	1286.18	1219.18	1677.7	1530.22	1694.32	4329.09	1357.83	3924.34	MPUL0A09630	Peptidase inhibitor I9
gene-METSCH_A09640	41.72	24.67	37.35	27.27	36.93	28.55	30.15	20.76	33.07	79.4	45.89	34.97	18.56	18.72	22.73	35.16	7.31	29.37	MPUL0A09640	alpha-mannosidase
gene-METSCH_A09650	53.8	53.17	48.29	48.57	31.17	45.55	50.1	56.92	55.26	54.41	55.92	54.92	52.37	58.35	67.06	59.32	45.45	67.53	MPUL0A09650	ribosome maturation protein SDO1
gene-METSCH_A09660	46.29	53.33	42.85	53.35	33.66	39.75	46.69	47.22	47.5	37.17	46.23	57.97	42.45	54.45	46.64	52.92	54.92	51.51	MPUL0A09660	translation initiation factor 2B subunit epsilon eIF-2Be
gene-METSCH_A09670	207.43	211.88	148.15	193.14	257.72	242.94	85.27	72.61	72.08	34.04	133.33	118.31	97.76	155.87	114.6	181.64	164.19	173.2	MPUL0A09670	squalene monooxygenase
gene-METSCH_A09680	175.4	149.36	139.02	183.06	150.4	140.39	102.96	98.8	124.99	90.32	134.7	140.21	118.29	129.83	124.14	259.43	93.16	250.08	MPUL0A09680	Ca2+:H+ antiporter
gene-METSCH_A09690	8.38	10.95	3.67	41.61	13.2	10.3	10.58	2.45	6.87	4.79	18.54	37.46	5.61	6.69	7.5	2.51	13.07	1.91	MPUL0A09690	G1/S-specific cyclin PLC2
gene-METSCH_A09700	148.06	153.89	118.21	156.29	96.7	123.73	128.98	131.2	121.4	111.53	126.84	135.28	153.45	154.04	153.35	148.39	124.79	135.34	MPUL0A09700	T-complex protein 1 subunit alpha
gene-METSCH_A09710	22.91	25.24	21.59	31.21	33.34	42.25	23.18	15.31	20.13	20.75	18.19	17.56	29.91	30.57	35.22	44.61	27.77	44.75	MPUL0A09710	3-oxoacyl-[acyl-carrier-protein] synthase II
gene-METSCH_A09720	41.52	32.28	31.84	31.65	35.4	28.7	36.33	31.88	41.69	25.16	38.83	26.47	37.65	57.97	45.33	30.85	50.28	29.26	MPUL0A09720	Beta-glucanase, GH16 family
gene-METSCH_A09730	43.86	57.96	53.89	84.46	63.64	52.63	71.88	96.29	99.18	49.52	69.29	127.61	47.25	71.76	56.31	27.94	91.96	23.54	METSCH_A09730	hypothetical protein
gene-METSCH_A09740	97.19	112.4	135.64	160.56	124.3	93.31	138.08	181.43	170.14	63.87	117.31	209.18	63.4	115.69	74.91	60.94	137.47	55.26	MPUL0A09740	Beta-glucanase, GH16 family
gene-METSCH_A09750	8.19	6.62	7.52	9.1	10.85	10.55	5.99	4.95	6.01	4.71	8.07	8.25	5.55	6.74	6.33	10.04	3.58	10.93	MPUL0A09750	autophagy-related protein 9
gene-METSCH_A09760	53.03	63.63	41.52	34.25	42.01	33.16	60.94	70.75	63.07	16.59	39.25	42.76	53	85.4	66.28	14.45	89.43	16.75	MPUL0A09760	nucleolar protein 14
gene-METSCH_A09770	3656.62	2645.35	3335.55	3090.54	4952.48	2274.29	3027.03	2615.16	3331.94	2429.52	3249.18	3139.52	3110.52	2533.14	2935.69	4571.51	1975.15	4465.52	MPUL0A09770	Membrane-associating domain-containing protein
gene-METSCH_A09780	148.7	138.94	132.09	129.58	206.72	161.28	140.13	117.78	115.39	150.45	165.43	143.61	185.61	151.86	177.25	223.8	136.38	214.17	MPUL0A09780	26S proteasome non-ATPase regulatory subunit 10
gene-METSCH_A09790	7.27	6.77	11.92	8.56	4.56	14.24	13.67	13.19	18.05	24.48	20.73	12.02	6.6	8.21	8.28	5.53	5.48	7.97	MPUL0A09790	MFS transporter, SP family, sugar:H+ symporter
gene-METSCH_A09800	29.4	31.75	27.44	37.99	19.04	27.39	35.55	36.17	35.62	33.78	33	33.71	24.58	28.95	26.81	35.16	20.69	30.05	MPUL0A09800	dehydrodolichyl diphosphate syntase complex subunit NUS1
gene-METSCH_A09810	1982.11	1686.96	1425.09	1734.06	1220.35	1597.55	1274.64	1188.91	1188.53	1127.57	1610.87	1693.47	1485.6	1476.05	1653.5	2065.66	1321.51	2106.92	MPUL0A09810	ADP-ribosylation factor 1
gene-METSCH_A09820	40.43	38.15	35.49	36.71	27.47	37.8	34.81	32.62	35.01	37.36	40.24	43.08	27.37	30.68	32.09	37.48	28.46	40.29	MPUL0A09820	ubiquitin conjugation factor E4 B
gene-METSCH_A09830	202.68	177.46	185.33	187.56	107.67	167.61	140.28	150.9	140.87	177.9	198.35	200.06	200.7	182.16	216.35	286.01	131.59	273.97	MPUL0A09830	Rho GDP-dissociation inhibitor
gene-METSCH_A09840	10.78	11.37	7.56	10.74	3.27	6.79	5.15	2.49	3.67	2.67	7.44	14.07	4.47	4.99	5.72	1.03	4.59	0.8	MPUL0A09840	DNA helicase-2 / ATP-dependent DNA helicase PcrA
gene-METSCH_A09850	15.34	13.44	13.39	13.61	9.9	11.73	13.46	13.13	14.36	8.87	16.37	17.27	10.06	12.85	12.21	14.08	12.19	13.99	METSCH_A09850	hypothetical protein
gene-METSCH_A09860	205.88	189.48	189.11	223.85	175.72	215.54	210.45	195.09	216.43	302.31	278.28	229.92	251.61	243.61	255.34	249.2	245.33	236.63	MPUL0A09860	SPFH domain, Band 7 family protein
gene-METSCH_A09870	9.07	8.77	8.73	8.6	5.26	7.14	8.39	6.6	8.54	7.89	8.22	8.66	7.27	8.8	8.14	4.59	5.79	4.21	METSCH_A09870	hypothetical protein
gene-METSCH_A09880	73.91	71.46	87.94	79.45	59.01	82.57	80.2	82.9	82.72	160.72	95.2	99.87	68.46	79.45	66.46	92.69	86.28	89.55	MPUL0A09880	Variant SH3 domain-containing protein
gene-METSCH_A09890	298.45	290.43	243.95	316.4	169.55	252.5	261.58	265.48	252.85	274.58	284.6	300.66	254.39	269.62	248.4	195.61	301.11	177.53	MPUL0A09890	acetolactate synthase, small subunit
gene-METSCH_A09900	22.23	21.94	20.21	28.35	17.83	23.54	17.39	17.27	18.57	19.23	23.23	36.81	12.87	19.6	16.26	19.46	23.18	19.69	MPUL0A09900	Zn(2)-Cys(6) binuclear cluster domain-containing protein
gene-METSCH_A09910	36.69	35.64	32.69	47.17	27.36	44.13	28.73	24.01	26.25	57.18	48.22	64.02	29.71	36.76	32.52	30.07	43.18	34.09	MPUL0A09910	histone H3/H4
gene-METSCH_A09920	21.84	25.9	20.88	24.91	16.27	22.16	23.19	21.51	23.63	21.03	19.29	32.07	16.86	19.15	19.01	26.57	21.1	25.12	MPUL0A09920	bud emergence protein 1
gene-METSCH_A09930	8.83	8.62	7.19	9.6	5.95	7.69	7.95	6.89	8.56	7.28	8.35	10	6.94	9.75	8.25	7.43	6.71	7.12	METSCH_A09930	hypothetical protein
gene-METSCH_A09940	76.2	48.33	85.53	53.38	160.32	58.96	48.29	71.29	76.09	324.45	107.22	196.44	100.72	76.69	80.12	65.01	140.5	68	MPUL0A09940	Thioredoxin
gene-METSCH_A09950	95.21	104.81	67.03	53.96	41.98	83.74	78.3	52.78	68.76	35.84	80.78	65.51	56.47	83.33	83.82	74.1	119.33	85.83	MPUL0A09950	tRNA-splicing endonuclease subunit Sen2
gene-METSCH_A09960	309.38	328.67	247.29	191.32	220.19	234.71	246.69	189.08	264.2	192.87	200.83	222.31	189.5	228.26	212.97	247.56	298.05	245.05	MPUL0A09960	Histone-like transcription factor (CBF/NF-Y) and histone
gene-METSCH_A09970	402.05	326.12	538.22	317.92	518.51	381.07	498.12	459.66	444.78	659.2	306.31	499.21	476.87	354.65	430.92	707.47	372.3	657.15	MPUL0A09970	FGGY-family pentulose kinase
gene-METSCH_A09980	49.53	49.77	78.06	88.4	76.69	66.85	63.83	64.61	79.37	30.55	69.4	139.88	59.23	75.6	64.32	101.14	60.91	91.23	MPUL0A09980	solute carrier family 26 (sodium-independent sulfate anion transporter), member 11
gene-METSCH_A10000	922.21	1035.82	886.52	1032.61	717.89	960.62	896.25	1109.13	901.86	553.1	1010.87	988.8	1165.14	1192.7	1158.13	738.18	999.9	741.27	MPUL0A10000	translation initiation factor 4A eIF-4A
gene-METSCH_A10010	11.94	10.85	9.66	11.18	4.36	11.05	11.69	8.47	11.83	21.23	20.89	13.3	7.8	8.77	8.87	11.38	7.02	14.48	MPUL0A10010	glycogenin glucosyltransferase
gene-METSCH_A10030	37.86	48.28	36.58	33.22	36.67	24.93	43.68	55.15	53.76	15.78	35.43	37.81	41.68	60.63	48.33	12.03	62.82	12.99	MPUL0A10030	tRNA (uracil-5-)-methyltransferase
gene-METSCH_A10040	25.31	21.84	20.88	33.64	21.98	25.47	24.96	24.45	27.03	19.35	25.75	37.02	20.23	28.61	22.3	21.32	26.94	18.99	MPUL0A10040	Membrane-associated phospholipid phosphatase
gene-METSCH_A10050	9.23	10.78	11.92	14.79	9.89	11.63	16.52	15.04	16.64	5.85	8.91	13.98	11.08	15.17	10.76	8.78	12.72	9.67	MPUL0A10050	small GTP-binding protein domain-containing protein
gene-METSCH_A10060	188.47	180.1	107.12	215.62	132.39	103.46	121.54	75.13	110.2	71.07	115.73	152.82	68.85	84.06	81.07	90.88	77.21	82.1	MPUL0A10060	Glycine-rich protein domain DUF2403
gene-METSCH_A10070	8.4	8.81	7.89	9.04	6.15	7.09	6.84	5.55	7.34	5.17	8.57	10.95	6.66	7.93	6.98	9.06	8.51	7.32	MPUL0A10070	Ribulose kinase
gene-METSCH_A10080	24.68	25.63	27.82	29.54	19.3	30.29	30.9	21.22	29.22	52.98	42.73	40.41	20.72	20.42	23.73	20.58	29.18	19.57	MPUL0A10080	Zn(2)-Cys(6) binuclear cluster domain-containing protein
gene-METSCH_A10090	154.28	127.49	153.7	161.55	149.33	190.48	170.94	144.31	159.02	211.35	183.4	164.44	136.24	135.95	132.77	179.64	145.92	164.16	MPUL0A10090	serine/threonine-protein phosphatase 2A catalytic subunit
gene-METSCH_A10100	0	0	0	0	0	0	0	0	0	0	0	0	0	0	0	0	0	0	METSCH_A10100	hypothetical protein
gene-METSCH_A10110	149.21	161.99	163.35	187.37	152.37	127.62	197.33	198.9	228.48	270.49	186.1	235.08	170.17	185.42	163.8	98.48	186.9	92.48	MPUL0A10110	NADH dehydrogenase (ubiquinone) 1 alpha subcomplex subunit 9
gene-METSCH_A10120	6.39	7.7	9.24	9.63	8.4	5.25	7.25	12.23	8.7	22.55	12.06	12.79	9.6	11.24	9.07	3.94	11.37	4.1	MPUL0A10120	2-oxo-4-hydroxy-4-carboxy--5-ureidoimidazoline (OHCU) decarboxylase
gene-METSCH_A10130	152.51	129.31	114.98	126.54	96.72	114.86	90.31	82.25	93.67	109.38	119.4	129.37	93.66	83.78	96.83	130.48	62.83	129.86	MPUL0A10130	V-type H+-transporting ATPase subunit A
gene-METSCH_A10140	1.24	1.69	1.92	0.95	2.22	2.62	2.46	2.37	2.54	1.78	3.69	1.69	4.34	4.18	5.85	2.22	4.1	2.76	METSCH_A10140	hypothetical protein
gene-METSCH_A10150	35.35	27.07	57.31	44.94	55.78	40.54	40.89	59.17	49.05	35.38	46.65	35.62	54.34	59.76	53.22	56.98	46.62	57.17	MPUL0A10150	K+-H+ exchange-related
gene-METSCH_A10160	46.63	44.6	44.22	52.37	37.87	49.95	42.07	43.38	46.99	37.16	48.67	46.26	32.47	40.41	34.91	67.2	37.88	64.69	METSCH_A10160	hypothetical protein
gene-METSCH_A10170	0	0	0	46.52	20.1	15.42	16.81	0	9.01	21.31	0	13.14	0	0	12.07	20.37	13.83	46.85	METSCH_A10170	hypothetical protein
gene-METSCH_A10180	47.47	46.64	45.41	54.2	39.24	53.74	53.59	45.4	49.56	50.81	54.78	55.99	42.44	42.99	47.29	57.26	41.46	57.41	MPUL0A10180	cullin 1
gene-METSCH_A10190	34.17	33.24	32.21	30.15	21.07	26.61	32.43	38.83	38.6	18.3	27.7	35.47	22.36	29.39	25.25	28.56	23.2	26.06	MPUL0A10190	Prp8 binding protein
gene-METSCH_A10200	7.02	6.95	5.73	6.19	4.19	5.05	7.15	6.53	6.69	4.6	6.13	6.34	4.76	6.33	4.89	4.47	5.19	4.3	MPUL0A10200	Helicase conserved C-terminal domain-containing protein
gene-METSCH_A10210	18.7	17.49	16.55	17.14	12.76	16.48	16.43	11.56	14.02	8.64	17.5	18.29	7.5	10.2	11.26	17.05	6.65	17.55	MPUL0A10210	ALIX V-shaped domain binding to HIV
gene-METSCH_A10220	29.63	28.41	27.06	26.57	24.37	30.19	30.18	19.2	31.52	38.25	39.76	29.43	22.17	23.2	27.82	27.04	13.26	25.21	MPUL0A10220	Beta-glucanase, GH16 family
gene-METSCH_A10230	117.2	139.09	140.21	166.25	120.4	112.42	143.87	179.96	168.03	99.97	145.29	245.26	129.92	166.82	139.56	96.34	238.54	96.76	MPUL0A10230	Beta-glucanase, GH16 family
gene-METSCH_A10240	140.32	129.48	108.52	145.12	88.01	124.43	90.7	74.79	83.62	81.67	109.69	136.86	85.22	86.34	91.51	119.94	84.72	116.86	MPUL0A10240	coatomer protein complex subunit alpha xenin
gene-METSCH_A10250	49.16	60.09	50.31	51.86	36.38	37.46	54.36	57.24	52.84	55.38	45.64	66.36	50.25	61.24	48.18	36.23	76.09	34.41	MPUL0A10250	serine/threonine-protein phosphatase 5
gene-METSCH_A10260	192.58	190.66	129.04	127.32	54.05	108.44	96.79	144.05	142.92	103.41	119.27	145.73	174.58	110.32	119.94	103.7	106.21	136.07	MPUL0A10260	cytochrome c oxidase assembly factor 4
gene-METSCH_A10270	17.33	17.55	9.34	16.1	11.28	10.51	9.78	8.61	9.84	8.75	12.84	15.09	11.5	10.64	11.64	8.54	8.78	7.53	MPUL0A10270	Centromere protein Scm3
gene-METSCH_A10280	99.31	94.19	95.05	109.56	74.94	98.33	91.32	100.32	96.7	93.68	121.24	113.29	85.36	108.28	89.25	110.33	128.81	105.7	MPUL0A10280	AFG3 family protein
gene-METSCH_A10290	73.07	75.8	43.63	55.84	30.52	51.43	56.87	40.85	54.65	34.93	51.49	54.65	45.79	54.88	48.7	47.18	63.92	44.34	METSCH_A10290	hypothetical protein
gene-METSCH_A10300	197.27	205.34	168.62	248.04	101.95	157.47	129.36	135.33	155.49	105.75	177.53	246.77	111.91	146.86	123.57	123.63	153.6	129.06	MPUL0A10300	alpha 1,2-mannosyltransferase
gene-METSCH_A10310	32.8	31.31	23.06	24.09	8.55	18.24	13.58	13.16	14.9	5.33	18.01	21.34	12.15	15.6	13.34	14.22	14.55	16.47	MPUL0A10310	alpha 1,2-mannosyltransferase
gene-METSCH_A10320	78.43	85.2	91.09	110.9	50.93	64.44	73.66	102.49	102.4	57.31	88.38	119.56	58.15	69.49	54.62	58.03	77.4	57.76	MPUL0A10320	alpha 1,2-mannosyltransferase
gene-METSCH_A10330	2.11	1.84	1.68	1.86	0.76	1.49	2.28	1.4	1.77	0.75	1.69	2.26	0.94	1	1.34	0.79	0.51	0.79	MPUL0A10330	Rab-GTPase-TBC domain-containing protein
gene-METSCH_A10340	53.38	50.59	58.04	47.25	37.12	49.88	56.67	61.79	50.9	46.35	44.93	45.69	42.73	55.2	48.82	75.3	58.31	73.39	MPUL0A10340	protein localization family protein 4
gene-METSCH_A10350	628.01	677.73	927.91	878.32	1130.44	1060.07	1942.67	1106.32	1124.59	1645.19	693.85	894.57	1121.28	1020.61	1097.85	1206.84	1825.11	1116.09	MPUL0A10350	heat shock protein
gene-METSCH_A10360	23.58	27.65	22.49	21.37	18.13	14.95	36.31	32.1	37.05	15.48	21.76	26.68	21.47	30.67	24.04	22.39	31.18	19.45	MPUL0A10360	serine/threonine-protein kinase SRPK3
gene-METSCH_A10370	50.07	53.13	46.75	42.11	38.68	33.67	53.98	58.86	60	36.54	48.62	58.42	53.35	75.3	53.92	29.91	79.43	29.11	MPUL0A10370	elongator complex protein 3
gene-METSCH_A10380	79.16	91.6	62.75	100.95	41.53	57.03	86.4	88.23	84.67	66.09	80.64	121.47	109.59	96.21	96.6	45.54	96.23	43.47	MPUL0A10380	protein MBA1
gene-METSCH_A10390	0.65	0.54	0.48	0.86	0.19	0.26	0.55	0.82	0.82	0.96	1.05	0.64	1.28	0.64	0.89	0.56	0.18	0.39	MPUL0A10390	Zinc finger C-x8-C-x5-C-x3-H type and similar
gene-METSCH_A10400	0	0	0	0	0	0	0	0.07	0	0	0.07	0.08	0	0	0	0	0	0	METSCH_A10400	hypothetical protein
gene-METSCH_A10410	9.5	7.6	5.18	4.13	1.72	3	3.57	2.62	4.62	3.22	4.96	4.83	9.41	8.26	11.75	6.93	4.75	7.36	METSCH_A10410	hypothetical protein
gene-METSCH_A10420	26.29	27.95	23.73	29.86	17.44	19.26	28.95	27.1	32.08	27.89	26.5	28.82	21.76	23.73	24.67	35.15	17.77	34.75	MPUL0A10420	dolichol kinase
gene-METSCH_A10430	841.57	644.39	1187.39	609.61	1597.46	775.44	1080.72	1287.29	906.05	2280.39	653.18	1415.88	1514.14	970.17	1219.28	1866.92	1921.41	1757.38	MPUL0A10430	Putative intracellular protease/amidase
gene-METSCH_A10440	32.68	35.49	32.46	35.66	24.81	34.13	29.57	31.4	32.14	33.65	32.11	40.9	25.06	27.3	29.73	43.89	23.06	47.85	MPUL0A10440	Adaptin N terminal region
gene-METSCH_A10450	18.64	16.18	18.77	19.87	15.55	22.06	21.33	19.83	23.28	28.3	22.73	20.73	17.85	18.01	18.33	19.02	18.64	16.72	METSCH_A10450	hypothetical protein
gene-METSCH_A10460	30.76	30.78	28.31	38.42	25.28	32.72	24.39	18.01	20.58	22.81	27.9	34.49	18.74	18.75	20.25	27.17	16.68	27.6	MPUL0A10460	Putative peptidase family protein
gene-METSCH_A10470	5.4	5.81	5.52	7.89	5.81	7.13	7.48	6.38	8.11	7.53	7.27	7.85	6.06	7.08	6.68	6.57	8.07	6.22	MPUL0A10470	tyrosyl-DNA phosphodiesterase-1
gene-METSCH_A10480	6.31	6.71	6.28	6.79	2.22	3.36	3.41	2.97	3.95	1.44	5.54	8.66	1.73	4.73	2.92	1.24	3.91	1.58	MPUL0A10480	structural maintenance of chromosome 3 chondroitin sulfate proteoglycan 6
gene-METSCH_A10490	51.47	46.77	48.64	59.23	45.6	57.32	37.56	40.78	49.51	23.07	65.35	63.73	29.1	49.67	37.68	35.56	48.12	35.52	MPUL0A10490	delta8-fatty-acid desaturase
gene-METSCH_A10500	44.77	29.56	70.16	45.36	40.28	39.43	68.52	79.37	90.92	52.82	47.37	53.98	39.2	53.93	41.17	34.04	58.98	31.58	MPUL0A10500	Zinc finger C-x8-C-x5-C-x3-H type and similar
gene-METSCH_A10510	249.47	264.79	226.74	266.31	179.65	239.27	234.42	225.48	208.73	171.64	227.33	249.79	244.43	261.49	259.36	204.96	217.86	217.14	MPUL0A10510	seryl-tRNA synthetase
gene-METSCH_A10520	0	0	0	0	0	0	0	0	0	0	0	0	0	0	0	0	0	0	METSCH_A10520	hypothetical protein
gene-METSCH_A10530	13.44	10.5	11.59	19.29	15.45	12.61	11.24	9.44	11.61	12.43	16.89	23.62	13.04	13.16	12.63	11.13	12.08	10	MPUL0A10530	DNA excision repair protein ERCC-8
gene-METSCH_A10540	25.63	27.13	24.19	25.97	18.91	18.72	21.73	16.35	20.23	13.74	20.01	27.07	15.97	19.79	20.29	19.84	13.49	18.81	MPUL0A10540	Cdc14 phosphatase binding protein N-terminus
gene-METSCH_A10550	16.43	13.93	18.59	16.24	20.4	8.59	10.75	10.16	16.84	23.04	14.38	18.6	6.3	7.21	6.73	2.38	5.75	1.66	MPUL0A10550	D-amino-acid:oxygen oxidoreductase deaminating
gene-METSCH_A10560	17.09	16.21	16.48	6.88	6.56	4.88	9.27	5.83	9.27	9.63	7.63	8.45	8.95	8.56	10.28	10.56	2.99	9.03	MPUL0A10560	amidase
gene-METSCH_A10580	2.03	2.35	1.69	0.96	0.38	0.7	1.29	1.31	0.97	0.55	1.08	1.08	1.34	1.54	1.81	0.42	0.73	1.18	MPUL0A10580	Cellulase glycosyl hydrolase family 5
gene-METSCH_A10590	80.33	96.74	76.92	114.61	73.89	81.76	103.13	58.45	75.4	93.25	80.08	122.83	75.13	60.59	68.61	84.16	99.53	70.24	MPUL0A10590	CRAL/TRIO, N-terminal domain
gene-METSCH_A10600	94.34	101.96	91.26	100.21	69.14	80.61	92.62	107.74	104.88	81.27	105.23	103.24	105.55	109.76	103.77	81.13	108.97	79.28	MPUL0A10600	Exosome complex exonuclease CSL4
gene-METSCH_A10610	515.94	557.45	452.09	387.6	247	312.49	368.43	480.36	358.36	210.93	409.92	421.01	317.57	433.4	384.29	248.58	269.41	251.36	METSCH_A10610	hypothetical protein
gene-METSCH_A10620	9.32	9.97	9.34	12.24	4.61	8.24	7.91	6.68	6.9	4	9.54	15.72	4.38	7.85	5.78	9.19	8.25	9.03	METSCH_A10620	hypothetical protein
gene-METSCH_A10630	17.34	18.24	21.22	28.08	18.16	25.07	17.58	11.41	18.97	19.28	31.62	31.95	17.2	18.84	19.45	17.35	17.6	17.04	MPUL0A10630	Hemoglobin-like flavoprotein
gene-METSCH_A10640	1.68	1	0.25	0	0.48	0.83	0	0.64	1.02	0.8	1.63	1.09	1.73	0.52	1.73	1.19	0.29	0	MPUL0A10640	mating pheromone alpha-factor
gene-METSCH_A10650	1.26	0.88	0.64	0.71	0.43	0.31	0.64	0.4	0.62	0.49	0.65	0.88	0.91	0.69	0.78	0.7	0.54	0.68	METSCH_A10650	hypothetical protein
gene-METSCH_A10660	570.15	498.69	773.8	842.75	1791.74	717.41	994.74	605.69	952.82	1706.73	1053.85	990.62	828.66	803.67	728.76	886.43	750.76	850.93	METSCH_A10660	hypothetical protein
gene-METSCH_A10670	1533.82	1738.04	1760.55	1972.13	1481.6	1640.17	1745.74	2117.62	1771.34	1033.26	1826.52	1852.53	2213.34	2151.03	2100.48	681.33	1713.38	730.91	MPUL0A10670	SSU ribosomal protein S5P
gene-METSCH_A10680	39.29	37.46	39.16	26.27	28.76	41.99	41.35	40.48	45.79	43.71	37.65	33.4	23.52	39.38	31.21	32.69	41.78	35.32	MPUL0A10680	RNA-binding, Nab2-type zinc finger
gene-METSCH_A10690	185.93	179.8	155.25	204.37	133.84	170.33	176.72	169.39	168.22	186.74	186.91	208.25	192.93	194.21	203.42	197.49	177.15	184.68	MPUL0A10690	T-complex protein 1 subunit beta
gene-METSCH_A10700	228.44	233.44	192.32	230.37	146.54	201.48	217.62	197.1	184.08	152.76	207.42	218.15	199.61	209.36	197.45	177.19	225.62	168.48	MPUL0A10700	aspartyl-tRNA synthetase
gene-METSCH_A10710	1.46	0.49	1.01	0.31	1.16	1.3	1.45	0.45	0.34	0.82	2	0.13	2.39	2.64	3.12	2.78	2.5	3.33	METSCH_A10710	hypothetical protein
gene-METSCH_A10720	5	2.66	2.49	3.88	2.27	5.28	2.68	2.88	2.84	4.35	5.52	2.32	4.25	2.67	4.46	3.01	1.7	3.79	METSCH_A10720	hypothetical protein
gene-METSCH_A10730	32.3	31.45	28.32	34.35	23.94	29.19	25.68	22.98	23.6	24.62	31.8	33.86	22.89	18.11	22.35	31.87	9.48	35.41	MPUL0A10730	glutathione synthase
gene-METSCH_A10760	42.89	45.56	54.62	45.4	35.68	62.27	62.43	65.23	50.38	61.01	60.69	45.78	47.64	55.01	47.78	45.72	82.83	46.02	MPUL0A10760	nucleotide exchange factor SIL1
gene-METSCH_A10770	123.85	128.67	145.28	108.32	105.49	140.72	148.12	170.72	165.73	157.67	132.88	106.22	119.12	144.37	130.4	266.74	84.58	272.83	MPUL0A10770	Uncharacterized conserved protein DUF2340
gene-METSCH_A10780	55.85	49.74	52.74	42.16	47.8	57.37	55.43	61.93	62.64	80.69	93.33	52.35	47.76	56.41	53.17	66.41	62.78	72.8	MPUL0A10780	Calponin-likey (CH) domain-containing protein
gene-METSCH_A10790	74.85	84.72	61.81	70.43	50.43	50.35	66.28	75.95	78.36	44.96	63.38	72.02	72.26	90.46	75.51	67.17	78.27	59.24	MPUL0A10790	casein kinase II subunit alpha
gene-METSCH_A10800	10.09	10.57	12.54	15.93	9.08	10.42	15.21	15.27	16.74	14.79	16.11	17.52	12.3	16.5	16.02	7.57	14.76	9.08	METSCH_A10800	hypothetical protein
gene-METSCH_A10810	160.07	153.43	122.01	163.13	108.02	139.1	132.46	140.56	136.02	135.26	169.05	168.19	151.44	169.02	155.29	122.49	160.57	111.25	MPUL0A10810	large subunit ribosomal protein L15
gene-METSCH_A10820	0.19	0.23	0.16	0.04	0.07	0.12	0.18	0.14	0.12	0.04	0.07	0.18	0.07	0.13	0.14	0.13	0.13	0.11	METSCH_A10820	hypothetical protein
gene-METSCH_A10830	41.92	39.3	35.25	39.69	29.72	40.93	30.83	25.16	26.79	37.73	37.11	40.93	21.87	21.54	24.48	33.86	21.06	36.34	MPUL0A10830	Lanosterol synthase
gene-METSCH_A10840	29.47	38.42	26.76	26.29	25.11	16.98	36.5	34.19	36.6	13.96	21.88	33.33	24.05	34.8	30.72	13.86	39.18	14.05	MPUL0A10840	U3 small nucleolar RNA-associated protein 22
gene-METSCH_A10850	16.69	10.7	15.43	17.75	9.82	14.27	16.6	12.14	16.72	8.11	16.15	19.79	11.77	10.68	15.37	18.83	6.09	13.18	MPUL0A10850	protein of unknown function DUF1746
gene-METSCH_A10860	121.57	143.29	115.84	123.15	101.78	85.72	153.73	163.89	154.82	98.55	112.2	150.79	150.04	163.28	158.1	69.8	131.08	62.75	MPUL0A10860	DNA-directed RNA polymerase, subunit D
gene-METSCH_A10870	0.13	0.51	0.2	0.32	0	0	0.28	0.12	0.21	0.07	0.43	0.14	0.11	0.46	0.27	0.08	0.37	0.36	METSCH_A10870	hypothetical protein
gene-METSCH_A10880	248.13	231.39	189.76	286.47	148.79	231.47	163.98	160.83	183.38	244.59	267.2	270.36	236.09	205.93	222.7	287.4	181.84	291.3	MPUL0A10880	emp24/gp25L/p24 family/GOLD
gene-METSCH_A10890	0	0.16	0	0	0	0	0	13.26	0	0	0	0	0	1.9	0	0	0	0.14	MPUL0A10890	regulator protein
gene-METSCH_A10900	227.31	277.71	172.67	232.71	150.66	155.96	221.88	210.86	202.17	159.97	207.19	227.59	184.63	232.25	182.35	148.93	268.7	151.01	MPUL0A10900	regulator protein
gene-METSCH_A10910	12.79	15.24	14.01	17.9	7.88	10.85	13.5	13.38	15.17	11.61	15.92	23.19	11.31	15.27	11.72	12.54	15.53	11.63	MPUL0A10910	cell division control protein 7
gene-METSCH_A10920	6.79	7.36	6.19	7.58	5.79	4.04	10.78	9.95	11.54	4.8	7.15	9.43	7.97	13.06	11.15	4.57	11.71	4.75	METSCH_A10920	hypothetical protein
gene-METSCH_A10930	128.99	162.58	114.05	95.57	121.05	112.03	187.59	224.89	179.84	59.79	116.63	104.27	201.91	289.97	243.24	14.49	268.36	18.52	MPUL0A10930	ribosome production factor 2
gene-METSCH_A10940	32.12	30.36	25.76	32.34	20.65	24.28	25.48	22.16	23.74	17.51	24.97	30.1	19.87	24.92	23.31	24.5	24.77	22.94	MPUL0A10940	pore complex protein Nup133
gene-METSCH_A10950	21.91	20.51	34.91	23.78	28.41	20.14	35.11	22.41	28.69	14.79	32.63	35.33	20.97	31.1	30.92	24.95	37.4	24.5	MPUL0A10950	DASH complex subunit Dad2
gene-METSCH_A10960	21.36	20.38	15.86	20.16	21.91	13.8	16.41	14.9	12.76	19.03	18.64	21.52	19.52	23.96	19.51	21.71	27.97	18.52	METSCH_A10960	hypothetical protein
gene-METSCH_A10970	14804.4	7967.06	15864.2	6803.42	24106.8	8078.92	20673.2	12041.4	23993.9	15353.6	9669.48	6829.2	11613.3	10775.5	9555.25	25144.1	13003.6	26153.8	MPUL0A10970	Heat shock protein 9/12
gene-METSCH_A10980	41.55	34.91	49.85	34.92	37.27	48.85	54.37	52.19	53.69	73.87	62.21	42.12	42.67	42.04	41.67	42.9	30.74	45.32	MPUL0A10980	Acyl-coenzyme A thioesterase PaaI, contains HGG motif
gene-METSCH_A10990	15.25	16.3	15.21	19.83	10.08	16.37	14.87	11.78	12.45	12.2	16.62	21.69	13.1	12.14	14.75	14.33	9.34	12.62	MPUL0A10990	Ulp1 protease family, C-terminal catalytic domain
gene-METSCH_A11000	22.17	20.26	17.9	17.18	14.28	17.93	19	16.2	17.73	17.92	21.1	16.48	19.79	18.36	24.5	28.06	10.07	32.49	METSCH_A11000	hypothetical protein
gene-METSCH_A11010	192.72	163.21	142.67	159.34	192.59	151.55	109.44	88.86	87.76	110.89	174.97	157.78	120.16	140.36	120.14	217.44	154.79	204.83	MPUL0A11010	kynurenine 3-monooxygenase
gene-METSCH_A11020	96.89	93.36	68.79	92.83	80.19	60.16	104.38	116.16	99.88	36.1	102.09	88.51	66.74	100.23	87.96	67.35	88.02	73.17	METSCH_A11020	hypothetical protein
gene-METSCH_A11030	193.77	172.81	170.99	214.35	143.74	190.71	159.96	136.55	153.01	202.18	200.63	217.65	161.34	173.07	165.39	207.98	160.99	196.22	MPUL0A11030	ADP-ribosylation factor GTPase-activating protein 2/3
gene-METSCH_A11040	40.08	23.95	42.69	70.89	67.13	104.85	201.41	33.86	125.15	1476.87	361.65	40.46	33.26	51.94	16.15	15.38	25.57	16.68	MPUL0A11040	MFS transporter, sugar porter (SP) family
gene-METSCH_A11050	3171.26	1732.05	2046.37	1096.73	2559.3	738.32	993.25	301.11	1018.87	1462.77	368.78	686.53	339.63	199.42	291	4916	165.44	5758.14	METSCH_A11050	hypothetical protein
gene-METSCH_A11060	10.06	11.15	10.15	6.6	8.84	7.47	10.52	8.99	9.23	7.85	10.34	14.21	7.86	8.75	8.57	10.04	7.09	8.38	MPUL0A11060	Mpv17 / PMP22 family protein
gene-METSCH_A11070	130.66	111.24	98.44	97.39	101.01	96.04	109.71	78.8	95.36	221.08	130.56	111.1	109.54	88.89	113.76	157	52.93	156.93	MPUL0A11070	trans-2-enoyl-CoA reductase
gene-METSCH_A11080	10.05	13	13.67	3.53	1	5.42	3.99	4.98	8.17	6.76	4.91	3.4	3.04	5.08	4.47	3.88	1.49	3.4	MPUL0A11080	allantoinase
gene-METSCH_A11090	31.63	37	24.49	25.86	17.94	31.03	23.15	36.62	35.76	42.87	27.26	37.16	37.53	39.4	40.05	34.25	38.5	37.56	MPUL0A11090	Protein of unknown function DUF3128
gene-METSCH_A11100	64.66	60.81	64.15	97.49	48.26	92.86	58.18	62.61	66.11	75.16	69.58	97.05	77.84	69.79	77.4	63.09	53.22	53.96	MPUL0A11100	Rho family
gene-METSCH_A11110	40.53	49.17	36.6	31.29	35.29	21.13	50.19	61.47	53.38	16.48	30.78	42.23	45.24	68.71	50.07	12.46	73.99	12.8	MPUL0A11110	U3 small nucleolar RNA-associated protein 5
gene-METSCH_A11120	0	0	0	0	0	0	0	0	0	0	0	0	0	0	0	0	0	0	METSCH_A11120	hypothetical protein
gene-METSCH_A11130	17.37	18.72	15.33	16.64	10.85	14.76	14.29	15.34	15.94	11.46	14.49	18.14	15.19	14.43	15.92	18.93	12.39	20.74	MPUL0A11130	phosphatidylinositol glycan, class Z
gene-METSCH_A11140	167.31	163.28	155.58	189.51	135.23	182.41	158.79	156.36	150.75	209.21	200.96	162.86	176.2	170.21	167.9	273.4	187.8	261.65	MPUL0A11140	26S proteasome regulatory particle ATPase Rpt3p
gene-METSCH_A11150	11.37	9.23	9.12	9.97	14.93	9.11	8.61	4.83	7.88	4.79	8.75	10.45	6.18	8.25	7.28	14.48	6.12	14.56	MPUL0A11150	RNA pol II promoter Fmp27 protein domain-containing protein
gene-METSCH_A11160	8.8	8.96	12.16	4.62	3.97	7.06	2.76	3.55	5.93	6.88	11.75	3.12	7.9	7.84	7.86	7.24	8.02	6.71	MPUL0A11160	MFS transporter, ACS family, allantoate permease
gene-METSCH_A11170	18.87	19.44	20.81	24.31	16.83	20.22	18.18	18.39	21.02	21.72	22.8	27.32	14.77	14.63	16.48	22.12	13.75	19.56	MPUL0A11170	GRAM domain-containing protein
gene-METSCH_A11180	76.45	67.96	68.58	84.04	73.03	68.4	57.38	51.34	57.82	47.02	54.98	72.57	50.81	42.13	50.95	90.55	27	87.01	METSCH_A11180	hypothetical protein
gene-METSCH_A11190	12.33	13.23	16.43	19.54	10.95	11.73	18.83	20.87	20	14.41	14.94	22.14	11.67	17.34	12.6	14.9	17.1	13.53	MPUL0A11190	alpha-mannosidase
gene-METSCH_A11200	548.1	464.75	507.83	505.57	619.17	576.45	469.64	457.23	424	667.56	567.21	531.56	489.94	556.21	497.99	414.34	802.03	410.77	MPUL0A11200	branched-chain amino acid aminotransferase
gene-METSCH_A11210	42.7	32.83	42.44	36.88	64.16	56.21	30.88	36.3	37.1	47.95	60.11	43.24	37.8	43.54	44.01	59.77	52.89	67.07	MPUL0A11210	calcium binding protein 39
gene-METSCH_A11220	124.54	131.94	497.93	267.53	469.5	245.46	565.14	970.81	957.92	123.44	275.55	218.61	946.23	1130.51	864.22	644.77	654.11	552.68	METSCH_A11220	hypothetical protein
gene-METSCH_A11230	26.99	26.14	32.77	32.44	20.43	34.9	47.15	55.41	58.02	34.41	36.64	34.59	26.63	35.85	32.38	34.76	33.2	36.73	METSCH_A11230	hypothetical protein
gene-METSCH_A11240	9.33	9.22	9.52	9.9	5.92	7.68	7.32	7.15	7.73	3.69	7.43	12.83	4.91	8.55	6.14	8.9	8.48	8.98	MPUL0A11240	ESCRT-II complex subunit VPS36
gene-METSCH_A11250	13.31	13.42	16.81	12.96	9.09	10.73	11.07	8.3	10.59	14.03	15.58	12.78	8.7	12.77	10.6	10.42	11.81	9.57	MPUL0A11250	transporter, SSS family
gene-METSCH_A11260	19.86	20.83	36.95	15.95	10.35	12.26	12.45	14.14	16.54	19.46	13.83	13.03	5.51	8.46	5.25	11.6	8.18	10.32	MPUL0A11260	urea carboxylase / allophanate hydrolase
gene-METSCH_A11270	31.18	27.99	27.74	45.73	18.92	30.18	28.73	20.25	27.46	30.7	34.57	50.09	27.66	27.05	30.68	21.71	28.42	18.99	MPUL0A11270	histone acetyltransferase 1
gene-METSCH_A11280	2316.66	2027.28	2769.51	1757.11	2235.73	2028.2	2268.49	2601.04	2245.3	2115.83	1499.23	1702.05	1993.92	1605.68	1874.77	4938.98	1171.35	4847.21	MPUL0A11280	Eisosome component PIL1
gene-METSCH_A11290	1.51	1.64	1.66	1.13	1.89	2.38	2.73	2.68	3.07	4.08	2.98	1.18	6.23	5.91	6.12	2.07	7.13	2.07	MPUL0A11290	N terminus of Rad21 / Rec8 like protein
gene-METSCH_A11300	274.74	225.36	269.21	239.45	269.95	232.58	244.08	229.66	257.01	399.3	330.54	252.01	208.61	199.95	201.32	451.39	203.12	461.23	MPUL0A11300	ML domain-containing protein
gene-METSCH_A11310	18.06	18.8	18.29	22.1	18.13	17.6	20.18	18.01	20.19	20.57	25.11	27.97	18.74	24.44	19.3	15.94	33.88	16.42	MPUL0A11310	sulfate permease, SulP family
gene-METSCH_A11320	41.39	29.89	41.42	28.05	45.41	52.82	25.48	28.71	22.52	16.67	32.99	24.74	20.19	26.36	24.41	92.28	16.89	100.75	METSCH_A11320	hypothetical protein
gene-METSCH_A11330	52.58	52.39	55.46	79.29	63.15	76.96	67.28	78.11	67.68	79.43	88.31	77.87	56.79	73.61	56.12	66.05	84.66	64.62	MPUL0A11330	high-affinity iron transporter
gene-METSCH_A11340	7.17	7.61	7.17	6.9	5.55	6.26	4.98	5.85	5.98	4.15	6.38	8.36	5.89	7.52	7.24	5.31	5.81	7.19	METSCH_A11340	hypothetical protein
gene-METSCH_A11350	3.96	4.92	3.44	5.37	2.63	3.15	4.32	6.34	3.29	3.42	5.27	8.13	3.19	3.37	3.36	1.93	4.59	1.79	METSCH_A11350	hypothetical protein
gene-METSCH_A11360	33.21	37.35	29.53	32.72	23	21.98	30.9	30.63	30.25	17.18	27.28	41.14	28.31	35.95	30.53	22.93	42.29	20.39	MPUL0A11360	transportin-1
gene-METSCH_A11370	34.65	29.96	42.91	46.24	26.11	42.52	40.65	52.82	55.57	44.37	55.73	47.29	38.83	46.04	43.53	53.29	37.62	40.19	MPUL0A11370	phosphatidylinositol glycan, class P
gene-METSCH_A11380	19.43	20.74	33.52	19.67	10.2	12.45	29.72	17.53	26.87	8.53	15.66	30.15	17.9	21.65	18.55	10.86	19.1	10.36	MPUL0A11380	carbamoyl-phosphate synthase large subunit
gene-METSCH_A11390	70.89	61.22	70.66	80.3	52.8	61.35	56.85	60.72	64.57	92.02	80.51	76.03	59.11	53.41	57.49	81.21	43.18	78.17	MPUL0A11390	alpha-soluble NSF attachment protein
gene-METSCH_A11400	0	0	0	0	0	0	0	0	0	0	0	0	0	0	0	0	0	0	METSCH_A11400	hypothetical protein
gene-METSCH_A11410	8.42	9.01	9.78	12.49	8.69	6.86	15.55	14.76	16.05	8.7	13.04	20.16	7.7	13.8	9.45	3.93	18.51	3.58	METSCH_A11410	hypothetical protein
gene-METSCH_A11450	23.8	20.26	26.32	36.22	20.75	26.77	23.91	34.21	34.16	36.58	35.78	38.24	23.45	29.41	22.72	25.64	26.44	21.69	MPUL0A11450	kinetochore protein NNF1
gene-METSCH_A11460	232.4	242.63	186.05	241.54	151.22	170.64	212.79	228.65	199.94	163.48	231.43	267.34	241.16	285.61	271.8	148.83	269.57	151.3	MPUL0A11460	SSU ribosomal protein MRPS15P
gene-METSCH_A11470	0	0	0	0	0	0	0	0	0	0	0	0	0	0	0	0	0	0	MPUL0A11470	pseudouridine synthase, RluA family
gene-METSCH_A11480	13.51	15.15	11.48	13.88	10.34	10.36	14.07	9.96	11.11	10.27	12.87	17.34	7.81	10.49	10.39	9.9	10.68	11	MPUL0A11480	intron-binding protein aquarius
gene-METSCH_A11490	0	0	0	0	0	0	0	0	0	0	0	0	0	0	0	0	0	0	METSCH_A11490	hypothetical protein
gene-METSCH_A11500	193.17	209.57	231.7	122.65	345.06	100.82	283.82	267.34	236.9	115.48	97.67	211.21	82.85	154.24	87.57	99.89	257.15	99.94	MPUL0A11500	GATA-binding protein
gene-METSCH_A11510	130.88	134.41	114.74	159.84	64.63	123.31	123.57	98.37	110.05	165.85	163.23	172.38	86.84	75.19	93.92	88.78	54.09	90.7	MPUL0A11510	phosphoglucomutase
gene-METSCH_A11520	199.9	213.33	223.05	173.43	235.05	188.6	463.78	186.66	357.72	781.58	170.92	175.92	160.39	144.23	172.25	62.68	95.58	52.4	MPUL0A11520	aspartate aminotransferase
gene-METSCH_A11530	2364.87	1577.69	4294.52	1579.2	7113.71	6921.38	2906.87	2280.22	2756.26	3835.33	6365.21	3197.71	1965.35	2420.55	2438.56	1263.89	2163.36	1374.65	MPUL0A11530	MFS transporter, SP family, sugar:H+ symporter
gene-METSCH_A11540	20.31	18.52	28.91	14.41	40.81	30.97	47.24	25.1	41.59	32.06	61.96	24.95	26.45	30.1	29.37	9.76	37.06	12.48	MPUL0A11540	25S rRNA (adenine2142-N1)-methyltransferase
gene-METSCH_A11550	26.58	31.86	25.07	16.08	24.14	17.58	39.09	43.99	39.13	7.97	18.26	25.01	32.81	54.06	43.09	2.55	47.02	2.55	MPUL0A11550	ATP-dependent RNA helicase DDX24/MAK5
gene-METSCH_A11560	198.13	214.71	175.52	193.04	126.28	161.55	212.87	235.12	206.93	119.24	177.66	200.18	184.34	234.76	195.42	143.3	213.26	140.36	MPUL0A11560	peptide chain release factor subunit 1 aeRF-1
gene-METSCH_A11570	96.43	87.38	76.05	79.05	70.53	76.31	74.65	74.67	72.24	65.52	75.32	83.64	64.79	78.69	75.89	106.46	66.79	118.74	MPUL0A11570	RNA polymerase-associated protein CTR9
gene-METSCH_A11580	35.63	29.05	28.9	33.7	23.07	40.67	25.85	22.76	31.74	32.91	32.83	42.88	44.85	41.77	47.86	33.68	35.27	32.85	MPUL0A11580	GINS complex subunit 3
gene-METSCH_A11590	83.17	88.03	79.53	87.26	50.6	57.26	82.16	93.2	80.66	78.36	67.46	92.82	97.71	83.37	97.24	35.64	72.18	36.01	MPUL0A11590	protein N-terminal methyltransferase
gene-METSCH_A11600	28.93	35.45	29.58	30.76	25.23	22.09	51.12	50.22	41.85	21.62	28.05	39.39	49.97	61.07	49.85	6.76	65.72	7.57	MPUL0A11600	tRNA A37 threonylcarbamoyladenosine dehydratase
gene-METSCH_A11610	79.17	77.24	60.95	75.03	41.35	61.81	50.22	50	55.14	69.04	69.86	67.91	70.87	70.89	74.68	62.08	73.05	54.46	MPUL0A11610	Protein of unknown function DUF1279
gene-METSCH_A11620	23.76	24.53	25.71	25.32	17.54	27.57	28.99	32.6	38.78	53.82	30.52	28.8	27.77	29.99	25.79	24.67	25.09	19.52	MPUL0A11620	solute carrier family 25 (carrier protein), member 16
gene-METSCH_A11630	2.11	2.9	3.28	2.43	3.57	2.82	3.41	3.83	3.39	3.94	2.39	4.11	2.44	2.58	2.38	1.76	2.6	1.63	MPUL0A11630	meiosis-specific transcription factor NDT80
gene-METSCH_A11640	26.88	24.54	22.77	28.82	16.25	26.43	23.18	22.11	25.23	27.35	29.65	31.45	18.09	24.23	22.59	23.82	20.59	22.56	MPUL0A11640	cell cycle arrest protein BFA1
gene-METSCH_A11650	132.44	147.04	123.43	102.12	41.26	69.18	78.33	122.45	120.79	27.78	68.56	111.82	68.5	92.88	73.41	47.87	100.24	53.33	METSCH_A11650	hypothetical protein
gene-METSCH_A11660	0.19	0.31	0.57	0	0	0.42	0.33	0.57	0.82	0.49	0.47	0.34	2.03	0.89	2.45	0.44	0.72	1.1	METSCH_A11660	hypothetical protein
gene-METSCH_A11670	142.07	128.93	127.44	150.4	72.51	163.32	156.76	141.03	154.89	204.65	219.5	125.88	124.8	133.48	146.13	236.11	98.1	235.62	MPUL0A11670	Glucose signaling factor 2
gene-METSCH_A11680	512.95	575.56	657.54	373.5	238.61	262.48	383.85	634.65	694.42	214.09	424.42	562.92	194.8	245.42	222.27	350.66	245.72	418.6	METSCH_A11680	hypothetical protein
gene-METSCH_A11690	86.97	80.98	79.82	99.15	73.09	88.21	85.23	80.75	83.05	93.8	83.09	91.81	90.39	96.43	94.51	112.76	100.2	104.44	MPUL0A11690	UBX domain-containing protein 1
gene-METSCH_A11700	7.05	7.25	6.26	4.93	4.59	2.94	9.1	9.28	10.05	4.24	5.2	6.92	6.27	8.48	7.29	3.86	8.46	3.19	MPUL0A11700	RNB domain-containing protein
gene-METSCH_A11710	75.02	83.62	74.8	78.73	52.41	64.87	77.76	82.53	72.22	66.07	63.08	85.95	58.85	82.28	66.67	70.42	82.48	65.24	MPUL0A11710	anthranilate synthase, component I
gene-METSCH_A11720	39.41	35.82	38.58	33.09	42.48	37.36	46.65	37.62	46.25	33.48	33.73	36.31	39.31	52.14	44.2	39.34	48.01	38.18	MPUL0A11720	Myb-like DNA-binding domain-containing protein
gene-METSCH_A11730	83.59	84.56	69.15	79.2	72.54	62.26	70.12	61.86	65.7	40.63	53.65	57.53	86.66	87.14	84.97	80.69	64.98	75.26	MPUL0A11730	peptidyl-tRNA hydrolase, PTH2 family
gene-METSCH_A11740	33.02	31.59	25.38	36.6	17.84	26.08	26.65	25.36	24.2	21.86	28.22	36.58	29.08	28.09	31.59	31.06	25.69	29.31	METSCH_A11740	hypothetical protein
gene-METSCH_A11750	910.22	689.49	928.9	830.55	1469.39	836.96	852.86	682.82	800.76	1152.36	933.59	913.14	1033.91	879.89	982.65	1470.24	972.88	1324.52	METSCH_A11750	hypothetical protein
gene-METSCH_A11760	30.88	33.52	36.78	28.6	25.16	31.31	28.49	30.26	35.59	37.69	40.89	34.44	24.45	30.43	29.26	42.01	40.1	51	MPUL0A11760	1,3-beta-glucan synthase
gene-METSCH_A11770	22.19	18.36	17.33	24.98	11.33	20.25	17.25	16.6	18.43	22.26	23.48	24.83	15.92	15.25	17.02	15.16	18.36	14.53	MPUL0A11770	alpha-1,2-glucosyltransferase
gene-METSCH_A11780	1.56	1.33	1.42	0.4	0.55	1.54	2.24	2.6	3.02	1.68	3.57	0.8	2.87	4.11	4.79	1.66	1.51	2.35	METSCH_A11780	hypothetical protein
gene-METSCH_A11790	58.69	45.57	48.42	61.74	33.67	61.86	41.95	40.85	39.03	63.54	50.28	71.82	37.96	39.74	43.26	63.21	43.11	63.87	MPUL0A11790	Ras-related GTP-binding protein C/D
gene-METSCH_A11800	351.86	407.42	462.53	238.44	331.77	147.71	599.32	737.75	825.2	288.7	209.74	226.09	301.59	354.99	241.21	428.54	350.26	416.12	MPUL0A11800	D-arabinitol 2-dehydrogenase
gene-METSCH_A11810	9.53	10.12	8.2	6.88	6.98	5.02	10.01	11.27	11.06	5.44	7.96	8.32	7.81	9.97	8.07	5.02	9.84	5.67	METSCH_A11810	hypothetical protein
gene-METSCH_A11820	304.36	319.8	210.08	347.7	180.06	226.5	155.29	140.68	155.55	90.52	300.74	339.8	153.71	132.31	167.97	240.91	141.36	242.05	MPUL0A11820	Acetyl esterase/lipase
gene-METSCH_A11830	0.04	0.15	0.08	0	0	0.08	0.28	0	0.04	0	0.07	0.08	0.36	0.11	0.62	0.04	0.43	0	MPUL0A11830	Taurine dioxygenase, alpha-ketoglutarate-dependent
gene-METSCH_A11840	28.43	26.72	42.66	27.9	20.89	28.16	27.95	43.35	29.65	26.2	24.22	27.36	27.9	24.21	29.9	35.33	12.45	38.33	MPUL0A11840	HPP family protein
gene-METSCH_A11850	52.92	41.6	108.68	79.46	76.85	65.31	82.33	118.56	99.6	48.99	75.22	76.67	52.51	82.35	52.67	56.66	61.03	53.26	MPUL0A11850	Frag1/DRAM/Sfk1 family protein
gene-METSCH_A11860	141.21	107.81	136.78	131.38	193.25	112.2	127.05	131.55	126.27	83.79	125.82	112.06	113.57	124.68	115.35	361.33	132.96	396.98	MPUL0A11860	Uncharacterized conserved protein YbjT, contains NAD(P)-binding and DUF2867 domains
gene-METSCH_A11870	27.07	27.99	40.13	30.46	19.43	38.58	105.81	154.77	100.59	32.22	50.55	45.59	82.24	104.81	96.32	41.9	48.13	39.8	METSCH_A11870	hypothetical protein
gene-METSCH_A11880	3431.68	4038.64	3857.98	3991.48	3114	3983.1	3800.28	4451.57	3654.73	2617.47	3861.68	3509.33	4055.17	3890.4	3933.36	1527.74	3362.2	1568.26	MPUL0A11880	LSU ribosomal protein L15E
gene-METSCH_A11890	557.54	452.29	576.64	644.89	337.89	476.6	431.22	574.63	530.04	326.44	727.62	689.25	359.91	342.81	387.9	252.74	224.67	336.27	MPUL0A11890	phosphoribosylaminoimidazolecarboxamide formyltransferase / IMP cyclohydrolase
gene-METSCH_A11900	71.28	67.12	61.57	90.65	49.73	81.61	57.58	51.72	55.72	54.7	77.59	83.26	52.9	52.32	58.22	76.62	51.2	72.94	MPUL0A11900	translocation protein SEC63
gene-METSCH_A11910	99.97	99.22	78.89	98.31	60.11	96.42	64.66	74.61	59.49	52.3	77.7	92.07	104.84	89.92	112.48	99.47	58.61	105.23	MPUL0A11910	Acetyltransferase (GNAT) family protein
gene-METSCH_A11920	189.47	174.86	97.77	156.7	121.16	226.06	61.32	57.31	63.32	78.2	157.87	142.32	116.52	108.52	124.52	199.09	91.67	244.48	MPUL0A11920	membrane-associated progesterone receptor component
gene-METSCH_A11930	59.58	61.5	54.61	58.46	40.5	52.73	48.34	54.66	51.75	37.05	48.81	64.52	56.24	63.05	61.95	41.81	60.87	38.41	MPUL0A11930	RNA export factor
gene-METSCH_A11940	18.4	17.08	13.69	20.63	12.66	15.27	17.74	11.63	14.82	5.8	17.12	20.86	9.94	13.44	9.7	17.3	13.16	14.98	MPUL0A11940	phosphatidylinositol glycan, class A
gene-METSCH_A11950	14.21	14.51	10.97	15.18	8.61	12.79	12.18	8.49	11.56	6.71	15.39	15.52	8.05	12.98	9.11	14.59	13.15	14.2	MPUL0A11950	dynactin 1
gene-METSCH_A11960	58.78	58.7	41.68	56.07	30.03	40.22	38.83	31.65	37.59	31.38	44.62	61.28	53.25	51.11	60.94	50.95	32.34	56.24	MPUL0A11960	EF-hand domain pair
gene-METSCH_A11970	172.5	177.77	145.84	203.81	125.26	134.71	170.37	177.32	167.13	151.74	189.24	225.08	191.16	221.4	201.39	154.78	200.91	151.54	MPUL0A11970	large subunit ribosomal protein L24
gene-METSCH_A11980	154.18	147.29	134.58	176.31	113.85	146.11	137.55	123.43	123.86	153.06	154.12	157.08	138.94	129.36	136.12	172.08	116.17	148.05	MPUL0A11980	26S proteasome regulatory particle ATPase Rpt4p
gene-METSCH_A11990	102.01	103.58	93.32	99.32	85.62	91.07	101.16	92.3	91.37	81.05	96.39	114.77	100.28	108.26	107.89	79.74	88.5	78.44	MPUL0A11990	translation initiation factor 2B subunit gamma eIF-2Bg
gene-METSCH_A12000	31.78	27.64	40.93	29.19	30.29	42.62	40.17	50.54	48.47	56.71	55.32	44.4	37.93	60.57	44.35	32.53	53.4	31.23	MPUL0A12000	protein of unknown function DUF4588
gene-METSCH_A12010	177.92	168.04	145.09	117.52	71.02	124.36	84.45	83.74	95.54	119.64	110.24	124.66	134.91	141.96	156.03	131.03	81.03	154.52	MPUL0A12010	Synaptobrevin
gene-METSCH_A12020	12.78	9.37	8.86	10.58	4.07	10.69	10.73	8.65	11.18	17.2	10.99	11.85	10.87	8.49	11.55	11.5	6.12	12.03	MPUL0A12020	Trafficking protein Mon1
gene-METSCH_A12030	56.59	60.2	43.94	54.4	46.21	48.43	43.79	42.05	42.78	43.55	48.42	55.55	69.19	58.66	68.96	47.16	37.98	44.86	MPUL0A12030	ribosome recycling factor
gene-METSCH_A12040	22.36	26.42	21.09	14.46	21.43	10.93	33.7	28.85	36.89	8.75	12.6	20.38	34.01	40.31	36.85	5.06	32.39	5.13	MPUL0A12040	pre-rRNA-processing protein IPI1
gene-METSCH_A12050	13.78	15.28	11.11	10.11	9.38	8.78	12.73	10.45	11.38	10.15	13.23	12.79	9.74	13.16	12.94	6.41	13.48	5.35	MPUL0A12050	Di-sulfide bridge nucleocytoplasmic transport domain-containing protein
gene-METSCH_A12060	593.68	599.19	438.09	502.04	528.96	339.43	368.93	293.31	434.13	169.21	242.52	456.64	196.45	206.97	202.42	439.58	214.16	379.5	MPUL0A12060	Major Facilitator Superfamily protein
gene-METSCH_A12070	28.13	26.02	28.01	25.28	48.93	46.77	33.33	17.86	25.42	21.76	26.18	16.63	23.69	26.17	29.05	45.99	15	54.29	MPUL0A12070	di- and tripeptidase
gene-METSCH_A12080	122.46	123.56	96.09	83.75	137.98	77.15	75.15	142.41	119.64	34	117.03	35.54	66.64	132.43	85.56	132.81	132.62	130.63	MPUL0A12080	phosphate transporter
gene-METSCH_A12090	8.25	7.12	6.88	5.88	4.55	6.71	8.22	10.65	12.3	9.49	10.83	10.38	7.14	9.56	9.45	4.54	7.82	5.65	METSCH_A12090	hypothetical protein
gene-METSCH_A12100	17.7	16.25	10.36	11.84	7.65	13.47	14.24	14.58	14.87	16.97	22.75	15.37	12.79	15.38	16.22	11.11	12.74	12.61	METSCH_A12100	hypothetical protein
gene-METSCH_A12110	6.67	7.73	9.34	11.52	7.48	7.41	11.29	8.89	9.89	12.27	8.81	13.39	4.87	6.34	4.56	6.25	4.99	5.92	MPUL0A12110	Phosphatidylinositol 3- and 4-kinase
gene-METSCH_A12120	83.39	81.57	56.48	73.04	41.47	56.99	52.24	46.42	46.07	31.42	59.84	61.56	68	66.39	77.75	80.65	39.36	88.12	MPUL0A12120	ketopantoate reductase
gene-METSCH_A12130	56.97	60.49	51.15	69.08	36.18	53.01	59.47	54.79	50.71	42.74	55.41	73.55	49.74	52.15	48.72	54.24	56.81	50.45	MPUL0A12130	pyridoxine kinase
gene-METSCH_A12140	1.55	1.53	1.68	0.61	1.05	0.4	1.48	2.86	2.93	1.44	2.14	1.56	3.75	4.51	3.27	2.26	4.68	2.11	METSCH_A12140	hypothetical protein
gene-METSCH_A12150	90.13	101.91	149.9	176.89	115.83	122.14	87.5	138.01	120.86	94.49	132.05	239.31	56.84	77.04	61.52	58.37	115.51	51.44	MPUL0A12150	bZIP transcription factor
gene-METSCH_A12160	18.56	17.92	20.77	21.24	23.04	16.28	19.39	18.78	19.95	15.56	18.32	23.06	14.66	21.45	15.43	26.29	20.06	26.49	MPUL0A12160	DNA polymerase zeta
gene-METSCH_A12170	91.57	83.66	90.17	113.26	113.16	99.6	80.89	88.12	88.32	88.74	115.01	115.91	81.03	102.54	80.85	117.44	112.87	114.04	MPUL0A12170	mitogen-activated protein kinase kinase
gene-METSCH_A12180	143.16	128.74	121.02	157.56	98.81	130.48	105.72	100.49	96.81	154.28	129.97	145.75	119.32	107.51	118	153.59	79.12	153.15	MPUL0A12180	actin related protein 2/3 complex subunit 2
gene-METSCH_A12190	165.77	174.37	138.33	194.38	123.39	135.9	143.89	160.17	150.74	152.37	180.09	187.11	142.71	177.65	151.13	118.07	162.26	130.26	MPUL0A12190	small subunit ribosomal protein S12
gene-METSCH_A12200	335.58	356.55	477.57	488.93	434.36	406.27	353.19	464.8	510.19	631.39	501.55	585.28	387.25	376	347.08	267.92	464.49	280.86	MPUL0A12200	NADH dehydrogenase (ubiquinone) 1 alpha/beta subcomplex 1
gene-METSCH_A12210	916.28	810.2	931.13	1034.3	1032.01	724.43	649.44	912.32	979.98	1135.01	864.52	1136.82	739.96	815.35	681.41	614.2	731.37	576.04	MPUL0A12210	ubiquinol-cytochrome c reductase subunit 10
gene-METSCH_A12220	20.27	20.06	18.27	16.23	14.07	17.96	21.14	16.7	18.26	16.63	17.45	18.92	15.71	17.9	18.17	15.26	14.25	17.49	MPUL0A12220	cullin-4
gene-METSCH_A12230	31.81	29.47	26.67	30.68	26.11	44.1	25.48	32.07	29.73	44.34	35.36	39.77	33.07	39.06	43.32	25.03	30.57	29.5	MPUL0A12230	COMPASS component SHG1
gene-METSCH_A12240	52.16	49.15	59.6	45.68	44.16	62.64	48.76	66.68	58.2	53.98	68.6	51.34	52.67	66.99	59.82	88.8	66.65	98.1	MPUL0A12240	RhoGAP domain-containing protein
gene-METSCH_A12250	62.22	63.85	61.64	95.94	58.84	62.17	65.86	83.76	75.62	63.83	77.54	103.91	63.88	85.48	69.58	65.66	87.41	60.78	MPUL0A12250	Chitin synthase III catalytic subunit
gene-METSCH_A12260	35.61	34.82	45.94	32.6	41.32	41.45	41.26	44.04	46.68	69.65	57.04	52.85	30	41.69	32.87	33.42	42.83	34.63	MPUL0A12260	mitochondrial distribution and morphology protein 34
gene-METSCH_A12270	70.98	71.77	80.99	64.73	64.98	65.47	68.5	86.18	83.27	99.86	73.96	88.84	72.28	65.28	89.02	79.76	37.65	82.48	MPUL0A12270	glutathione peroxidase
gene-METSCH_A12280	48.24	47.01	35.2	43.72	24.34	35.43	28.42	25.34	25.95	16.7	37.04	47.1	27.04	31.4	30.93	37.33	35.78	39.46	MPUL0A12280	SWI/SNF-related matrix-associated actin-dependent regulator of chromatin subfamily A member 5
gene-METSCH_A12290	17.68	12.86	14.82	17.88	8.7	12.88	12.52	13.74	16.66	13.4	17.67	19.09	12.63	14.07	14.57	20.49	9.95	19.99	METSCH_A12290	hypothetical protein
gene-METSCH_A12300	82.67	66.04	66.9	106.26	66.3	69.57	39.76	29.87	41.4	41.17	71.7	100.85	35.58	36.91	35.41	74.76	35.01	75.81	MPUL0A12300	transient receptor potential channel family protein
gene-METSCH_A12310	37.35	34.88	28.19	28.94	24.25	25.84	31.36	27.52	32.51	18.29	28.95	33.2	19.45	32.02	24.69	34.65	27.55	38.43	METSCH_A12310	hypothetical protein
gene-METSCH_A12320	28.61	24.23	41.3	27.91	36.29	32.24	38.85	33.13	35.63	34.54	31.33	32.64	24.33	31.3	30.96	38.72	26.82	49.28	MPUL0A12320	Rho family
gene-METSCH_A12330	1349.09	1302.27	1677.14	1457.84	1420.89	1224.46	1299.14	1502.34	1368.96	3279.27	1448.43	2271.73	1726.25	1299.32	1391.84	2628.47	1645.8	2547.89	MPUL0A12330	sorbose reductase
gene-METSCH_A12340	51.4	39.22	42.74	39.5	42.12	41.89	37.14	48.8	42	34.56	42.22	39.5	38.34	58.37	46.1	54.08	64.4	58.29	MPUL0A12340	sorting nexin-1/2
gene-METSCH_A12350	24.3	20.72	22.51	18.87	17.05	25.86	26.94	36.17	26.87	26.59	31.13	29.01	37.75	55.81	43.05	15.95	62.27	16.52	MPUL0A12350	ACT domain-containing protein
gene-METSCH_A12360	80.32	88.4	77.06	68.03	58.57	52.89	72.72	83.88	81.55	40.71	57.9	85.18	49.32	81.68	58.73	67.8	103.16	69.01	MPUL0A12360	PERQ amino acid-rich with GYF domain-containing protein
gene-METSCH_A12370	203.14	197.52	178.42	254.67	124.12	209.42	164.56	204.26	181.84	173.46	222.34	223.88	217.88	257.84	214.14	281.47	281.11	290.34	MPUL0A12370	Proteasome maturation factor UMP1
gene-METSCH_A12380	33.68	31.55	29.43	27.37	18.05	21.32	27.83	34.82	38.48	11.1	29.64	24.72	32.96	32.36	36.73	34.81	18.18	45.54	MPUL0A12380	Nucleotide-sugar transporter
gene-METSCH_A12390	671.12	774.23	701.76	466.82	574.84	482.68	1012.08	1255.28	1077.49	310.57	584.42	531.25	883.24	1114.82	896.01	136.42	1005.79	132.54	METSCH_A12390	hypothetical protein
gene-METSCH_A12400	26.66	28.62	29.28	27.29	22.76	23.32	31.11	34.15	29.54	34.41	27.12	31.34	25.83	36.29	27.11	18.8	49.44	16.58	METSCH_A12400	hypothetical protein
gene-METSCH_A12410	46.36	41.98	40.57	44.34	27.24	47.64	45.8	42.68	48.55	57.54	55.04	56.24	40.51	47.1	46.77	50.83	35.04	51.74	MPUL0A12410	Nucleotide-binding universal stress protein, UspA family
gene-METSCH_A12420	65.44	56.61	79.33	59.37	38.3	89.42	102.47	100.14	99.23	145.83	88.91	74.76	58.19	67.59	72.11	64.86	37.21	69.11	MPUL0A12420	UBX domain-containing protein 2
gene-METSCH_A12430	117.71	110.83	176.57	147.96	113.46	144.8	224.16	190.54	226.65	318	180.23	150.66	129.44	167.9	125.67	127.1	136.75	112.4	MPUL0A12430	homodimeric glycerol 3-phosphate dehydrogenase quinone
gene-METSCH_A12440	68.94	68.57	68.6	50.82	60.34	51.52	74.7	77.36	81.9	51.58	64.02	51.39	62.23	82.02	64.48	103.59	64.7	112.05	MPUL0A12440	Interferon-related developmental regulator IFRD
gene-METSCH_A12450	59.23	49.7	56.15	65.66	48.96	63.43	54.92	54.32	55.92	69.1	77.65	73.74	57.92	55.32	51.68	60.74	49.71	53.98	MPUL0A12450	N-terminal acetyltransferase B complex catalytic subunit
gene-METSCH_A12460	1060.46	793.56	1062.09	609.17	1080.13	497.54	891.04	1228.29	1225.98	939	1041.89	809.1	958.99	1091.86	762.51	990.14	648.33	755.78	MPUL0A12460	import receptor subunit TOM5
gene-METSCH_A12470	21.72	22.19	17.04	27.78	8.82	17.14	12.32	8.49	11.28	6.24	23.6	29.2	11	17.15	14.29	10.83	13.67	12.42	MPUL0A12470	chromosome transmission fidelity protein 4
gene-METSCH_A12480	1.94	1.18	2.35	0.71	0.81	1.09	0.85	1.04	1.79	0.96	1.76	0.37	1.06	2.09	1.7	1.22	1.11	1.35	MPUL0A12480	KUP system potassium uptake protein
gene-METSCH_A12490	13.18	13.29	11.91	12.96	4.17	11.55	10.25	5.77	11.38	4.24	17.62	16.46	16.36	21.7	24.11	21.01	10.7	22.61	MPUL0A12490	DNA repair protein RAD51
gene-METSCH_A12500	7.95	6.95	7.36	7.31	4.43	9.34	13.24	16.4	17.42	12.37	12.18	13.39	13.31	13.05	15.87	7.54	8.87	6.93	MPUL0A12500	Zn(2)-Cys(6) binuclear cluster domain-containing protein
gene-METSCH_A12510	235.77	205.96	228.17	276.96	233.08	210.53	175.94	168.12	206.97	253.01	253.08	316.17	227.15	188.31	217.56	337.86	179.46	336.85	MPUL0A12510	peroxiredoxin alkyl hydroperoxide reductase subunit C
gene-METSCH_A12520	34.29	35.31	26.55	43.02	14.02	22.71	24.48	15.28	19.3	6.78	41.12	47.91	11.25	17.92	15.63	8.43	21.47	8.72	MPUL0A12520	DNA replication licensing factor MCM6
gene-METSCH_A12530	14.21	18.88	12.4	9.79	15.84	5.84	23.58	19.01	26.15	7.05	12.05	12.45	18.82	27.54	19.98	5.15	34.24	5.29	METSCH_A12530	hypothetical protein
gene-METSCH_A12540	240.07	226.46	164.5	152.6	319.02	194.58	220.54	109.18	142.67	309.53	237.73	206.42	153.49	171.87	241.47	365.45	156.78	458.85	METSCH_A12540	hypothetical protein
gene-METSCH_A12550	118.82	107.63	82.7	142	67.79	111.4	76.25	60.79	65.83	63.82	98.43	118.88	98.62	100.44	107.79	66.54	65.77	75.23	MPUL0A12550	Ras-related protein Rap-1B
gene-METSCH_A12560	3.83	3.96	3.43	3.36	1.77	2.4	5.16	5.51	4.89	4.32	3.56	4.41	4.9	4.49	5.3	1.04	2.38	1.72	MPUL0A12560	small oligopeptide transporter, OPT family
gene-METSCH_A12570	15.55	15.92	18.47	20.63	16.51	18.76	18.02	19.93	18.3	21.11	20.75	25.65	15.11	18.5	18.76	20.27	16.99	18.35	METSCH_A12570	hypothetical protein
gene-METSCH_A12580	29.33	26.73	23.45	27.98	16.06	29.45	27.56	18.89	27.57	37.02	35.2	30.38	26.15	23.98	24.17	28.25	11.64	28.53	METSCH_A12580	hypothetical protein
gene-METSCH_A12590	147.89	130.29	117.77	159.34	77.58	118.45	106.7	82.53	94.19	132.33	140.67	149.69	122.74	107.56	132.25	147.66	73.59	151.49	MPUL0A12590	protein transport protein SEC13
gene-METSCH_A12600	60.14	54.57	56.21	66.85	33.51	49.85	49.25	57.04	58.05	36.95	66.52	63.84	54.2	58.89	61.07	55.73	54.41	49.56	MPUL0A12600	purine-nucleoside phosphorylase
gene-METSCH_A12610	7.66	6.88	3.91	12.25	2.88	3.85	3.14	0.62	1.95	0.93	6.41	13	2.1	3.55	3.26	0.75	4.45	0.69	METSCH_A12610	hypothetical protein
gene-METSCH_A12620	26.18	23.53	20.6	33.7	13.96	23.61	19.41	17.86	19.71	19.99	26.15	31.46	25.22	26.97	28	30.39	26.72	33.79	MPUL0A12620	tryptophanyl-tRNA synthetase
gene-METSCH_A12630	70.27	74.53	71.57	65.97	61.23	69.31	76.86	98.74	98.18	78.53	78.98	76.97	85.45	103.08	93.43	64.67	96.15	63.5	MPUL0A12630	casein kinase II subunit beta
gene-METSCH_A12640	23.99	24.38	19.49	18.51	16.38	17.52	24.71	21.17	23.76	14.92	21.92	21.75	18.14	23.5	21.9	20.39	21.78	22.31	MPUL0A12640	protein HIRA/HIR1
gene-METSCH_A12650	46.16	50.89	45.43	53.02	38.93	40.35	45.76	47.5	47.79	50.83	44.63	60.02	52.2	47.56	46.56	57.09	42.7	59.8	MPUL0A12650	WD domain-containing protein, G-beta repeat-containing protein
gene-METSCH_A12660	50.62	42.18	60.39	45.18	50.13	47.06	47.3	57.58	51.3	57.11	49.27	48.46	52.49	40.88	58.08	59.39	27.83	56.06	MPUL0A12660	syntaxin 7
gene-METSCH_A12670	297.34	314.24	283.11	322.69	236.98	287.66	234.95	194.74	215.59	221.16	226.28	308.62	243.18	228.31	221.86	340.72	268.71	333.1	MPUL0A12670	thioredoxin reductase NADPH
gene-METSCH_A12680	149.38	131.3	162.7	136.7	189.51	219.57	126.8	133.9	147.18	290.19	244.43	181.01	146.25	174.48	156.65	215.25	152.17	248.69	MPUL0A12680	PX domain-containing protein
gene-METSCH_A12690	654.7	669.28	703.92	817.43	697.36	810.76	640.4	724.08	731.73	1792.07	898.84	1028.27	838.9	801.86	769.89	986.06	798.75	1012.54	MPUL0A12690	Hydroxyacyl-ACP dehydratase HTD2, hotdog domain
gene-METSCH_A12700	19.88	19.46	21.15	18.35	18.09	18.08	19.16	20.87	21.55	16.4	19.51	21.6	14.64	17.49	17.49	23.84	11.82	26.76	MPUL0A12700	transcription initiation factor TFIIH subunit 1
gene-METSCH_A12710	77.28	91.94	61.83	57.51	69.16	52.27	96.18	102.55	100.62	48.75	63.24	80.5	88.57	119.62	100.41	31.02	117.65	35.24	MPUL0A12710	ribosome biogenesis protein RPF1
gene-METSCH_A12720	27.16	29.71	32.76	34.02	35.38	42.44	31.58	32.62	31.29	35.64	32.33	31.4	22.07	26.02	25.46	42.44	29.05	45.24	MPUL0A12720	exportin-5
gene-METSCH_A12730	59.21	58.92	51.93	47.64	75.52	79.22	54.3	48.34	41.61	44.15	43.17	43.24	67.64	70.79	70.7	80.77	69.97	88.84	MPUL0A12730	protein-histidine N-methyltransferase
gene-METSCH_A12740	40.62	38.05	38.23	51.59	46.51	56.56	31.46	32.18	32.4	37.36	44.59	52.58	35.95	41.36	36.69	52.92	51.63	48.87	MPUL0A12740	6-phosphofructo-2-kinase
gene-METSCH_A12750	11.11	10.84	11.59	10.19	9.62	8.81	10.02	11.25	11.22	5.61	9.85	11.99	5.37	9.11	7.52	12.63	9.29	11.94	MPUL0A12750	segregation subunit 7
gene-METSCH_A12760	11.98	12.98	10.56	11.73	10.15	12.87	10.13	10.39	12.8	13.86	14.37	12.26	11.37	14.68	11.86	12.11	11.81	11.84	MPUL0A12760	phenylacetate 2-hydroxylase
gene-METSCH_A12770	9.77	8.07	4.24	7.66	2.26	5.1	4.85	3.11	4.63	1.88	4.57	8.34	6.22	6.85	7.22	2.81	7.42	4.16	MPUL0A12770	Tc5 transposase DNA-binding domain-containing protein
gene-METSCH_A12780	17.15	16.13	21.49	19.53	25.43	27.06	15.68	16.9	15.98	22.51	24.05	25.57	13.07	18.99	16.9	17.71	21.24	19.08	MPUL0A12780	transcription factor domain-containing protein
gene-METSCH_A12790	2.81	2.75	2.93	3.17	3.86	4.47	58.19	3.07	34.28	5.64	4.51	2.91	5.63	6.38	6.82	2.03	7.39	3.41	MPUL0A12790	Pyridine nucleotide-disulfide oxidoreductase
gene-METSCH_A12800	297.34	270.19	321.37	296.44	336.78	456.04	235.45	344.14	235.41	170.81	190.81	205.01	351.18	277.28	339.01	553.19	197.18	542.97	MPUL0A12800	dihydroxyacetone kinase
gene-METSCH_A12810	23.84	26.41	30.86	17.49	13.19	24.28	30.58	51.18	29.27	16.87	19.44	19.38	18.07	21.23	17.89	23.61	18.25	26.51	MPUL0A12810	arginine metabolism regulation protein II
gene-METSCH_A12820	170.19	172.56	100.16	372.26	102.66	112.48	65.36	29.91	64.94	38.06	108.55	279.64	90	90.57	90.11	33.22	126.19	31.02	MPUL0A12820	Flocculin type 3 repeat-containing protein
gene-METSCH_A12830	112.17	102.82	102.23	155.9	153.99	191.87	61.31	86.97	65.46	68.67	122.94	111.38	110.39	115.39	113.34	205.69	204.6	203.01	MPUL0A12830	Endoplasmic Reticulum Oxidoreductin 1 ERO1
gene-METSCH_A12840	95.36	112.8	80.02	60.33	69.68	58.04	111.5	138.63	111.07	27.87	61.8	70.08	97.78	154.72	119.02	30.65	126.36	34.03	MPUL0A12840	ATP-dependent RNA helicase DBP3
gene-METSCH_A12850	31.72	31.88	27.42	27.88	28.66	18.81	39.1	43.07	44.97	18.37	30.73	26.14	35.38	53.61	38.02	30.74	47.94	34.57	MPUL0A12850	general amino acid transporter, YAT family
gene-METSCH_A12870	62.88	47.71	46.5	53.18	39.02	48.13	44.11	43.44	44.35	56.09	54.94	53.38	52.78	42.09	54.58	61.54	32.55	64.23	MPUL0A12870	ESCRT-I complex subunit TSG101
gene-METSCH_A12880	233.24	270.9	195.81	222.16	192.5	188.35	253.93	352.21	253.8	93.7	212.55	241.65	294.65	361.84	343.32	86.36	282.36	100.4	MPUL0A12880	snoRNP protein CBF5
gene-METSCH_A12890	11.42	11.85	8.42	13.63	5.34	8.04	10.41	7.29	10.02	6.51	11.35	15.13	6.67	9.94	9.26	9.93	9.01	10.08	MPUL0A12890	Cohesin loading factor
gene-METSCH_A12900	15.03	14.76	7.81	21.97	8.09	8.53	6.54	4.6	6.99	2.65	12.33	17.85	6.24	11.06	8.05	5.71	11.07	5.72	METSCH_A12900	hypothetical protein
gene-METSCH_A12910	34.95	33.81	28.07	36.06	25.97	27.59	25.35	26.13	25.05	26.6	31.42	46.86	24.93	30.97	27.94	30.53	31.41	30.15	MPUL0A12910	AP endonuclease-2
gene-METSCH_A12920	188.67	185.37	110.84	213.86	187.42	135.79	197.83	146.64	154.6	133.1	207.5	168.09	135.35	192.31	157.85	133.61	233.2	153.85	MPUL0A12920	TATA binding protein of transcription factor TFIID
gene-METSCH_A12930	102.55	127.94	103.22	107.5	82.19	64.49	188.84	179.93	179.18	65.05	97.54	109.54	124.56	195.14	140.41	46.82	188	58.35	MPUL0A12930	rRNA-processing protein CGR1
gene-METSCH_A12940	22.53	14.61	25.21	14.34	18.09	25.75	31.28	29.33	28.1	36.24	29.85	16.05	20.01	18.52	23.16	45.26	7.36	52.68	MPUL0A12940	Integral peroxisomal membrane peroxin
gene-METSCH_A12950	857.9	962.83	1342.54	501.06	1935.76	935	1340.37	900.49	1271.5	1229.14	901	923.44	775.67	867.11	740.25	762.29	918.75	786.51	MPUL0A12950	Hypoxia induced protein conserved region
gene-METSCH_A12960	86.55	83.47	84.79	70.39	122.87	110.14	66.87	64.32	59.18	58.47	91.86	70.52	47.14	70.5	58.88	89.99	66.94	95.07	METSCH_A12960	hypothetical protein
gene-METSCH_A12970	209.91	187.09	176.17	178.22	159.69	150.86	162.19	135.07	150.02	219.41	167.01	162.93	164.75	125.5	167.83	255.06	64.32	268.93	MPUL0A12970	reduced viability upon starvation protein Rvs161
gene-METSCH_A12980	19.19	17.33	16.71	20.13	16.36	15.09	15.13	18.95	19.9	20.76	17.5	22.78	14.27	19.17	19.96	15.35	23.65	16.53	METSCH_A12980	hypothetical protein
gene-METSCH_A12990	16.95	13.19	19.85	20.8	14.23	14.19	15.38	21.85	18.77	14.44	17.08	22.06	12.39	17	16.05	15.6	21.39	13.14	METSCH_A12990	hypothetical protein
gene-METSCH_A13000	33.81	33.29	29.96	33.79	25.86	28.67	28.47	29.82	26.3	30.27	34.83	38.41	28.12	31.87	27.55	30.46	36.44	30.55	MPUL0A13000	DNA excision repair protein ERCC-2
gene-METSCH_A13010	37.95	34.41	27.82	33	14.56	24.18	36.99	22.94	29.74	48.2	38.28	36.46	29.51	26.05	34.25	33.66	12.36	37.61	MPUL0A13010	Adenylate kinase
gene-METSCH_A13020	129.09	103.34	83.68	83.04	70.9	67.55	76.53	76.11	81.78	71.53	88.31	81.8	74.67	76.01	74.23	130.06	61.97	145.94	MPUL0A13020	RNA polymerase-associated protein LEO1
gene-METSCH_A13030	24.67	21.9	18.94	18.09	16.36	17.38	15.54	18.86	18.98	11.07	17.39	20.79	15.1	20.12	18.56	23.29	18.54	23.99	MPUL0A13030	RhoGAP domain-containing protein
gene-METSCH_A13040	15.91	14.57	6.7	14.55	6.78	9.29	7	4.87	5.46	5.62	7.15	16.86	8.43	7.54	9.41	3.11	5.4	4.56	MPUL0A13040	aurora kinase
gene-METSCH_A13050	43.06	43.41	39.01	49.81	28.43	46.11	40.04	36.23	39.95	46.16	57.26	54.12	39.02	43.89	40.3	40.4	45.41	44.49	MPUL0A13050	SAGA-associated factor 73
gene-METSCH_A13060	16.42	15.8	19.43	18.71	15.91	18.47	19.46	24.12	23.45	25.26	21.13	22.62	15.64	21.05	18.45	15.69	24.53	18	MPUL0A13060	protein of unknown function DUF4451
gene-METSCH_A13070	37.12	45.07	36.32	25.3	24.19	18.23	44.3	59.29	57.31	15.25	33.37	38.61	28.72	42.79	34.54	12.36	40.97	13.91	MPUL0A13070	tRNA wybutosine-synthesizing protein 1
gene-METSCH_A13080	45.22	42.14	37.45	49.9	39.88	40.09	30.99	29.27	32.03	36.81	46.75	47.64	36.41	40.73	39.01	37.98	35.64	43.57	MPUL0A13080	alpha-1,3/alpha-1,6-mannosyltransferase
gene-METSCH_A13090	16.65	12.77	19.91	19.62	12.28	18.91	20.44	21.86	19.61	23.68	26.79	23.86	16.9	17.47	17.87	13.97	24.08	12.56	MPUL0A13090	protein of unknown function DUF1992
gene-METSCH_A13100	24.43	13.41	42.47	28.11	25.81	31.92	41.43	39.44	46.15	103.87	43.31	45.9	33.92	42.57	43.84	16.68	10.3	13.77	METSCH_A13100	hypothetical protein
gene-METSCH_A13110	123.66	144.49	125.85	156.42	84.89	103.84	99.91	129.73	124.07	69.26	110.98	150.13	107.87	125.88	120.38	106.71	115.28	109.07	MPUL0A13110	Putative Ca2+/H+ antiporter, TMEM165/GDT1 family
gene-METSCH_A13120	34.7	27.39	30.84	32.41	21.72	25.12	28.91	27.23	29.67	26.13	26.04	34.78	30.86	31.64	34.06	28.97	25.11	29.88	MPUL0A13120	mediator of RNA polymerase II transcription subunit 8
gene-METSCH_A13130	40.7	34.6	38.78	42.65	26.6	29.12	35.57	39.47	41.21	48.79	39.27	55.74	36.84	39.37	40.9	36.14	34.41	35.77	MPUL0A13130	mRNA biogenesis factor
gene-METSCH_A13140	57.48	62.99	44.22	52.56	46.9	48.3	51.11	57.56	57.54	33.23	51.76	48.64	67.87	97.98	76.23	70.52	79.74	71.77	MPUL0A13140	solute carrier family 25, member 33/36
gene-METSCH_A13150	36.92	37.25	32.17	30.47	23.94	32.49	25.99	32	28.04	16.29	28.18	36.44	20.49	33.96	27	24.27	32.04	22.78	MPUL0A13150	TATA-binding protein-associated factor
gene-METSCH_A13160	125.47	113.24	111.86	133.32	102.75	118.57	99.27	106.3	95.38	85.67	110.91	118.52	110.34	91.99	119.53	77.78	66.82	82.2	MPUL0A13160	Protein of unknown function DUF1014
gene-METSCH_A13170	17.99	16.49	15.84	11.61	13.81	16.6	21.74	11.5	17.66	34.55	23.93	15.94	15.3	13.09	14.84	16.11	13.48	16.65	MPUL0A13170	alcohol dehydrogenase, propanol-preferring
gene-METSCH_A13180	266.36	286.68	235.78	141.66	250.3	108.64	416.23	373.73	306.11	163.88	118.54	105.5	236.59	308.13	203.35	125.36	259.6	165.85	MPUL0A13180	homocitrate synthase
gene-METSCH_A13190	108.56	103.07	112.01	96.27	103.01	103.17	170	159.92	131.01	159.28	136.63	146.47	154.04	193.99	150.87	81.46	213.83	71.53	METSCH_A13190	hypothetical protein
gene-METSCH_A13200	58.8	58.65	58.88	58.05	36.75	43.05	53.02	53.73	48.02	41.78	41.77	61.11	46.31	37.24	50.04	51.53	19.35	51.53	MPUL0A13200	folylpolyglutamate synthase
gene-METSCH_A13210	217.73	247.45	183.57	204.21	130.71	153.55	219.4	265.81	202.32	106.46	180.65	205.07	232.33	272.87	258.04	123.23	210.16	131.99	MPUL0A13210	translation initiation factor 3 subunit M
gene-METSCH_A13220	12.51	11.59	14.64	13.57	9.96	10.48	12.38	14.54	14.99	14.77	12.19	16.94	9.6	10.22	10.82	11.72	9.22	11.19	MPUL0A13220	Serine/threonine protein kinase
gene-METSCH_A13230	25.13	27.87	23.2	26.57	18.02	22	23.24	26.85	24.49	16.34	26.57	30.33	24.86	34.3	29.73	19.69	37.8	18.96	MPUL0A13230	ATP-dependent RNA helicase SUPV3L1/SUV3
gene-METSCH_A13240	30.79	27.67	32.09	32.3	17.49	40.7	63.07	35.17	49.51	152.67	77.96	48.37	29.37	22.3	26.18	22.68	9.74	29.21	MPUL0A13240	gluconate kinase, SKI family
gene-METSCH_A13250	36.88	31.4	54.53	37.08	37.87	51.25	40.73	47.71	48.6	77.23	52.22	47.44	41.89	41.23	40.64	62.31	35.22	60.19	MPUL0A13250	NAD(P)-dependent dehydrogenase, short-chain alcohol dehydrogenase family
gene-METSCH_A13260	466.95	428.47	280.47	227.55	155.77	260.26	259.4	270.98	191.85	143.07	170.26	217.47	233.06	259.33	267.94	409.24	180.56	408.91	MPUL0A13260	acetyl-CoA C-acetyltransferase
gene-METSCH_A13270	91.6	81.14	92.93	110.33	85.17	99.28	67.31	63.14	56.19	82.23	92.09	103.32	85.73	72.55	84.7	101.07	68.37	96.03	METSCH_A13270	hypothetical protein
gene-METSCH_A13280	242.13	185.85	297.26	132.58	240.77	390.53	362.16	296.06	277.75	585.26	311.67	168.24	233	258.84	281.63	340.32	150.91	400.5	MPUL0A13280	glycogen synthase kinase 3 beta
gene-METSCH_A13290	12.25	12.6	32.4	5.82	16.34	29.32	54.07	36.43	37.05	179.03	27.6	14.92	21.12	25.38	24.37	10.35	8.12	10.72	METSCH_A13290	hypothetical protein
gene-METSCH_A13300	19.98	16.44	22.21	16.04	8.28	23.16	20.03	22.97	21.33	36.44	26.41	18.7	21.28	22.93	25.08	20.94	18.88	21.98	MPUL0A13300	serine/threonine-protein kinase CAK1
gene-METSCH_A13310	27.43	23.28	25.04	25.79	21.56	26.91	19.61	21.84	20.25	26.31	25.73	28.14	24.13	25.96	28.02	34.96	21.28	42.1	MPUL0A13310	cyclin-dependent kinase 8/11
gene-METSCH_A13320	459.55	454.78	296.9	224.3	282.01	339.78	179.56	217.36	156.22	68.39	227.14	211.24	118.64	172.3	141.32	200.95	192.54	232.43	MPUL0A13320	lathosterol oxidase
gene-METSCH_A13330	118.7	134.24	93.1	103.11	94.64	79.45	112.9	118.8	125.44	104.83	130.49	130.62	85.49	122.98	86.54	77.78	150.72	69.16	MPUL0A13330	hydroxymethylbilane synthase
gene-METSCH_A13340	10.67	9.91	8.1	5.69	8.87	5.57	7.43	8.86	8.12	4.42	7.49	7.12	5.71	8.27	7.04	2.15	8.7	2.47	METSCH_A13340	hypothetical protein
gene-METSCH_A13350	13.33	11.89	7.55	13.34	10.25	10.54	9.12	3.93	7.45	11.9	14.49	10.7	9.16	9.4	10.16	12.45	5.19	13.15	METSCH_A13350	hypothetical protein
gene-METSCH_A13360	28.91	25.89	17.58	25.38	17.46	22.88	16.86	13.19	15.08	10.6	20.6	22.88	17.46	19.85	18.42	31.33	20.61	31.78	MPUL0A13360	DNA excision repair protein ERCC-4
gene-METSCH_A13370	27.59	28.07	23.4	35.72	21.11	25.81	28.99	19.52	28.48	19.96	27.55	35.04	37.57	30.15	38.61	47.53	27.55	45.63	MPUL0A13370	RecQ-mediated genome instability protein 1
gene-METSCH_A13380	67.27	71.63	59.19	69.49	42.98	57.4	48.05	52.73	56.82	50.89	71.34	71.34	41.53	50.8	42.55	60.82	59.38	62.58	MPUL0A13380	5,10-methylenetetrahydrofolate reductase NADP
gene-METSCH_A13390	93.54	89.08	108.99	173.92	113.69	150.4	105.13	110.84	98.79	146.73	135.61	152.48	86.01	93.32	95.43	123.85	99.55	125.69	MPUL0A13390	Autophagy-related protein 27
gene-METSCH_A13400	217.53	202.98	136.59	179.72	165.3	245.31	101.02	114.06	94.49	109.73	156.6	131.54	171.42	187.73	181.74	323.2	211.43	311.48	MPUL0A13400	malate dehydrogenase NAD
gene-METSCH_A13410	122.66	104.09	108.08	99.92	111.11	128.78	121.11	115.24	86.59	128.24	110.89	101.6	92.81	121.79	96.2	97.97	154.53	91.37	MPUL0A13410	phosphoribosyl-ATP pyrophosphatase /phosphoribosyl-AMP cyclohydrolase
gene-METSCH_A13420	37.8	30.99	42.29	29.41	25.98	47.07	47.98	51.61	53.08	73.53	57.16	32.43	38.66	41.86	40.03	64.9	34.45	74.69	MPUL0A13420	peroxisomal targeting signal 1 receptor
gene-METSCH_A13430	7.86	8.03	4.62	8.52	4.11	9.64	7.47	5.85	7.88	7.03	12.7	6.81	9.45	9.52	12.06	4.92	8.59	5.59	MPUL0A13430	Rieske [2Fe-2S] domain-containing protein
gene-METSCH_A13440	22.87	21.52	19.9	18.86	17.6	18.23	15.63	14.43	16.07	11.08	16.3	22.31	12.22	14.53	14.79	24.76	11.09	21.81	MPUL0A13440	SWI/SNF chromatin-remodeling complex subunit SWI1
gene-METSCH_A13450	78.35	69.86	65.88	91.4	49.08	69.51	64.37	77.14	77.3	74.39	84.88	98.07	64.34	77.26	71.42	66.3	80.86	66.74	MPUL0A13450	mannan polymerase II complex MNN10 subunit
gene-METSCH_A13460	36.08	32.76	29.53	34.43	24.99	34.86	29.94	26.07	30.35	71.16	46.99	31.93	27.62	30.92	30.58	38.14	26.11	35.46	MPUL0A13460	peroxin-10
gene-METSCH_A13470	12.44	12.32	13.74	16.47	10.71	11.22	13.55	12.26	11.92	12.19	17.45	17.19	8.66	12.42	9.98	8.77	16.09	9.84	MPUL0A13470	DNA polymerase eta
gene-METSCH_A13480	106.99	98.31	94.18	124.08	75.32	131.65	99.61	98.56	90.78	261.08	168.98	146.11	120.41	102.33	117.15	100.46	97.33	97.97	MPUL0A13480	Methyltransferase domain-containing protein
gene-METSCH_A13490	34.38	30.82	31.21	37.36	23.34	29.36	29.1	29.46	32.33	31.62	34.88	41.58	23.54	28.99	28.23	34.32	28.74	36.12	MPUL0A13490	Ferric reductase NAD binding domain-containing protein
gene-METSCH_A13500	94.38	77.83	72.75	70.58	50.26	74.41	63.54	63.18	69.72	59.71	71.32	60.84	78.46	77.78	71.3	78.79	57.18	85.43	MPUL0A13500	AP-3 complex subunit sigma
gene-METSCH_A13510	139.51	131.35	143.01	142.68	81.87	103.11	136.82	137.49	160.79	177.47	135.8	175.38	122.97	143.34	133.21	134.71	111.46	169.85	MPUL0A13510	CBP4 protein
gene-METSCH_A13520	63.56	73.83	71.6	52.87	40.66	58.51	36.99	54.31	43.27	32.93	37.35	58.71	45.25	61.68	54.29	56.25	58.89	59.95	MPUL0A13520	Zn(2)-Cys(6) binuclear cluster domain-containing protein
gene-METSCH_A13530	108.52	115.26	90.14	123.21	68.83	81.25	88.75	90.77	89.15	76.8	90.04	110.23	89.38	101.17	101.11	100.66	82.13	92.97	MPUL0A13530	cell division control protein 42
gene-METSCH_A13540	24.55	19.92	18.13	23.78	26.79	15.85	12.74	11.14	15.39	10.92	23.26	25.28	10.95	19.74	13.31	26.86	23.18	25.21	MPUL0A13540	osomolarity two-component system, sensor histidine kinase CHK1
gene-METSCH_A13550	553.55	503.47	425.26	521.76	508.82	445.39	361.09	283.03	339.43	440.87	416.9	477.93	474.4	418.8	509.43	598.25	277.39	675.53	METSCH_A13550	hypothetical protein
gene-METSCH_A13560	78.17	66.15	69.39	65.78	44.67	54.28	53.68	25.54	56.7	106.34	74.24	38.04	37.83	30.87	44.5	75.95	9.21	75.5	MPUL0A13560	succinate-semialdehyde dehydrogenase / glutarate-semialdehyde dehydrogenase
gene-METSCH_A13570	44.94	33.77	47.35	44.69	43.25	46.33	35.99	46.42	42.37	53.7	47.41	57.23	42.88	52.81	40.39	48.4	44.23	50.26	MPUL0A13570	mediator of RNA polymerase II transcription subunit 19
gene-METSCH_A13580	10.72	10.48	8.33	8.36	13.51	9.26	8.94	5.21	7.34	4.98	8.76	9.06	7.91	9.42	9.04	14.22	7.24	14.62	MPUL0A13580	RNA pol II promoter Fmp27 protein domain-containing protein
gene-METSCH_A13590	2712.44	2929.07	2941.41	2956.12	2406.77	2741	2685.64	3349.57	2723.97	1794.61	2826.7	2771.12	3385.68	3138.59	3353.69	1619.66	2430.36	1637.87	MPUL0A13590	Ribosomal protein L32
gene-METSCH_A13600	78.14	71.85	79.1	72.97	122.84	98.04	68.08	52.41	63.65	82.74	89.95	70.85	55.66	66.45	59.28	90.94	71.08	90.5	MPUL0A13600	Serine/threonine protein kinase
gene-METSCH_A13610	1654.07	1433.03	1764.41	1543.02	2315.34	1146.9	1290.66	1353.75	1536.29	904.22	1428.94	1374.79	1304.02	1170.14	1328.58	2191.77	778.81	2213.9	MPUL0A13610	SUR7/PalI family protein
gene-METSCH_A13620	27.43	19.88	26.78	21.72	33.03	27.93	23.23	23.55	26.73	23.75	34.22	22.75	25.27	25.77	24.73	41.12	18.08	42.19	MPUL0A13620	lipase ATG15
gene-METSCH_A13630	60.52	49.72	57.8	56.74	76.44	63.02	60.09	55.16	63.21	72.07	70.58	53.69	56.61	66.97	62.03	75.94	65.44	84.52	MPUL0A13630	pyridoxine kinase
gene-METSCH_A13640	55.02	52	54.94	54.15	49.83	54.58	53.96	56.02	50.72	49.45	53.59	58.42	41.73	45.69	46	61.3	42.15	59.38	MPUL0A13640	prolactin regulatory element-binding protein
gene-METSCH_A13650	31.47	25.74	38.01	22.45	30.39	31.5	34.63	41.76	37.87	47.12	42.13	26.48	26.78	37.29	31.41	28.7	37.83	27.92	MPUL0A13650	E3 ubiquitin-protein ligase RAD18
gene-METSCH_A13660	35.8	34.54	34.35	30.31	33.77	35.07	37.09	44.64	42.97	30.78	36.19	34.63	31.56	46.34	35.96	32.47	45.24	34.33	MPUL0A13660	formate/nitrite transporter
gene-METSCH_A13670	53.28	62.99	47.57	33.54	46.07	30.4	68.34	89.12	74.12	19.09	39.8	38.3	68.1	107.56	81.7	12.12	99.23	14.97	MPUL0A13670	ATP-dependent RNA helicase DBP9
gene-METSCH_A13680	36.22	31.08	33.79	44.58	19.59	35.33	28.76	32.35	37.53	29.61	48.37	57.56	30.16	30.82	31.64	36.06	23.7	35.87	MPUL0A13680	Mpv17 / PMP22 family protein
gene-METSCH_A13690	25.75	24.22	22.62	23.79	11.78	23.53	20.36	22.32	23.79	21.4	28.37	25.16	21.12	25.77	24.42	32.35	27.57	34.58	MPUL0A13690	putative arabinose efflux permease, MFS family
gene-METSCH_A13700	316.09	355.19	544.82	480.92	442.54	529.31	561.82	603.52	347.59	1626.59	281.07	763.03	496.67	330.71	459.33	655.96	813.24	620.73	MPUL0A13700	Activator of Hsp90 ATPase, N-terminal
gene-METSCH_A13710	33.53	30.07	26.34	18.95	21.63	19.23	25.97	23.72	27.44	23.03	24.78	25.72	16.37	23.39	19.47	31.94	25.31	32.79	MPUL0A13710	protein sorting-associated protein 72
gene-METSCH_A13720	89.19	77.84	68.44	66.55	60.08	65.01	65.58	71.27	66.14	54.96	82.27	66.51	74.17	103.51	87.93	94.98	93.95	99.45	MPUL0A13720	3-demethylubiquinone-9 3-methyltransferase
gene-METSCH_A13730	568.16	625.22	748.47	555.96	707.2	720.66	869.26	967.31	673.37	1476.2	461.45	1000.36	830.89	783.63	782.34	795.55	1543.76	737.03	MPUL0A13730	DnaJ family protein A member 2
gene-METSCH_A13740	102.29	95.38	99.6	107.55	72.99	104.25	79.2	68.03	71.82	101.41	89.68	92.63	72.1	76.76	74.7	155.16	86.97	170.28	MPUL0A13740	adenylyl cyclase-associated protein
gene-METSCH_A13750	30.9	30.86	26.52	29.64	17.45	23.98	23.96	22.29	22.48	22.64	25.26	31.28	22.23	24.48	25.86	30.23	27.88	30.74	MPUL0A13750	actin-related protein 5
gene-METSCH_A13760	96.52	122.81	83.21	65.94	70.89	73.63	136.51	164.64	125.79	29.33	69.48	67.98	127.56	178.85	147.56	24.6	137.51	27.37	MPUL0A13760	ribosomal RNA methyltransferase NOP2
gene-METSCH_A13770	192.76	193.21	128.03	113.31	116.78	80.23	142.42	193.89	169.81	63.36	116.15	124.96	125.8	195.78	137.25	66.41	167.85	73.12	MPUL0A13770	tRNA (adenine-58-N(1)-) methyltransferase subunit Gcd10p
gene-METSCH_A13780	30.53	32.57	31.46	24.48	24.13	21.3	27.69	35.61	29.82	24.03	29.68	32.3	31.93	49.16	44.26	25.75	41.67	24.76	MPUL0A13780	HemK family putative methylases
gene-METSCH_A13790	126.89	136.18	107.26	145.27	86.23	97.67	125.84	137.43	123.36	98.32	132.58	166.19	127.9	141.23	129.39	99.58	139.51	93.19	MPUL0A13790	SSU ribosomal protein MRPS4P
gene-METSCH_A13800	22.34	17.65	22.43	21.19	14.88	18.33	20.55	25.94	21.43	18.97	20.69	26.44	23.04	22.99	23.81	20.09	23.59	22.5	MPUL0A13800	Chromatin modification-related protein EAF7
gene-METSCH_A13810	48.23	57.21	44.97	43.86	45.1	19.4	89.42	24.93	81.41	52.92	49.56	72.01	38.5	57.63	40.32	17.5	54.52	20.83	MPUL0A13810	amino acid transporter
gene-METSCH_A13820	101.18	98.65	75.82	126.08	113.86	72.86	78.68	49.53	53.41	33.62	51.2	101.06	52.77	50.06	60.53	111.81	35.49	106.17	METSCH_A13820	hypothetical protein
gene-METSCH_A13830	0.18	0.37	0.57	0.19	0.54	0.41	0.37	0.16	0	0.61	0.35	0	0.17	0	0.19	0.88	0.23	0	METSCH_A13830	hypothetical protein
gene-METSCH_A13840	25.66	30.36	21.91	20.42	21.5	14.02	30.41	29.55	33.08	7.14	18.05	28.11	23.95	36.45	29.72	7.46	28.92	8.73	MPUL0A13840	H/ACA ribonucleoprotein complex non-core subunit NAF1
gene-METSCH_A13850	14.08	13.45	11.62	13.21	7.27	9.66	10.83	7.35	10.72	5.73	12.8	16.41	8.09	11.87	10.27	10.11	7.29	11.08	MPUL0A13850	DNA mismatch repair ATPase MutS
gene-METSCH_A13860	22.12	23.46	17.58	19.18	17.77	16.82	19.88	20.21	22.54	13.86	19.02	23.19	16.74	23.11	19.52	18.51	21.37	18.52	MPUL0A13860	histone-lysine N-methyltransferase SETD1
gene-METSCH_A13870	377.98	406.12	445.57	474.16	390.51	350.9	394.04	486.12	520	596.44	473.46	535.56	414.2	453.11	409.33	325.04	449.7	316.2	MPUL0A13870	NADH dehydrogenase (ubiquinone) Fe-S protein 4
gene-METSCH_A13880	43.41	44.59	49.65	48.65	46.42	48.3	45.05	53.62	57.45	68.52	57.44	58.75	49.73	50.27	52.37	49.47	46.96	50	MPUL0A13880	origin recognition complex subunit 6
gene-METSCH_A13890	55.67	65.14	42.96	46.09	28.51	37.85	62.41	73.1	58.8	20.71	46.82	44.96	67.12	93.16	81.6	28.06	86.58	29.8	MPUL0A13890	serine protease, S1-C subfamily, contains C-terminal PDZ domain
gene-METSCH_A13900	364.28	375.03	311.95	454.57	274.05	308.59	295.3	345.08	335.32	343.81	401.26	430.52	348.94	424.96	439.09	400.91	420.02	399.75	MPUL0A13900	ribosomal protein L35
gene-METSCH_A13910	53.07	47.7	48.23	57.1	39.49	45.48	45.51	47.77	51.59	46.49	56.41	64.67	34.88	40.17	43.68	39.6	37.94	38.38	MPUL0A13910	Frag1/DRAM/Sfk1 family protein
gene-METSCH_A13920	641.02	610.16	809.91	761.53	815.96	680.43	647.33	824.86	870	983.66	841.45	922.68	589.76	718.53	610.92	454.45	650.13	496.47	METSCH_A13920	hypothetical protein
gene-METSCH_A13930	458.03	443.15	496.25	521.5	498.03	408.51	429.25	500.4	525.68	570.13	521.94	569.59	465.67	459.37	451.36	356.56	406.7	387.92	MPUL0A13930	F-type H+-transporting ATPase subunit gamma
gene-METSCH_A13940	42.48	42.95	33.27	40.92	30.73	32.18	36.16	37.35	40.76	30.1	35.86	42	31.92	40.68	35.19	31.66	34.13	29.27	MPUL0A13940	transmembrane 9 superfamily member 2/4
gene-METSCH_A13950	18.33	16.87	12.87	16.84	10.5	13.82	13.06	10.53	11.2	11.7	12.08	16.71	10.34	10.93	11.21	14.22	9.31	15.58	MPUL0A13950	anaphase-promoting complex subunit 3
gene-METSCH_A13960	30.01	30.73	27.3	32.93	29.13	23.45	29.47	30.44	31.74	19.53	29.05	39.01	21.25	31.9	23.84	25.13	36.84	24.3	MPUL0A13960	SAM domain Sterile alpha motif
gene-METSCH_A13970	15.93	13	13.8	21.08	13.21	19.77	13.11	12.5	15.05	12.33	24.68	23.74	14.01	19.68	17.28	26.12	21.15	30.86	METSCH_A13970	hypothetical protein
gene-METSCH_A13980	150.32	159.71	178.51	223.59	149.48	208.14	187.93	196.18	174.96	243.49	228.9	239.66	167.18	209.05	169.47	143.28	206.07	181.37	MPUL0A13980	cytochrome c oxidase assembly protein subunit 23
gene-METSCH_A13990	867.16	709.33	1868.01	844.76	1005.5	1072.63	1427.34	2247.98	1703.66	1756.6	887.2	994.73	1018.74	949.67	928.2	1931.58	1238.11	1782.77	METSCH_A13990	hypothetical protein
gene-METSCH_A14000	42.57	44.47	81.93	36.77	47.56	45.16	74.04	112.25	80	52.28	59.43	44.88	63.99	87.65	67.25	57.85	70.41	59.34	MPUL0A14000	tRNA 2-thiolation protein 2
gene-METSCH_A14010	18.39	14.13	18.97	19.82	9.44	18.39	14.43	18.07	17.28	17.02	21.99	23.15	12.45	16.19	13.37	16.58	13.3	17.41	MPUL0A14010	Apc15p protein
gene-METSCH_A14020	35.81	42.72	38.76	31.69	33.5	34.23	50.22	53.23	48.71	36.99	39.66	43.06	50.54	62.57	53.79	23.35	61.34	23.32	MPUL0A14020	dual specificity phosphatase 12
gene-METSCH_A14030	18.95	24	87.22	79.77	64.07	343.34	234.66	100.36	188.93	1582.93	645.14	86.52	47.34	104.26	40.3	8.16	35.84	9.16	MPUL0A14030	MFS transporter, sugar porter (SP) family
gene-METSCH_A14040	16.33	12.96	20.65	16.15	19.51	27.09	26.63	28.12	32.12	44.92	39.95	18.76	22.12	19.58	18.75	20.25	19.28	20.16	MPUL0A14040	aprataxin
gene-METSCH_A14050	143.01	126.18	129.09	155.38	111.93	158.43	139.81	164.74	157.57	186.48	176.78	156.36	128.63	138.97	123.21	146.69	118.02	133.99	MPUL0A14050	ER protein Pkr1
gene-METSCH_A14060	43.39	42.89	47.98	40.91	35.13	47.21	49.95	52.99	51.5	43.72	43.96	49.29	39.07	47.92	42.52	48.69	48.1	47.59	MPUL0A14060	CCR4-NOT transcription complex subunit 4
gene-METSCH_A14070	30.22	33.74	32.45	41.14	23.81	24.31	35.01	32.74	31.37	27.55	30.1	54.21	17.72	19.83	20.02	10.92	25.53	10.67	METSCH_A14070	hypothetical protein
gene-METSCH_A14080	43.9	44.91	28.42	44.7	33.39	32.15	30.45	23.69	25.97	21.17	35.33	40.07	27.86	33.26	28.28	32.21	38.24	31.06	MPUL0A14080	Isoleucyl-tRNA synthetase
gene-METSCH_A14090	838.91	867.58	1004.78	655.12	656.86	786.66	936.64	873.78	1054.24	2601.42	891.49	1128.78	583.07	557.48	463.47	617.96	802.73	556.92	MPUL0A14090	citrate synthase
gene-METSCH_A14110	84.43	83.04	86.65	60.72	58.08	76.47	82.91	83.74	93.81	200.61	87.36	109.6	52.01	59.07	46.57	64.41	74.65	61.76	MPUL0A14110	exonuclease V
gene-METSCH_A14120	17.23	15.16	11.52	31.43	7.11	14.66	8.46	3.63	7.59	4.99	23.87	31.44	7.43	10.43	10.5	9.67	13.17	11.04	METSCH_A14120	hypothetical protein
gene-METSCH_A14130	19.91	14.73	19.03	24.44	18.76	31.37	12.9	15.91	16.53	17.71	26.91	23.11	15.83	18.84	17.93	34.67	22.8	38.23	METSCH_A14130	hypothetical protein
gene-METSCH_A14140	63.87	53.4	75.84	65.71	127.21	99.37	95.62	67.92	96.88	275.43	157.56	68.03	58.35	58.28	59.48	75.97	56.7	79.21	MPUL0A14140	Threonine dehydrogenase
gene-METSCH_A14150	36.22	35.2	27.03	27.08	25.15	24.94	28.17	31.67	30.11	11.25	27.49	30.82	22.49	37.67	28.58	24.42	34.4	25.67	MPUL0A14150	5'-3' exoribonuclease
gene-METSCH_A14160	18.68	15.61	16.06	19.81	15.65	19.49	18.89	20.31	26.85	28.17	29.7	21.38	20.78	25.5	24.59	14.03	16.91	14.81	MPUL0A14160	Diacylglycerol kinase family enzyme
gene-METSCH_A14170	44.13	40.76	36.44	34.42	33.9	31.09	34.96	30.89	34.79	19.15	32.41	40.36	23.73	34.4	30.85	39.16	27.12	46.1	MPUL0A14170	nucleoprotein TPR
gene-METSCH_A14180	8141.5	8585.62	8304.07	9040.68	6921.53	8523.49	7734.5	10098.1	8189.23	4917.19	8796.06	8415.03	9295.12	8195.81	7884.8	6570.85	7801.7	5539.2	MPUL0A14180	Ribosomal protein L40E
gene-METSCH_A14190	27.67	28.06	26.57	32.1	29.35	31.78	23.16	25.45	24.36	23.05	30.16	33.78	22.24	27.37	26.41	33.05	25.27	35.63	MPUL0A14190	PIN domain-containing protein
gene-METSCH_A14200	128.4	128.25	132.61	48.29	203.44	78.1	107.01	118.53	135.17	33.63	82.36	46.3	79.16	169.2	102.52	74.23	138.42	98.08	MPUL0A14200	polyamine/carnitine transporter, YAT family
gene-METSCH_A14210	27.32	29.24	21.23	26.06	18.51	22.09	23.45	19.26	20.49	15.77	24.64	26.89	17.11	23.54	21.2	20.15	21.53	20.8	MPUL0A14210	pore complex protein Nup205
gene-METSCH_A14220	14.61	15.06	15.8	16.28	11.84	13.02	16.26	22.71	21.59	20.67	20.22	17.86	15.72	21.2	15.19	11.79	24.19	14.99	MPUL0A14220	Cytochrome P450
gene-METSCH_A14230	137.6	124.05	142.17	31.61	771.72	75.52	530.64	64	356.34	2464.03	84.14	172.97	34.07	39.45	35.31	62.58	32.1	73.23	MPUL0A14230	phosphoenolpyruvate carboxykinase ATP
gene-METSCH_A14240	18.45	20.3	16.63	19.59	12.56	17.39	19.58	16.45	17.9	20.51	17.44	21.34	13.7	17.32	15.79	21.47	13.24	18.82	MPUL0A14240	beta-N-acetylhexosaminidase
gene-METSCH_A14250	28.94	26.6	30.03	26.75	29.57	25.42	30.59	36.75	35.94	34.23	36.96	30.73	24.88	39.52	32.92	34.53	36.93	38.41	MPUL0A14250	holliday junction resolvase YEN1
gene-METSCH_A14260	60.99	53.92	55.53	52.69	84.9	71.12	53.97	48.04	49.37	56.59	66.37	54.11	52.6	63.89	57.31	97.4	58.94	108.08	MPUL0A14260	serine/threonine-protein phosphatase 2A activator
gene-METSCH_A14270	31.57	33.82	26.58	28.89	24.8	27.27	27.29	25.24	23.95	17.32	30.52	28.84	22.79	34.08	28.37	30.63	29.73	31.46	MPUL0A14270	Ring finger domain-containing protein
gene-METSCH_A14280	18.96	15.31	14.34	18.97	12.32	17.9	16.11	17.19	18.41	25.67	24.05	25.75	11.68	15.64	14.43	13.87	16.84	12.25	MPUL0A14280	transcription factor domain-containing protein
gene-METSCH_A14290	9.67	8.89	7.31	14.4	5.4	8.67	7.5	5.77	8.4	5.88	9.19	14.66	4.1	7.06	4.8	7.95	7.57	8.76	MPUL0A14290	ATP-dependent DNA helicase PIF1
gene-METSCH_A14300	71.26	89.45	103.7	100.58	71.42	61.24	96.93	130.97	126.59	68.43	123.7	104.21	119.42	129.11	129.93	32.71	107.99	29.85	MPUL0A14300	BNI1-related protein 1
gene-METSCH_A14310	105.87	131.35	151.95	149.37	86.81	68.5	109.92	169.7	153.4	40.47	148.9	149.55	99.67	146.59	122.48	41.17	111.87	39	MPUL0A14310	Formate-tetrahydrofolate ligase
gene-METSCH_A14320	635.39	451.19	501.23	459.17	673.54	294.25	262.5	270.37	335.19	329.38	417.45	483.27	432.87	367.82	369.19	744.04	383.16	757.76	MPUL0A14320	NAD(P)H-binding
gene-METSCH_A14330	39.45	42.53	42.51	55.45	40.39	37.4	55	56.59	60.29	43.33	51.56	64.41	30.27	50.91	37.11	31.12	51.08	32.47	MPUL0A14330	enhancer of polycomb-like protein
gene-METSCH_A14340	20.12	19.26	16.47	19.38	9.19	18.15	21.53	16.88	19.64	24.89	26.63	22.54	16.41	13.27	17.46	20.29	7.24	21.11	METSCH_A14340	hypothetical protein
gene-METSCH_A14350	82.94	66.79	80.28	71.06	38.68	81.37	111.81	114.62	117.79	51.51	65.81	112.24	41.27	87.82	71.39	79.67	69.2	59.51	MPUL0A14350	mitogen-activated protein kinase 7
gene-METSCH_A14360	37.11	43.82	22.91	35.27	21.52	21.58	35.32	24.04	21.97	15.52	22.54	32.33	40.85	35.98	37.7	29.7	33.99	26.67	MPUL0A14360	solute carrier family 25, member 34/35
gene-METSCH_A14370	10.46	5.52	14.9	14.19	9.87	12.17	13.59	10.63	20.39	21.25	18.72	18.46	8.89	8.33	9.07	11.56	16.1	10.79	METSCH_A14370	hypothetical protein
gene-METSCH_A14380	13.3	9.61	6.82	4.78	5.62	9.57	8.89	8.07	13.05	39.23	24.25	8.1	5.86	7.8	7.78	4.52	4.37	4.41	MPUL0A14380	ATP-binding cassette, subfamily D (ALD), peroxisomal long-chain fatty acid import protein
gene-METSCH_A14390	245.23	217.68	194.25	223.14	176.86	205.94	193.73	211.25	191.9	224.93	265.88	237.67	227.24	259.85	235.01	270.05	276.02	292.45	MPUL0A14390	nucleosome assembly protein 1-like 1
gene-METSCH_A14400	57.69	36.22	55.76	50.13	82.52	37.6	43.59	32.54	47.71	37.59	91.15	48.07	71.07	85.04	84.03	97.96	46.28	112.16	METSCH_A14400	hypothetical protein
gene-METSCH_A14410	139.88	133.27	275.08	42.11	415.93	183.9	263.75	277.47	268.97	329.09	144.18	97.43	133.53	217.39	162.08	184.46	241.83	248.48	MPUL0A14410	Cyclin, N-terminal domain
gene-METSCH_A14420	50.73	46.8	45.33	50.99	58.72	71.68	45.93	43.43	43.91	59.07	49.96	48.49	38.24	46.65	41.28	64.43	48.59	64.69	MPUL0A14420	PAB-dependent poly(A)-specific ribonuclease subunit 3
gene-METSCH_A14430	225.64	211.14	187.93	216.1	217.97	155.29	136.27	149.74	148.48	160.65	176.67	209.25	181.46	166.27	170.37	211.49	134.26	225.7	MPUL0A14430	UMP-CMP kinase
gene-METSCH_A14440	47.58	53.22	37.29	40.01	31.59	28.46	43.93	53.59	47.96	25.08	38.68	47.17	62.39	80.28	70.62	24.33	62.03	22.23	MPUL0A14440	tRNA(His)-5'-guanylyltransferase
gene-METSCH_A14450	92.9	115.65	85.62	66.99	74.36	54.56	109.12	136.95	108.99	31.37	68.97	85.94	87.67	128.24	100.14	33.6	126.89	36.15	MPUL0A14450	DNA-directed RNA polymerase I subunit RPA2
gene-METSCH_A14460	97.18	96.94	81.92	82.72	101.44	61.25	97.48	76.22	96.74	44.84	60.71	101.27	79.27	87.9	82.45	112.41	104.05	113.37	MPUL0A14460	ATP-binding cassette, subfamily G (WHITE), member 2, PDR
gene-METSCH_A14470	4.58	3.92	3.08	2.79	3.79	4.42	3.29	2.32	3.14	1.41	2.84	2.71	2.67	4.6	3.9	2.32	2.78	2.65	MPUL0A14470	dynein heavy chain 1
gene-METSCH_A14480	2707.61	2974.28	2907.98	3226.18	2412.51	2973.67	2983.6	3462.66	2944.26	2165.02	3069.15	2934.1	3613.02	3286.07	3468.4	1477.84	2738.33	1537.15	MPUL0A14480	SSU ribosomal protein S19E
gene-METSCH_A14490	15.22	13.45	16.56	12.78	9.87	10.01	17.24	21.7	21.45	15.26	18.61	16.51	15.31	21.03	19.59	11.81	19.46	9.19	METSCH_A14490	hypothetical protein
gene-METSCH_A14500	28.63	33.08	27.39	22.24	10.59	16.27	28.85	30.94	25.2	22.99	23.88	29.93	22.87	18.16	24.66	13	12.25	13.57	METSCH_A14500	hypothetical protein
gene-METSCH_A14510	3028.5	3473.97	3670.69	3727.4	2766.32	3078.83	3297.11	3889.13	3135.36	2196.57	3637.03	3289.6	3564.36	3400.97	3476.09	1157.52	2932.13	1235.94	METSCH_A14510	hypothetical protein
gene-METSCH_A14520	142.48	156.56	140.57	223.78	106.18	131.67	156.81	167.13	144.03	139.56	185.25	189.64	142.43	156.59	156.31	98.27	113.63	99.16	METSCH_A14520	hypothetical protein
gene-METSCH_A14530	29.15	27.73	26.52	33.64	19.75	24.85	27.7	25.85	23.97	25.19	37.99	37.08	25.65	28.29	31.14	25.24	28.97	21.8	MPUL0A14530	mediator of RNA polymerase II transcription subunit 18
gene-METSCH_A14540	90.13	63.75	78.06	71.55	48.33	76.78	65.76	69.2	69.14	80.99	59.57	85.31	72.97	79.2	72.67	77.33	83.86	54.19	MPUL0A14540	VMA21-like domain-containing protein
gene-METSCH_A14550	140.55	139.71	117.94	151.32	97.4	116.7	116.53	115.03	114.38	142.93	151.64	144.84	126.58	126.12	132.06	156.86	100.26	142.19	METSCH_A14550	hypothetical protein
gene-METSCH_A14560	122.87	97.4	101.05	135.69	156.65	92.89	82.87	64.72	78.34	63.23	112.38	115.36	103.47	101.21	96.39	238.78	92.92	253.28	MPUL0A14560	Delta(14)-sterol reductase
gene-METSCH_A14570	21.55	21.89	20.87	24.76	16.96	19.67	30.77	26.43	27.63	22.68	29.87	30.52	22.54	26.87	22.8	13.97	31.27	16.7	METSCH_A14570	hypothetical protein
gene-METSCH_A14580	2313.21	2837.01	2595.91	2758.66	2152.49	2601.29	2636.52	2979.46	2443.47	1710.49	2587.15	2627.14	2840.93	2908.85	2815.47	1076.9	2711.8	1079.67	MPUL0A14580	large subunit ribosomal protein L3e
gene-METSCH_A14590	16.14	11.47	10.77	15.28	9.09	11.12	9.43	10.96	12.65	12.11	13.31	15.05	8.95	11	11.58	14.07	15.23	14.58	METSCH_A14590	hypothetical protein
gene-METSCH_A14600	56.1	72.09	49.6	39.52	51.63	28.36	62.24	69.43	71.94	23.71	35.81	49.55	66.56	84.7	69.09	23.38	78.75	28.21	MPUL0A14600	U3 small nucleolar RNA-associated protein 15
gene-METSCH_A14610	21.49	24.35	31.59	22.75	23.06	18.94	38.27	39.88	45.2	32.94	33.53	32.28	23.26	35.27	26.61	17.68	46.36	17.47	MPUL0A14610	TAG lipase / lysophosphatidylethanolamine acyltransferase
gene-METSCH_A14620	1.72	1.39	1.26	1.08	0.64	1.09	1.41	1.33	1.51	0.71	1.82	1.48	1.01	1.94	1.45	0.95	1.32	1.18	MPUL0A14620	Hyphally regulated cell wall protein N-terminal
gene-METSCH_A14630	166.29	98.5	98.07	75.2	28.19	65.83	5.85	15.6	20.57	13.12	33.93	40.83	5.73	4.32	3.79	67.99	17.53	73.11	MPUL0A14630	PA14 domain-containing protein
gene-METSCH_A14640	14.7	21.4	12.04	19.45	15.48	19.52	23.21	7.01	20.44	7.09	15.33	12.17	8.94	14.02	9.3	9.33	16	13.19	METSCH_A14640	hypothetical protein
gene-METSCH_A14650	1.47	2.14	1.48	2.78	0.97	2.02	1.72	1.39	1.34	1.26	2.2	2.87	1.55	2.63	1.8	1.73	2.86	1.76	MPUL0A14650	Exonuclease III
gene-METSCH_A14660	0.15	0	0.04	0.04	0	0.15	0	0.3	0.22	0	0	0	0.14	0.05	0.1	0.16	0.05	0.09	METSCH_A14660	hypothetical protein
gene-METSCH_Arrna001	234.69	224.52	283.99	73.59	426.48	264.06	2180.43	231.85	1213.73	338.34	215.88	243.59	604.53	341.31	583.86	332.12	518.6	258.73	METSCH_Arrna001	26S ribosomal RNA
gene-METSCH_Arrna002	0	0	0	0	0	0	0	288.81	0	0	0	0	0	0	0	0	0	0	METSCH_Arrna002	5.8S ribosomal RNA
gene-METSCH_Arrna003	2.17	0	5.34	1.73	12.19	3.64	122.23	6.57	57.76	9.63	10.98	1.78	50.27	0.87	44.98	2.04	31.44	4.73	METSCH_Arrna003	fragment of 26S ribosomal RNA
gene-METSCH_Atrna10D	0	0	0	0	0	0	0	0	0	0	0	0	0	0	0	0	0	0	MPUL0Atrna10D	tRNA-Asp
gene-METSCH_Atrna10I	0	0	0	0	0	0	0	0	0	0	0	0	0	0	0	0	0	0	MPUL0Atrna10I	tRNA-Ile
gene-METSCH_Atrna10K	0	0	0	0	0	0	0	0	0	0	0	0	0	0	0	0	0	0	MPUL0Atrna10K	tRNA-Lys
gene-METSCH_Atrna10M	0	0	0	0	0	0	0	0	0	0	0	0	0	0	0	0	0	0	MPUL0Atrna10M	tRNA-Met
gene-METSCH_Atrna10T	0	0	0	0	0	0	0	0	0	0	0	0	0	0	0	0	0	0	MPUL0Atrna10T	tRNA-Thr
gene-METSCH_Atrna10V	0	0	0	0	0	0	0	0	0	0	0	0	0	0	0	0	0	0	MPUL0Atrna10V	tRNA-Val
gene-METSCH_Atrna11D	0	0	0	0	0	0	0	0	0	0	0	0	0	0	0	0	0	0	MPUL0Atrna11D	tRNA-Asp
gene-METSCH_Atrna11E	0	0	0	0	0	0	0	0	0	0	0	0	0	0	0	0	0	0	MPUL0Atrna11E	tRNA-Glu
gene-METSCH_Atrna11I	0	0	0	0	0	0	0	0	0	0	0	0	0	0	0	0	0	0	MPUL0Atrna11I	tRNA-Ile
gene-METSCH_Atrna11K	0	0	0	0	0	0	0	0	0	0	0	0	0	0	0	0	0	0	MPUL0Atrna11K	tRNA-Lys
gene-METSCH_Atrna11T	0	0	0	0	0	0	0	0	0	0	0	0	0	0	0	0	0	0	MPUL0Atrna11T	tRNA-Thr
gene-METSCH_Atrna11V	0	0	0	0	0	0	0	0	0	0	0	0	0	0	0	0	0	0	MPUL0Atrna11V	tRNA-Val
gene-METSCH_Atrna12A	0	0	0	0	0	0	0	0	0	0	0	0	0	0	0	0	0	0	MPUL0Atrna12A	tRNA-Ala
gene-METSCH_Atrna12E	0	0	0	0	0	0	0	0	0	0	0	0	0	0	0	0	0	0	MPUL0Atrna12E	tRNA-Glu
gene-METSCH_Atrna12G	0	0	0	0	0	0	0	0	0	0	0	0	0	0	0	0	0	0	MPUL0Atrna12G	tRNA-Gly
gene-METSCH_Atrna12I	0	0	0	0	0	0	0	0	0	0	0	0	0	0	0	0	0	0	MPUL0Atrna12I	tRNA-Ile
gene-METSCH_Atrna12K	0	0	0	0	0	0	0	0	0	0	0	0	0	0	0	0	0	0	MPUL0Atrna12K	tRNA-Lys
gene-METSCH_Atrna12V	0	0	0	0	0	0	0	0	0	0	0	0	0	0	0	0	0	0	MPUL0Atrna12V	tRNA-Val
gene-METSCH_Atrna13A	0	0	0	0	0	0	0	0	0	0	0	0	0	0	0	0	0	0	MPUL0Atrna13A	tRNA-Ala
gene-METSCH_Atrna13E	0	0	0	0	0	0	0	0	0	0	0	0	0	0	0	0	0	0	MPUL0Atrna13E	tRNA-Glu
gene-METSCH_Atrna13G	0	0	0	0	0	0	0	0	0	0	0	0	0	0	0	0	0	0	MPUL0Atrna13G	tRNA-Gly
gene-METSCH_Atrna13V	0	0	0	0	0	0	0	0	0	0	0	0	0	0	0	0	0	0	MPUL0Atrna13V	tRNA-Val
gene-METSCH_Atrna14A	0	0	0	0	0	0	0	0	0	0	0	0	0	0	0	0	0	0	MPUL0Atrna14A	tRNA-Ala
gene-METSCH_Atrna14E	0	0	0	0	0	0	0	0	0	0	0	0	0	0	0	0	0	0	MPUL0Atrna14E	tRNA-Glu
gene-METSCH_Atrna14G	0	0	0	0	0	0	0	0	0	0	0	0	0	0	0	0	0	0	MPUL0Atrna14G	tRNA-Gly
gene-METSCH_Atrna14L	0	0	0	0	0	0	0	0	0	0	0	0	0	0	0	0	0	0	MPUL0Atrna14L	tRNA-Leu
gene-METSCH_Atrna14R	0	0	0	0	0	0	0	0	0	0	0	0	0	0	0	0	0	0	MPUL0Atrna14R	tRNA-Arg
gene-METSCH_Atrna15A	0	0	0	0	0	0	0	0	0	0	0	0	0	0	0	0	0	0	MPUL0Atrna15A	tRNA-Ala
gene-METSCH_Atrna15E	0	0	0	0	0	0	0	0	0	0	0	0	0	0	0	0	0	0	MPUL0Atrna15E	tRNA-Glu
gene-METSCH_Atrna15L	0	0	0	0	0	0	0	0	0	0	0	0	0	0	0	0	0	0	MPUL0Atrna15L	tRNA-Leu
gene-METSCH_Atrna15R	0	0	0	0	0	0	0	0	0	0	0	0	0	0	0	0	0	0	MPUL0Atrna15R	tRNA-Arg
gene-METSCH_Atrna16L	0	0	0	0	0	0	0	0	0	0	0	0	0	0	0	0	0	0	MPUL0Atrna16L	tRNA-Leu
gene-METSCH_Atrna16S	0	0	0	0	0	0	0	0	0	0	0	0	0	0	0	0	0	0	MPUL0Atrna16S	tRNA-Ser
gene-METSCH_Atrna17L	0	0	0	0	0	0	0	0	0	0	0	0	0	0	0	0	0	0	MPUL0Atrna17L	tRNA-Leu
gene-METSCH_Atrna17S	0	0	0	0	0	0	0	0	0	0	0	0	0	0	0	0	0	0	MPUL0Atrna17S	tRNA-Ser
gene-METSCH_Atrna3C	0	0	0	0	0	0	0	0	0	0	0	0	0	0	0	0	0	0	MPUL0Atrna3C	tRNA-Cys
gene-METSCH_Atrna6H	0	0	0	0	0	0	0	0	0	0	0	0	0	0	0	0	0	0	MPUL0Atrna6H	tRNA-His
gene-METSCH_Atrna6P	0	0	0	0	0	0	0	0	0	0	0	0	0	0	0	0	0	0	MPUL0Atrna6P	tRNA-Pro
gene-METSCH_Atrna6Q	0	0	0	0	0	0	0	0	0	0	0	0	0	0	0	0	0	0	MPUL0Atrna6Q	tRNA-Gln
gene-METSCH_Atrna7P	0	0	0	0	0	0	0	0	0	0	0	0	0	0	0	0	0	0	MPUL0Atrna7P	tRNA-Pro
gene-METSCH_Atrna7Q	0	0	0	0	0	0	0	0	0	0	0	0	0	0	0	0	0	0	MPUL0Atrna7Q	tRNA-Gln
gene-METSCH_Atrna8P	0	0	0	0	0	0	0	0	0	0	0	0	0	0	0	0	0	0	MPUL0Atrna8P	tRNA-Pro
gene-METSCH_Atrna8Q	0	0	0	0	0	0	0	0	0	0	0	0	0	0	0	0	0	0	MPUL0Atrna8Q	tRNA-Gln
gene-METSCH_Atrna8T	0	0	0	0	0	0	0	0	0	0	0	0	0	0	0	0	0	0	MPUL0Atrna8T	tRNA-Thr
gene-METSCH_Atrna9I	0	0	0	0	0	0	0	0	0	0	0	0	0	0	0	0	0	0	MPUL0Atrna9I	tRNA-Ile
gene-METSCH_Atrna9M	0	0	0	0	0	0	0	0	0	0	0	0	0	0	0	0	0	0	MPUL0Atrna9M	tRNA-Met
gene-METSCH_Atrna9P	0	0	0	0	0	0	0	0	0	0	0	0	0	0	0	0	0	0	MPUL0Atrna9P	tRNA-Pro
gene-METSCH_Atrna9T	0	0	0	0	0	0	0	0	0	0	0	0	0	0	0	0	0	0	MPUL0Atrna9T	tRNA-Thr
gene-METSCH_Atrna9V	0	0	0	0	0	0	0	0	0	0	0	0	0	0	0	0	0	0	MPUL0Atrna9V	tRNA-Val
gene-METSCH_B00100	0.38	0.41	2.38	0.21	0.13	0.97	1.24	4.77	3.7	0.65	1.61	0.69	2.66	4.27	3.8	0.41	1.25	0.69	MPUL0B00100	Sugar phosphate permease
gene-METSCH_B00110	23.99	23.49	21.18	23.8	10.57	29.49	21.65	23.78	16.28	24.63	38.28	25.9	14.72	23.91	9.52	16.39	55.63	17.52	MPUL0B00110	phenazine biosynthesis protein PhzF family
gene-METSCH_B00120	87.33	53.12	55.66	33.64	53.63	80.51	57.27	42.34	51.2	36.9	85.27	25.86	52.46	68.44	70.12	101.09	111.69	134.05	MPUL0B00120	PA14 domain-containing protein
gene-METSCH_B00130	27.85	33.99	33.13	45.85	40.25	34.73	26.09	20.29	21.33	27.07	30.72	46.22	21.46	20.85	20.68	31.09	24.5	32.72	MPUL0B00130	Per1-like
gene-METSCH_B00140	26.68	25.75	24.58	26.49	22.17	25.56	28.15	22.41	21.94	33.3	24.1	29.24	22.46	25.73	24.62	22.94	22.28	23.79	MPUL0B00140	ESCRT-II complex subunit VPS22
gene-METSCH_B00150	183.42	143.63	231.41	231	575	249.16	131.33	161.36	182.85	162	302.47	222.05	206.14	267.55	197.11	416.52	381.27	442.14	MPUL0B00150	NADPH:quinone reductase
gene-METSCH_B00160	74.45	84.98	65.36	71.91	59.23	59.77	78.75	91.35	71.36	38.85	66.37	68.63	94.23	113.29	93.37	37.46	100.24	37.56	MPUL0B00160	diphthine synthase
gene-METSCH_B00170	26.19	25.86	22.38	26.65	22.78	17.67	31.19	40.56	35.2	19.44	28.91	26.73	29.87	47.69	39.83	19.78	60.53	17.43	METSCH_B00170	hypothetical protein
gene-METSCH_B00180	25.33	25.32	22.75	31.89	19.58	18.5	26.48	30.16	27.61	26.13	27.96	35.37	32.85	35.28	36.65	20.62	27.97	21.03	MPUL0B00180	geranylgeranyl diphosphate synthase, type 3
gene-METSCH_B00190	25.82	24.89	23.88	32.81	20.47	26.94	24.13	22.7	23.92	29.3	32.12	32.85	21.35	23.86	23.94	28.24	20.81	28.14	MPUL0B00190	Derlin-2/3
gene-METSCH_B00200	24.93	24.62	30.36	24.03	31.89	32.55	28.63	31.83	31.24	45.27	32.37	26.74	17.76	26.72	22.68	33.29	34.72	39.98	MPUL0B00200	sorting protein 9 (VPS9) domain-containing protein
gene-METSCH_B00210	69.19	67.8	114.11	38.45	108.56	93.92	159.76	121.25	85.44	251.29	42.89	63.32	56.39	53.13	51.7	116.3	173.32	94.98	METSCH_B00210	hypothetical protein
gene-METSCH_B00220	74.72	74.49	58.29	67.15	50.55	58.86	59.08	53.53	55.48	41.64	55.29	72.31	44.29	60.54	55.3	48.28	58.82	54.42	MPUL0B00220	transcription elongation factor SPT6
gene-METSCH_B00230	33.08	21.4	25.73	20.29	20.42	27.58	42.29	22.32	37.87	78.85	53.78	27.28	18.27	19.36	19	35.51	11.69	38.45	MPUL0B00230	gamma-butyrobetaine dioxygenase
gene-METSCH_B00240	31.57	31.59	28.64	24.05	23.17	19.36	33.72	25.51	29.41	20.23	26.85	33.27	28.45	36.79	33.91	19.67	30.82	22.15	MPUL0B00240	Reverse transcriptase RNA-dependent DNA polymerase
gene-METSCH_B00250	42.32	49.61	65.93	64.53	60.99	41.19	75.61	115.52	90.6	23.87	53.98	51.33	47.35	59.85	42.07	118.92	64.09	112.77	MPUL0B00250	Uncharacterized membrane protein YjjP, DUF1212 family
gene-METSCH_B00260	42.59	50.42	42.61	43.31	34.75	31.84	52.83	57.91	50.49	33.91	47.75	53	57.15	69.58	69.27	27.36	67.1	28.4	MPUL0B00260	pre-rRNA-processing protein TSR4
gene-METSCH_B00270	31.3	33.12	27.57	30.34	17.25	20.25	31.59	32.36	31.03	20.94	28.42	33.77	29.84	40.88	32.11	29.21	42.31	29.47	MPUL0B00270	translation initiation factor IF-2
gene-METSCH_B00280	29.44	32.45	18.31	36.97	13.58	20.42	17.47	13.55	18.4	8.95	26.25	42.44	17.44	24.89	22.67	19.55	26.33	21.12	MPUL0B00280	regulatory subunit for Cdc7p protein kinase
gene-METSCH_B00290	57.88	46.26	41.79	53.61	27.05	39.51	29.9	24.35	27	31.57	36.43	58.83	47.77	41.85	47.91	35.52	21.38	33.05	MPUL0B00290	Protein SLM4
gene-METSCH_B00300	139.64	127.83	129.07	137.19	98.38	124.31	133.38	149.57	171.95	133.37	168.04	143.13	103.68	194.39	114.92	116.56	228.88	121.59	MPUL0B00300	ubiquitin-conjugating enzyme E2 R
gene-METSCH_B00310	94.93	73.67	81.73	73.81	89.37	76.25	63.52	47.01	65.37	91.91	91.95	75.58	53.3	54.87	56.29	115.1	41.94	123.3	MPUL0B00310	SH3-binding, glutamic acid-rich protein
gene-METSCH_B00320	70.95	71.27	54.24	64.97	31.03	57.14	43.04	39.67	41.71	17.38	43.03	62.52	37.62	42.05	45.59	59.78	34.25	68.12	MPUL0B00320	KH domain-containing protein
gene-METSCH_B00330	208.06	215.54	374.48	241.31	345.62	269.8	446.78	475.13	479.35	320.08	340.2	353.48	251	320.17	266.05	316.26	343.68	371.45	MPUL0B00330	methionine transporter, LAT family
gene-METSCH_B00340	204.16	223.36	200.38	211.55	175.46	185.12	212.74	271.28	211.81	219.7	225.36	225.85	284.69	323.49	283.68	244.72	327.2	246	MPUL0B00340	LSU ribosomal protein MRPL43
gene-METSCH_B00350	148.91	118.71	209.86	98.24	138	225.24	221.72	357.29	263.43	291.95	204.53	117.23	156.14	226.2	186.6	140.39	205.14	150.83	MPUL0B00350	Zn(2)-Cys(6) binuclear cluster domain-containing protein
gene-METSCH_B00360	2.87	4.09	12.41	4.11	4.15	3.18	5.26	3.1	4.58	30.83	4.17	6	4.33	4.16	4.16	1.74	7.64	1.61	MPUL0B00360	taurine dioxygenase/sulfonate dioxygenase
gene-METSCH_B00370	7.8	6.63	6.9	9.29	4.3	10.23	9.92	6.3	10.11	13.15	15.51	11.4	20.82	18.48	21.22	5.68	24.21	5.14	MPUL0B00370	sulfonate dioxygenase
gene-METSCH_B00380	101.76	81.77	96.37	94.38	131	97.46	72.36	58.68	73.05	92.99	102.74	93.73	52.77	68.58	56.27	102.75	73.19	108.09	MPUL0B00380	epidermal growth factor receptor substrate 15
gene-METSCH_B00390	475.38	522.38	436.78	391.19	368.88	402.69	553.46	671.76	590.39	282.73	424.19	401.09	644.72	762.88	697.51	213.9	572.52	215.76	MPUL0B00390	snoRNP protein GAR1
gene-METSCH_B00400	21.94	22.5	19.37	16.29	12.12	17.63	18.52	24.08	22.93	27	17.09	21.31	22.98	26.79	25.24	17.61	21.47	18.73	MPUL0B00400	50S ribosome-binding GTPase
gene-METSCH_B00410	35.32	28.62	25.41	30.63	19.02	31.67	32.06	36.53	39.96	54.87	45.34	34.72	30.51	36.2	36.43	26.29	31.24	20.8	MPUL0B00410	VanZ like family protein
gene-METSCH_B00420	103.71	103.27	91.86	52.12	38.4	75.46	45.62	55.75	52.26	31.76	54.86	57.98	49.48	57.96	52.07	45.42	27.43	41.55	MPUL0B00420	DOPA 4,5-dioxygenase
gene-METSCH_B00430	45.27	40.2	33.72	45.04	37.97	35.2	26.01	23.79	28.01	18.59	39.83	36.04	28.9	39.82	31.5	47.17	38.88	50.4	MPUL0B00430	phospholipase D1/2
gene-METSCH_B00440	36.47	38.44	41.54	51.79	27.85	36.97	51.8	51.94	52.11	47.61	52.96	63.23	39.57	46.98	41.53	47.18	48.19	39.28	MPUL0B00440	Transmembrane adaptor Erv26
gene-METSCH_B00450	55.13	51.2	61.65	59.21	52.1	60.31	56.78	61.46	66.18	67.52	70.27	79.88	53.76	64.67	61.07	79.39	67.73	78.04	MPUL0B00450	homoserine O-acetyltransferase
gene-METSCH_B00460	18.44	14.33	18.56	21.83	11.61	19.42	26.67	20.02	24.46	26.08	30.38	27.2	19	20.49	21.57	17.66	23.05	20.09	MPUL0B00460	Inositol phospholipid synthesis and fat-storage-inducing TM
gene-METSCH_B00470	15.93	20.42	16.32	12.5	14.37	10.27	156.01	20.02	99.66	13.71	14.06	19.76	26.29	19.89	25.6	41.83	19.9	35.87	MPUL0B00470	ATPase, P-type (transporting), HAD superfamily, subfamily IC
gene-METSCH_B00480	43.89	42.72	45.03	42.31	46.27	52.7	37.91	43.28	46.71	49.62	52.4	49.86	44.14	56.03	42.65	62.23	55.78	71.84	MPUL0B00480	protein phosphatase PTC1
gene-METSCH_B00490	2.23	1.01	1.03	0.64	0.59	1.6	1.31	0.97	1.72	1.19	2.47	0.54	1.28	1.56	1.78	1.39	2.48	1.39	MPUL0B00490	F-box-like
gene-METSCH_B00500	204.77	179.24	175.59	171.63	134.37	180.81	124.48	150.81	126.7	98.77	143.61	121.93	168.58	155.64	181.7	356.9	75.14	393.59	MPUL0B00500	acylglycerol lipase
gene-METSCH_B00510	73.74	65.36	55.55	60.55	96.74	115.14	36.48	33.84	35.1	20.59	57.7	32.36	42.53	64.57	54.6	158.95	91.22	177.92	MPUL0B00510	Tc5 transposase DNA-binding domain-containing protein
gene-METSCH_B00530	41.29	36.23	36.3	52.29	47.1	36.36	42.5	43.01	40	43.31	51.09	62.62	33.73	41.44	42.18	46.69	40.28	49.4	MPUL0B00530	protein of unknown function DUF846
gene-METSCH_B00540	23.18	22.21	18.17	20.02	19.04	19.93	20.93	16.54	19.23	19.72	24.35	21.45	17.1	20.01	20.14	24.28	17.43	25.47	METSCH_B00540	hypothetical protein
gene-METSCH_B00550	33.9	41.54	70.54	53.91	34.76	14.15	60.64	85.72	29.15	70.42	43.08	42.98	32.22	63.82	73.04	67.71	44.88	38.75	MPUL0B00550	TFIIH basal transcription factor complex TTD-A subunit
gene-METSCH_B00560	31.43	32.91	28.54	33.15	22.66	29.36	24.89	26.3	26.23	25.87	33.15	34.47	20.64	24.54	24.5	30.45	25.35	31.66	MPUL0B00560	Sec34-like family protein
gene-METSCH_B00570	26.18	25.41	23.51	24.63	19.3	18.93	25.48	24.77	24.68	18.43	22.38	30.13	14.84	25.82	19.41	24.05	23.4	25.26	MPUL0B00570	minichromosome maintenance protein 10
gene-METSCH_B00580	42.35	37.66	35.96	40.95	34.5	36.59	37.68	37.72	38.1	39.23	44.37	38.27	33.94	43.54	37.17	30.59	46.25	31.63	MPUL0B00580	Cytochrome P450
gene-METSCH_B00590	162.75	172.37	127.33	142.68	110.59	132.98	164.54	191.19	151.75	79.35	132.5	132.82	197.46	218.72	215.94	41.03	161.8	44.17	MPUL0B00590	Uncharacterized protein, UPF0160 family
gene-METSCH_B00600	1636.66	1148.82	1859.58	1535	3911.59	1560.46	1355.31	868.16	1351.61	1669.26	1973.46	1836.82	1655.32	1636.25	1534.27	2998.85	1913.51	3009.41	MPUL0B00600	protein of unknown function DUF1774
gene-METSCH_B00610	194.38	200.03	150.39	280.86	112.29	145.66	131.73	121.3	130.65	67.84	189.82	256.4	133.41	149.67	150.71	169.61	138.82	185.44	MPUL0B00610	GDP-mannose transporter
gene-METSCH_B00620	68.6	68.82	63.21	64.77	59.14	60.38	64.05	63.79	48.39	82.16	53.25	94.04	56.56	61	58.11	62.57	91.58	57.68	MPUL0B00620	exportin-2 importin alpha re-exporter
gene-METSCH_B00630	49.31	42.98	45.86	42.13	34.61	45.07	44.32	55.35	48.89	58.48	41.31	51.59	45.48	58.09	41.54	50.96	67.02	47.63	MPUL0B00630	CCAAT-binding transcription factor (CBF-B/NF-YA) subunit B
gene-METSCH_B00640	13.03	13.87	15.36	13.74	4.62	5.73	11.9	7.41	7.49	9.83	11.12	17.66	9.14	7.71	8.34	9.63	5.63	8.18	MPUL0B00640	Zn(2)-Cys(6) binuclear cluster domain-containing protein
gene-METSCH_B00650	29.27	30.9	26.59	27.6	20.26	29.1	25.8	28	26.76	33.15	30.62	32.3	20.69	21.78	21.63	30.31	16.88	34.53	MPUL0B00650	Vps51/Vps67
gene-METSCH_B00660	47.36	52.11	37.48	34.67	42.5	33.85	53.09	56.75	54.01	23.71	34.68	38.42	53.72	83.07	67.3	15.17	75.41	17.76	MPUL0B00660	protein CMS1
gene-METSCH_B00670	15.59	17.07	13.09	11.46	12.26	8.48	16.42	19.21	20.09	8.34	12.78	16.91	15.11	24.41	17.56	7.78	24.95	9.41	MPUL0B00670	tRNA uridine 5-carboxymethylaminomethyl modification enzyme
gene-METSCH_B00680	13.79	12.42	7.69	16.59	6.3	10.33	9.46	4.32	6.65	7.7	8.43	13.8	9.15	9.22	9.32	8.74	7.66	6.89	MPUL0B00680	Centromere kinetochore component CENP-T histone fold
gene-METSCH_B00690	48.23	52.85	42.53	60.57	44.21	54.11	40.64	34.17	39.08	52.53	59.99	64	45.02	50.49	42.81	60.79	56.79	52.83	MPUL0B00690	carrier protein
gene-METSCH_B00700	57.44	50.24	55.51	56.87	46.99	59.1	71.74	71.32	67.27	83.21	88.3	59.18	66.35	74.34	75.01	52.25	62.72	63.55	MPUL0B00700	N-acetyltransferase
gene-METSCH_B00710	211.82	202.71	187.25	201.49	119.62	175.06	185.27	181.48	176.25	240.22	244.97	211.92	186.5	165.08	172.96	215.68	113.7	206.51	MPUL0B00710	nicotinate-nucleotide pyrophosphorylase, carboxylating
gene-METSCH_B00720	23.91	21.2	17.59	27.47	10.11	20.66	19.22	17.14	17.83	21.93	31	25.06	22.96	20.36	21.71	18.13	18.12	15.52	MPUL0B00720	anaphase-promoting complex subunit 10
gene-METSCH_B00730	160.57	124.14	143.14	146.96	157.15	158.67	133.22	108.09	133.03	176.48	171.03	137.71	110.88	128.11	114.51	204.85	109.51	227.88	MPUL0B00730	Cell wall assembly regulator SMI1
gene-METSCH_B00740	79.26	73.41	73.24	86.04	88.5	69.27	61.48	54.66	61.99	40.7	72.2	77.31	57.55	57.6	64.26	115.28	46.95	117.69	MPUL0B00740	glutamate--cysteine ligase catalytic subunit
gene-METSCH_B00750	141.07	149.44	162.21	206.76	121.1	118.28	143.12	215.57	178.05	97.92	235.78	160.83	148.97	163.28	164.08	90.46	113.03	88.92	MPUL0B00750	phosphoribosylamine--glycine ligase
gene-METSCH_B00760	181.67	207.34	162.06	200.1	130.3	140.32	181.36	209.82	191.81	158.5	198.66	239.75	187.76	228.12	200.19	133.58	216.65	131.3	MPUL0B00760	dsRNA-specific ribonuclease
gene-METSCH_B00770	82.55	82.33	71.18	94.68	64.09	69.43	73.04	77.51	66.13	62.97	79.7	103.4	81.77	88.41	88.49	64.16	88.23	61.89	MPUL0B00770	anthranilate phosphoribosyltransferase
gene-METSCH_B00780	252.2	202.78	308.95	396.06	328.94	236.96	286.31	302.57	319.88	521.29	340.91	358.13	241.36	244.61	209.72	120.63	263.4	132.8	METSCH_B00780	hypothetical protein
gene-METSCH_B00790	48.16	46.48	43.25	54.21	32.18	40.07	41.32	45.87	39.41	51.98	51.14	62.95	39.88	41.37	41.4	36.74	42.52	36.51	MPUL0B00790	EXS family protein
gene-METSCH_B00800	49.24	59.16	45.88	30.92	39.24	25.82	59.89	67.71	67.6	26.87	43.02	51.56	57.99	94.5	69.44	19.14	85.29	22.46	MPUL0B00800	ribosomal RNA-processing protein 17
gene-METSCH_B00810	27.75	25.91	24.89	19.01	18.82	14.05	28.49	30.97	36.48	19.73	21.06	24.98	31.46	44.97	34.49	14.22	36.8	17.03	MPUL0B00810	exosome complex protein LRP1
gene-METSCH_B00820	30.4	34.23	27.15	31.03	21.81	26.83	34.24	35.86	30.45	25.15	33.42	43.87	24.35	33.14	31.21	20.51	33.96	20.7	MPUL0B00820	serine/threonine-protein kinase/endoribonuclease IRE1
gene-METSCH_B00830	57.46	43.08	73.29	54.95	146.93	70.09	66.68	57.3	76.35	65.82	91.24	55.48	51.43	62.2	55.66	138.82	49.11	156.45	MPUL0B00830	GRAM domain-containing protein
gene-METSCH_B00840	17.48	24.81	19.44	13.72	35.47	10.86	19.69	28.15	31.1	19.66	33.16	19.26	19.77	21.24	19.87	20.94	11.33	22.32	MPUL0B00840	5'-nucleotidase /3'-nucleotidase /exopolyphosphatase
gene-METSCH_B00850	46.63	41.1	40.76	54.72	40.94	45.53	33.66	35.18	33.95	40.21	51.01	59.44	38.12	42.11	36.17	58.97	42.12	60.39	MPUL0B00850	peroxin-3
gene-METSCH_B00860	241.67	237.83	193.42	242.26	152.73	200.72	156.53	167.25	140.53	236.8	208.46	204.48	216.95	205.29	222.45	251.26	149.86	264.62	MPUL0B00860	S-phase kinase-associated protein 1
gene-METSCH_B00870	27.54	24.2	24.07	24.09	19.77	21.67	25.41	28.89	26.3	21.69	28.31	25.5	25.68	32.92	28.11	22.49	27.07	23.41	METSCH_B00870	hypothetical protein
gene-METSCH_B00880	60.99	54.79	66.09	60.36	46.79	67.17	53.44	75.12	58.85	70.86	63.68	55.46	60.17	65.41	65.86	85.66	72.14	89.23	MPUL0B00880	UBA-like domain-containing protein
gene-METSCH_B00890	44.58	41.59	54.13	36.74	48.38	43.79	58.62	70.14	54.09	58.46	41.79	48.14	41.65	50.23	47.08	77.4	44.22	82.02	MPUL0B00890	protein-serine/threonine kinase
gene-METSCH_B00900	80.83	78.06	88.79	46.94	91.36	88.13	86.38	90.59	90.96	82.07	80.85	52.1	60.04	68.88	70.25	89.51	63.53	107	MPUL0B00900	LicD family protein
gene-METSCH_B00910	53.94	49.64	60.52	64.64	46.9	59.47	53.58	56.41	66.4	62.93	84.73	73.13	38.07	46.78	42.56	58.98	38.87	56	MPUL0B00910	protein of unknown function DUF1752
gene-METSCH_B00920	92.98	66.92	90.41	78.04	87.61	101.82	82.01	84.44	83.96	124.66	131.75	83.18	95.36	103.57	99.51	120.99	115.42	129.49	MPUL0B00920	Vaculolar membrane protein
gene-METSCH_B00930	916.62	1044.36	912.24	874.21	587.11	924.86	665.52	929.16	705.84	705.58	829.89	829.13	853.38	752.56	790.33	1174.11	590.01	1042.53	MPUL0B00930	cytochrome c oxidase assembly protein subunit 17
gene-METSCH_B00940	25.75	22.58	17.63	19.3	15.62	18.51	20.25	16.7	18.8	21.02	22.38	20.74	16.63	18.68	19.28	21.39	13.69	19.33	MPUL0B00940	protein sorting-associated protein 54
gene-METSCH_B00950	89.38	92.99	73.41	90.4	56.2	65.04	87.89	92.85	82.39	57.75	89.72	97.74	85.76	96.18	96.78	51.38	85.66	50.85	MPUL0B00950	methylthioribose-1-phosphate isomerase
gene-METSCH_B00960	24.19	19.99	20.99	22.59	9.77	30.74	29.97	23.36	26.78	63.56	33	25.38	23.06	22.73	24.58	20.68	8.89	25.31	MPUL0B00960	peroxin-12
gene-METSCH_B00970	77.07	85.41	63.94	69.71	60.68	56.3	65.7	64.57	61.89	53.68	71.71	78.34	64.39	78.82	72.4	49.24	78.53	51.21	MPUL0B00970	CCR4-NOT transcription complex subunit 3
gene-METSCH_B00980	743.92	823.32	1148.68	892.22	1358.85	1369.04	1557.11	1221.24	863.07	2485.92	758.77	1006.56	1088.94	839.71	1081.38	1276.58	1415.63	1213.23	MPUL0B00980	heat shock protein 5
gene-METSCH_B00990	281.48	243.91	269.76	292.46	293.66	282.95	229.11	202.32	200.76	327.14	264.19	285.16	210.16	190.02	213.02	343.07	169.44	358.43	MPUL0B00990	cAMP-dependent protein kinase regulator
gene-METSCH_B01000	174.8	132.13	139.59	128.98	180.31	145.68	92.12	112.96	88.61	83.48	132.31	85.77	91.36	104.96	114.81	199.74	89.13	236.33	MPUL0B01000	Erg28 like protein
gene-METSCH_B01010	52.67	59.89	42.16	58.43	61.62	49.87	46.44	34.63	38.4	39.72	51.67	46.59	47.91	41.29	48.57	42.95	63.88	44.11	MPUL0B01010	solute carrier family 25 (carnitine/acylcarnitine transporter), member 20/29
gene-METSCH_B01020	46.4	42.67	56.05	42.38	68.95	59.31	68.78	77.54	75.53	86.53	81.27	54.78	61.36	82.53	69.02	49.61	84.25	53.68	MPUL0B01020	ammonium transporter
gene-METSCH_B01030	3.09	3.38	4.35	2.29	4.57	2.97	2.67	3.33	3.61	4.04	4.4	3.33	3.05	3.43	3.36	1.02	3.4	1.32	MPUL0B01030	putative meiotic phospholipase SPO1
gene-METSCH_B01040	628.57	773.15	680.3	667.77	571.11	528.52	795.23	892.03	759.87	265.72	580.12	695.21	690.37	889.79	757.19	250.8	812.22	254.14	MPUL0B01040	translation elongation factor 3 EF-3
gene-METSCH_B01050	65.61	60.53	60.65	73.36	60.34	64.94	56.4	66.84	61.01	60.98	66.7	75.85	54.22	74.16	56.89	88.25	68.91	80.22	METSCH_B01050	hypothetical protein
gene-METSCH_B01060	9.25	7.5	8.91	13.35	7.97	9.66	10.39	12.01	12.17	8.29	12.29	11.34	9.42	10.33	9.1	14.12	7.05	14.63	MPUL0B01060	CFEM domain-containing protein
gene-METSCH_B01070	27.28	22.23	30.67	32.7	26.84	42.4	17.6	42.41	54.16	33.19	37.13	44.05	37.96	26.32	28.76	73.5	32.36	50.84	MPUL0B01070	Small ribonucleoprotein (snRNP)-like
gene-METSCH_B01080	17.61	12.25	11.87	8.39	7.37	8.97	20.28	9.47	14.62	11.58	16.02	12.12	8.51	8.7	9.29	15.19	9.99	15.42	MPUL0B01080	Protein of unknown function DUF727
gene-METSCH_B01090	211.63	218.1	178.28	221.59	149.21	184.12	154.9	211.09	181.52	193.8	215.17	219.18	224.88	244.78	247.78	179.24	222.8	208.01	MPUL0B01090	LSU ribosomal protein MRPL19P
gene-METSCH_B01100	66.62	72.18	53.91	50.26	61.35	51.28	76.1	79.77	79.77	30.12	70.23	50.78	84.14	122.41	96.62	30.45	127.46	35.68	MPUL0B01100	18S rRNA (guanine1575-N7)-methyltransferase
gene-METSCH_B01110	63.14	45.63	57.01	58.08	73.27	64.83	41.87	34.17	37.35	45.75	70.31	48.52	36.05	42.15	40.63	76.15	42.01	79.52	MPUL0B01110	sterol O-acyltransferase
gene-METSCH_B01120	100.8	92.06	77.92	101.06	66.06	94.09	72.53	79.61	74.75	83.59	95.76	112.18	96.41	99.8	100.64	91.67	99.71	87.21	MPUL0B01120	inner membrane protease ATP23
gene-METSCH_B01130	107.48	118.37	94.23	102.59	68.49	81.08	99.85	120.47	96.04	68.26	94.92	103.66	121.65	135.78	115.83	82.6	128.93	84.41	METSCH_B01130	hypothetical protein
gene-METSCH_B01140	201.99	192.18	157.83	254.06	141.1	179.8	144.75	145.79	140.51	166.22	227.09	186.07	157.3	149.81	182.68	237.35	109.84	267.06	MPUL0B01140	Protein of unknown function DUF1682
gene-METSCH_B01150	30.01	26.99	30.19	31.03	23.49	29.84	28.37	46.82	38.34	44.1	51.64	35.87	38.22	56.23	41.42	26.18	65.8	24.52	MPUL0B01150	Serine-threonine protein kinase 19
gene-METSCH_B01160	169.39	179.01	152.52	185.19	124.5	132.12	161.02	178.95	172.36	159.11	180.39	205.13	181	197.44	165.43	157.37	180.67	148.55	MPUL0B01160	Ribosomal protein L9, N-terminal domain
gene-METSCH_B01170	24.93	22.25	20.59	21.84	19.04	18.07	25.73	26.47	28.77	21.09	24.11	24.63	25.32	33.37	29.38	15.62	35.63	13.34	MPUL0B01170	HIT zinc finger
gene-METSCH_B01180	17.91	16.94	20.09	13.49	9.71	9.88	22.27	29.25	28.2	13.49	10.29	16.68	16.89	22.12	24.33	16.15	12.72	22.03	MPUL0B01180	splicing factor 3B subunit 4
gene-METSCH_B01190	35.56	31.61	31.87	41.17	33.33	34.98	43.62	25.78	33.95	39.32	45	39.27	25.96	21.38	24.43	22.15	27.92	20.28	MPUL0B01190	NADPH2:quinone reductase
gene-METSCH_B01200	145.15	137.69	95.08	139.65	114.11	136.84	75.69	91.16	84.9	87.77	121.22	88.64	126.66	129.73	144	217.79	117.9	229.79	MPUL0B01200	CBS domain-containing protein
gene-METSCH_B01210	43.81	36.82	45.35	44.99	49.14	62	37.29	39.58	39.01	47.46	74.21	48.79	37.4	45.59	39.63	56.43	56.75	62.86	MPUL0B01210	Fatty-acid desaturase
gene-METSCH_B01220	69.32	65.08	45.81	70.72	47.34	56.64	50.55	42.96	42.57	40.57	51.08	65.15	64.61	63.22	68.46	52.26	50.05	54.62	MPUL0B01220	SWI/SNF complex component SWP73
gene-METSCH_B01230	22.13	21.81	16.05	19.76	10.14	15.36	14.51	11.83	14.11	9.39	16.43	20.57	13.55	17.75	17.59	21.74	12.74	23.79	METSCH_B01230	hypothetical protein
gene-METSCH_B01240	80.24	93.34	83.14	81.8	85.7	71.81	97.67	79.47	83.12	62.72	70.02	116.93	72.63	97.87	84.99	110.12	130.17	123.07	MPUL0B01240	MFS transporter, DHA1 family, multidrug resistance protein
gene-METSCH_B01250	76	67.93	70.03	87.32	44.01	74.68	52.92	34.2	46.68	39.9	79.47	96.52	65.57	63.31	69.83	75.68	48.08	80.45	MPUL0B01250	replication factor A2
gene-METSCH_B01260	9.85	8.73	7.35	6.44	7.04	5.66	8.55	7.42	7.85	3.3	8.1	5.81	6.79	10.59	10.07	9.06	7.89	9.99	MPUL0B01260	E3 ubiquitin-protein ligase SHPRH
gene-METSCH_B01270	375.56	342.62	458.96	421.15	397.29	415.64	340.6	340.42	359.3	658.02	442.54	659.6	197.17	249.81	199.62	458.08	444.75	448.3	MPUL0B01270	Serine/threonine protein kinase
gene-METSCH_B01280	297.52	255.99	222.01	303.55	289.97	274.19	145.54	139.25	145.33	210.82	262.85	288.64	192.73	201.64	200.93	376.5	166.59	377.47	MPUL0B01280	Haloacid Dehalogenase superfamily, subfamily IB, phosphoserine phosphatase-like
gene-METSCH_B01290	8.49	7.21	16.14	19.24	11.87	16.26	12.29	19.52	21.43	14.37	19.3	23.41	9.88	15.88	11.13	12.57	19.8	9.46	METSCH_B01290	hypothetical protein
gene-METSCH_B01300	99.41	81.59	85.39	113.94	92.4	106.76	73.91	66.3	77.41	98.47	108.87	105.13	80.65	65.71	81.68	123.14	43.69	129.65	MPUL0B01300	protein kinase A
gene-METSCH_B01310	353.98	326.09	310.26	330.78	284.54	304.64	259.09	270.55	313.75	428.83	341.84	403.47	300.19	325.23	280.17	320.22	337.52	290.59	MPUL0B01310	DNA-directed RNA polymerase II subunit RPB9
gene-METSCH_B01330	43.59	43.21	44.64	45.96	35.04	42.91	36.75	49	39.71	42.19	42.11	40.27	35.5	42.4	38.99	71.47	40.71	80.31	MPUL0B01330	proteasome chaperone 2
gene-METSCH_B01340	22.59	22.33	22.2	26.81	15.9	26.28	24.21	24.7	21.34	42.32	30.3	29.04	18.61	23.18	22.09	23.78	26.69	23.48	MPUL0B01340	transcription factor domain-containing protein
gene-METSCH_B01350	12.13	10.73	12.79	13.85	8.55	12.18	9.47	8.88	11.64	20.89	15.09	18.44	6.95	6.18	8.16	7.77	10.62	6.1	MPUL0B01350	3-oxoacid CoA-transferase
gene-METSCH_B01360	90.22	65.16	87.88	46.93	85.36	122.74	82.95	53.26	68.88	180.35	135.69	53.02	60.28	61.24	71.16	72.86	34.72	74.36	MPUL0B01360	Protocatechuate 3,4-dioxygenase beta subunit
gene-METSCH_B01370	304.64	280.86	235.63	211.62	313.93	264.56	189.82	142.88	131.63	283.3	229.68	190.45	215.61	151.99	205.73	175.85	95.11	162.23	MPUL0B01370	3-dehydroquinate dehydratase
gene-METSCH_B01380	193.22	150.11	136.63	128.79	141.13	116.6	126.41	73.18	93.96	166.45	145.39	133.88	128.83	91.14	128.26	223.35	45.81	229.07	MPUL0B01380	NADH-FMN oxidoreductase RutF, flavin reductase (DIM6/NTAB) family
gene-METSCH_B01390	10.75	8.83	4.92	5.82	3.39	4.45	7.04	6.34	7.55	11.69	10.69	6.62	6.62	8.44	7.49	2.65	9.15	2.45	MPUL0B01390	long-chain acyl-CoA synthetase
gene-METSCH_B01400	77.32	83.29	90.49	99.39	60.07	62.17	82.42	100.34	94.73	65.93	95.35	104.66	71.45	82.61	71.5	69.29	80.65	69.36	MPUL0B01400	D-lactate dehydrogenase cytochrome
gene-METSCH_B01410	53.55	50.27	54.1	51.18	40.07	41.86	50.39	63.32	57.85	59.19	77.58	71.67	51.63	57.12	57.62	35.56	71.35	41.57	MPUL0B01410	Uncharacterized protein family UPF0029
gene-METSCH_B01420	342.99	345.55	271.99	357.11	210.62	285.44	270.59	329.74	279.82	286.23	333.29	346.86	335.03	347.74	349.74	262.65	292.46	285.29	MPUL0B01420	ribosomal protein L14
gene-METSCH_B01430	239.63	262.04	217.32	264.15	167.49	209.76	234.13	266.66	218.25	151.98	231.63	268	230.74	277.63	248.93	157.96	266.99	159.97	MPUL0B01430	threonyl-tRNA synthetase
gene-METSCH_B01440	188.44	162.63	149.26	172.57	165.02	158.74	99.72	98.77	101.65	162.66	165.39	182.9	133.53	122.24	128.8	214.81	140.18	241.23	MPUL0B01440	Protein of unknown function DUF1689
gene-METSCH_B01450	67.89	81.87	32.8	36.71	20.35	33.42	21.05	28.73	25.32	8.8	26.95	20.19	18.19	29.68	19.37	65.35	39.28	69.8	MPUL0B01450	DDHD domain-containing protein
gene-METSCH_B01460	129.64	132.6	100.33	118.77	109	96.37	109.33	103.45	100.87	94.94	109.37	103.74	130.58	131.11	140.35	90.77	112.31	92.24	MPUL0B01460	Rps3 or RNA methylase involved in ribosome biogenesis, SPOUT family
gene-METSCH_B01470	22.7	33.82	15.55	14.13	36.93	19.28	20.57	41.31	32.89	52.08	0	16.16	35.44	19.45	15.09	0	0	0	METSCH_B01470	hypothetical protein
gene-METSCH_B01480	58.85	52.76	50.38	58.86	73.42	72.08	59.33	35.89	43.53	104.35	89.73	85.76	52.05	43.53	45.36	96.85	90.36	100.61	METSCH_B01480	hypothetical protein
gene-METSCH_B01490	1312.47	1390.45	1278.67	1303.07	1084.89	1300.97	1349.89	1515.88	1335.39	1010.98	1406.91	1322.89	1558.8	1616.18	1679.56	920.78	1375.65	954.56	MPUL0B01490	translation elongation factor 2 EF-2/EF-G
gene-METSCH_B01500	154.55	156.03	181.13	169.4	159.78	190.24	145.81	191.38	178.95	185.48	213.82	141.09	162.76	153.51	194.2	112.5	83.98	124.43	MPUL0B01500	phosphoribosylglycinamide formyltransferase
gene-METSCH_B01510	279.68	320.63	376.39	392.5	274.85	274.38	411.95	475.09	531.38	715.98	393.72	515.7	290.09	323.07	251.9	199.36	362.37	198.12	MPUL0B01510	isocitrate dehydrogenase (NAD+) subunit 2
gene-METSCH_B01520	349.28	320.86	425.08	430.19	402.78	367.67	337.34	388.19	320.87	582.52	412.96	516.56	462.94	388.68	398.68	493.44	628.44	457.99	MPUL0B01520	S-(hydroxymethyl)glutathione dehydrogenase / alcohol dehydrogenase
gene-METSCH_B01530	157.24	142.04	128.73	172.26	116.12	152.42	121.64	120.72	127.04	183.84	148.76	150.3	167.51	158.81	149.36	218.52	208.55	209.18	MPUL0B01530	proteasome catalytic subunit beta 7
gene-METSCH_B01540	16.35	16.55	14.33	19.46	11.75	15.64	15.42	13.69	14.97	15.56	14.98	20.95	10.71	14.95	12.5	15.38	18.09	15.63	MPUL0B01540	Transport protein Trs120 or TRAPPC9, TRAPP II complex subunit
gene-METSCH_B01550	382.4	305.53	257.06	274.17	249.32	262.54	243.98	248.7	262.48	321.57	305.66	332.46	306.07	283.92	304.83	312.65	217.92	329.85	MPUL0B01550	cytochrome c oxidase assembly factor 6
gene-METSCH_B01560	150.19	149.28	128.79	154.42	106.05	117.03	130.09	133.08	126.99	94.73	133.61	149.38	105.7	111.71	121.25	82.63	89.9	79.51	MPUL0B01560	L-asparaginase
gene-METSCH_B01570	348.27	342.37	301.29	310.87	153.64	264.09	185.86	276.75	271.91	215.49	283.41	300.11	146.39	206.01	148.38	481.56	278.12	525.08	MPUL0B01570	long-chain acyl-CoA synthetase
gene-METSCH_B01580	48.03	39.29	46.29	34.74	45.71	34.32	47.54	44.88	56.82	93.42	70.23	50.19	58.96	64.07	64.79	52.28	40.65	49	METSCH_B01580	hypothetical protein
gene-METSCH_B01590	168.05	148.92	228.23	177.23	108.72	284.78	236.66	201.09	231.09	355.43	332.48	131.77	145.51	102.53	131.09	327.62	33.57	317.25	MPUL0B01590	D-xylulose reductase
gene-METSCH_B01600	12.06	10.71	7.7	6.99	6.68	11.04	22.54	5.5	14.43	86.03	21.49	10.61	5.35	6.83	6.81	5.46	2.18	5.81	METSCH_B01600	hypothetical protein
gene-METSCH_B01620	202.7	216.42	178.69	181.29	256.96	213.89	178.4	204.24	184.47	110.95	145.81	159.33	173.88	259.06	193.91	146.82	307.4	146.74	MPUL0B01620	acetolactate synthase, large subunit
gene-METSCH_B01630	40.26	39.76	39.09	35.37	23.47	27.92	19	27.37	33.51	36.27	39.19	24.73	25.68	36.06	29.5	35.44	37.22	38.68	MPUL0B01630	ammonium transporter
gene-METSCH_B01640	61	54.04	55.83	62.14	31.74	51.35	44.88	49.83	48.45	41.24	60.41	61.25	47.14	44.41	51.8	75.06	31.79	86.2	MPUL0B01640	Uncharacterized protein, Rmd1/YagE family
gene-METSCH_B01650	222.99	257.25	225.84	262.45	189.04	210.3	208.52	273.13	250.49	137.08	232.14	313.27	271.88	334.47	282.64	240	299.37	271.6	MPUL0B01650	glucosamine--fructose-6-phosphate aminotransferase isomerizing
gene-METSCH_B01660	41.4	53.78	42.12	46.84	39.94	45.42	60.99	56.79	67.1	39.06	63.68	58.55	63.58	97.71	74.87	45.98	80.67	45.37	METSCH_B01660	hypothetical protein
gene-METSCH_B01670	98.86	94.82	74.06	89.71	77.16	87.91	78.97	71.81	74.83	102.95	91.09	89.84	71.93	91.68	81.61	88.91	98.25	105.13	MPUL0B01670	CTD kinase subunit alpha
gene-METSCH_B01680	53.26	48.78	51.04	64.02	59.08	56.21	41.62	45.87	54.18	46.46	63.75	65.61	43.93	55.18	50.71	81.14	55.81	79.95	MPUL0B01680	guanine nucleotide-binding protein subunit alpha
gene-METSCH_B01690	51.18	48.34	46.3	46.71	39.22	47.77	41.72	42.05	37.46	36.72	41.62	46.52	38.85	46.1	45.13	59.67	31.97	66.77	METSCH_B01690	hypothetical protein
gene-METSCH_B01710	44.72	34.19	30.94	34.39	12.86	22.07	20.7	14.04	21.28	18.91	35.43	30.27	17.18	23.16	23.6	70.44	15.29	71.2	MPUL0B01710	aminopeptidase I
gene-METSCH_B01720	127	127.92	95.01	106.62	88.66	111.08	102.09	105.38	94.07	64.22	99.33	100.13	130.46	145.11	145.64	129.39	104.8	143.21	MPUL0B01720	deoxyhypusine synthase
gene-METSCH_B01730	375.78	352.84	378.92	373.79	406.87	337.13	355.41	407.07	413.75	491.19	424.21	409.12	438.03	387.95	403.86	372.08	362.89	387.47	MPUL0B01730	NADH ubiquinone oxidoreductase subunit NDUFA12
gene-METSCH_B01740	108.6	106.96	133.8	84.71	154.84	116.43	165.69	178.8	165.07	170.59	150.63	122.56	116.36	183.65	122.52	140.73	285.47	150.2	MPUL0B01740	AP-1-like factor
gene-METSCH_B01750	34.68	33.2	27.13	30.59	21.85	27.02	31.1	29.74	30.87	25.03	34.11	33.88	25.75	28.72	27.89	25.31	25.29	28.03	MPUL0B01750	Mak10 subunit, NatC N(alpha)-terminal acetyltransferase
gene-METSCH_B01760	14.82	15.16	11.48	11.74	9.32	10.26	10.92	9.03	9.59	5.17	7.81	11.5	7.98	9.34	12.53	13.36	5.04	13.98	MPUL0B01760	condensin complex subunit 3
gene-METSCH_B01770	251.59	245.57	127.94	102.35	70.44	123.53	150.99	185.31	135.13	40.08	78.31	70.87	117.56	170.51	146.62	208.46	115.41	237.77	MPUL0B01770	sterol 24-C-methyltransferase
gene-METSCH_B01780	0	0	0	0	0	0	0	0	0	0	0	0	0	0	0	0	0	0	METSCH_B01780	hypothetical protein
gene-METSCH_B01790	69.27	86.74	80.13	58.86	81.14	59.3	90.35	80.97	88.26	67.52	65.7	80.4	81.07	72.28	119.33	50.1	76.25	68.8	MPUL0B01790	Reverse transcriptase RNA-dependent DNA polymerase
gene-METSCH_B01800	324.38	218.76	264.47	312.64	424.21	237.7	177.51	132.86	181.31	238.7	319.08	300.7	276.17	280.58	251.73	479.66	304.99	478.33	MPUL0B01800	Glycosyl hydrolase family 76
gene-METSCH_B01810	75.54	97.98	58.16	59.25	61.61	51.48	82.49	95.79	78.2	23.37	54.08	60.25	71.2	117.11	86.63	32.03	119.26	33.91	MPUL0B01810	U3 small nucleolar RNA-associated protein 4
gene-METSCH_B01820	34.65	28.85	35.8	40.74	23.58	34.67	35.25	31.73	32.44	62.4	42.22	45.9	35.92	32.57	32.61	33.92	17.66	39.43	MPUL0B01820	Acyl CoA binding protein
gene-METSCH_B01830	5112.13	6171.2	5627.97	6353.47	4247.33	5202.84	5363.96	6855.27	5535.84	3142.83	5750.69	5741.41	7340.46	6931.13	7139.23	3077.64	5091.1	3115.23	METSCH_B01830	hypothetical protein
gene-METSCH_B01840	37.23	37.94	32.58	39.82	30.69	36.46	36.46	36.19	34.16	31.75	40.47	38.67	39.98	37.83	43.68	35.01	33.94	36.14	MPUL0B01840	SAM domain Sterile alpha motif
gene-METSCH_B01850	814.79	674.78	865.19	547.07	1113.17	821.49	780.24	830.58	974.45	1057.27	1151.56	714.02	1003.96	1018.96	990.59	2177	984.45	2444.63	METSCH_B01850	hypothetical protein
gene-METSCH_B01860	25.74	24.34	31.7	27.91	23.41	32.63	29.16	32.1	30.33	32.69	34.42	30.47	17.78	22.94	21.36	46.04	21.16	50.67	MPUL0B01860	3',5'-cyclic AMP phosphodiesterase CpdA
gene-METSCH_B01870	24.35	24.5	20.32	25.54	16.04	21.06	23.3	19.71	21.86	18.48	23.26	24.42	17.55	20.59	19.73	24.18	15.2	23.48	MPUL0B01870	mitogen-activated protein kinase kinase kinase
gene-METSCH_B01880	15.4	11.58	19.39	10.61	8.15	20.62	18.77	23.04	24.11	29.9	20.82	12.19	13.93	17.01	16.33	19.57	8.7	21.64	MPUL0B01880	protein-serine/threonine kinase
gene-METSCH_B01890	208.36	193	240.97	228.61	243.85	189.94	209.11	272.62	250.98	231.62	256.97	291.89	273.35	254.17	260.37	185.64	206.77	179.43	MPUL0B01890	glucosamine-phosphate N-acetyltransferase
gene-METSCH_B01900	32.42	32.44	25.7	31.39	30.49	29.86	35.59	34.31	35.91	33.51	30.2	32.4	52.18	30.08	48.2	30.41	26.87	31.32	MPUL0B01900	LSM domain-containing protein
gene-METSCH_B01910	24.18	25.59	16.49	20.86	13.08	17.57	18.11	17.19	19.68	13.33	24.67	21.17	18.69	24.14	23.94	19.89	16.68	20.88	METSCH_B01910	hypothetical protein
gene-METSCH_B01920	29.03	29.07	18.77	23.59	13.28	18.26	17.1	16.53	18.81	9.57	20.68	20.46	16.68	21.65	20.58	26.44	19.38	26.35	MPUL0B01920	Ino eighty subunit 1
gene-METSCH_B01930	1332.67	1556.29	1465.43	1891.55	1246.55	1308.91	1674.16	1920.07	1651.69	872.02	1626.81	1738.31	2177.47	2073.23	2187.07	675.71	1577.77	724.48	MPUL0B01930	SSU ribosomal protein S2P
gene-METSCH_B01940	83.37	61.5	65.65	100	85.11	50.44	47.06	41.46	45.92	38.53	75.94	80.74	72.7	83.77	65.69	97.05	82.65	94.56	MPUL0B01940	Major Facilitator Superfamily protein
gene-METSCH_B01950	15.49	15.78	11.39	18.84	9.27	13.16	15	12.58	12.19	11.47	15.98	20.45	12.32	13.53	14.95	12.21	11.47	12.59	MPUL0B01950	phosphatidylinositol glycan, class Q
gene-METSCH_B01960	65.75	76.14	62.35	85.93	41.91	76.41	66.05	57.86	58.62	68.02	69.29	78.89	53.76	45.26	54.85	73.19	31.25	66.64	MPUL0B01960	nicotinate-nucleotide adenylyltransferase
gene-METSCH_B01970	49.29	38.65	28.8	43.93	82.55	48.01	417.49	22.7	270.46	221.84	87.21	63.73	24.6	35.68	24.53	23.23	69.84	22.44	MPUL0B01970	Integrase core domain-containing protein
gene-METSCH_B01980	37.47	30.98	22.33	24.93	25.58	23.13	220.45	17.67	140.07	40.11	30.9	27.12	10.71	21.02	16.4	24.72	25	30.11	METSCH_B01980	hypothetical protein
gene-METSCH_B01990	109	135.22	96.32	92.46	263.29	77.16	83.36	40.11	80.77	153.62	194.77	129.5	72.19	114.72	82.88	41.88	179.23	38.82	METSCH_B01990	hypothetical protein
gene-METSCH_B02000	15.27	16.81	6.87	15.62	7.13	6.76	7.69	4.33	5.78	5.12	10.57	10.75	6.7	7.15	7.82	5.06	5.32	4.76	METSCH_B02000	hypothetical protein
gene-METSCH_B02010	117.59	116.58	115.26	146.91	85.11	116.05	97.51	86.08	99.04	170.05	148.24	144.88	94.86	82.44	94.66	105.15	67.92	110.24	MPUL0B02010	glucose-6-phosphate 1-epimerase
gene-METSCH_B02020	25.75	30.03	22.31	31.52	16.55	24.95	23.98	29.53	24.57	19.67	25.24	25.61	28.75	31.03	29.56	31.56	27.32	33.62	MPUL0B02020	PAP2 superfamily protein
gene-METSCH_B02030	340.96	352.22	308.37	319.39	211.21	268.13	257.73	317.17	295.57	214.52	322.74	344.21	340.75	383.95	360.75	248.52	329.3	287.78	MPUL0B02030	SSU ribosomal protein MRPS6P
gene-METSCH_B02040	22.76	20.98	15.97	24.35	8.3	14.78	13.13	6.45	9.94	4.29	23.32	26.72	8.87	15.38	12.5	12.8	13.03	12.53	MPUL0B02040	DNA mismatch repair protein MSH2
gene-METSCH_B02050	213.88	128.53	203.64	175.74	530.8	316.86	170.39	132.19	178.4	301.11	387.73	153.9	189.69	213.11	203.84	324.88	255.38	355.29	MPUL0B02050	dihydroceramidase
gene-METSCH_B02060	7.37	5.47	8.22	4.44	11.19	3.94	3.4	5.37	5.66	3.26	6.12	4.78	6.67	6.68	6.86	1.81	4.86	2.39	MPUL0B02060	unspecific monooxygenase
gene-METSCH_B02070	114.33	117.54	105.2	107.18	104.58	93.3	74.78	75.75	97.63	86.25	104.93	118.36	85.38	84.45	93.76	120.63	66.79	139.54	MPUL0B02070	phosphoadenylylsulfate reductase thioredoxin
gene-METSCH_B02080	57.79	53.83	48.92	58.96	39.97	50.49	42.41	43.63	39.44	51.01	56.31	62.33	49.04	45.65	43.95	61.13	44.94	58.21	MPUL0B02080	26S proteasome regulatory particle non-ATPase Rpn4p
gene-METSCH_B02090	80.11	75.61	83.73	79.8	69.72	71.71	72.4	78.67	70.31	62.87	85.72	71.05	96.59	87.89	85.17	101.56	73.38	117.02	MPUL0B02090	ubiquitin related modifier 1
gene-METSCH_B02100	102.99	96.51	86.52	108.49	65.6	97.09	71.48	74.66	75.84	74.82	92.21	103.21	78.82	76.31	85.24	113.73	64.16	119.51	MPUL0B02100	oligosaccharyltransferase complex subunit beta
gene-METSCH_B02110	107.93	120.45	106.75	126.47	96.37	128	84.35	92.76	84.09	104.71	114.45	128.46	121.79	126.81	124.54	103.78	96.59	123.05	MPUL0B02110	prefoldin subunit 2
gene-METSCH_B02120	83.96	81.04	105.89	93.54	97.41	81.83	105.58	109.26	110.71	175.37	120.95	122.64	99.62	116.81	91.86	83.45	125.78	77.47	MPUL0B02120	acireductone dioxygenase apoprotein
gene-METSCH_B02130	32.19	32.42	29.09	36.29	26.79	31.38	29.05	29.61	30.63	23.51	32.27	35.06	32.36	35.55	35.69	32.92	31.79	29.43	MPUL0B02130	polyadenylation factor subunit 2
gene-METSCH_B02140	93.96	123.82	111.12	58.82	123.7	128.49	49.85	77.96	70.4	40.33	58.23	67.25	102.05	131.54	112.99	149.93	138.53	173.91	MPUL0B02140	6-phosphofructo-2-kinase
gene-METSCH_B02150	33.03	35.55	27.78	25.01	23.04	25.79	31.35	34.49	35.91	17.8	25.53	27.89	33.4	51.39	42.67	27.25	41.19	29.05	MPUL0B02150	protein Pet127
gene-METSCH_B02160	13.87	13.83	16.31	19.26	12.49	17.35	24.3	29.51	31.18	19.66	21.39	21.93	23.85	28.3	28.63	11.85	18.8	10.5	MPUL0B02160	Minimal binding motif of Hap4 for binding to Hap2/3/5
gene-METSCH_B02170	187.16	193.78	139.12	170.94	109.21	151.42	153.3	177.66	152.93	98.42	159.55	177.4	191.83	222.13	214.16	194.39	188.77	187.31	MPUL0B02170	import inner membrane translocase subunit TIM50
gene-METSCH_B02180	51.86	43	45.99	48.66	33.93	51.83	39.11	53.34	49.68	55.87	68.31	57.58	55.87	60.25	58.03	43.61	56.45	36.56	METSCH_B02180	hypothetical protein
gene-METSCH_B02190	171.63	144.48	205.13	201	299.8	203.99	178.56	166.81	185.3	212.57	240.15	196.97	166.87	196.08	166.86	285.59	174.31	311.57	MPUL0B02190	CDP-diacylglycerol---serine O-phosphatidyltransferase
gene-METSCH_B02200	90.17	91.98	107.54	123.03	133.97	134.23	85.1	115.04	107.14	67.97	109.08	134.34	83.87	111.07	94.65	127.74	111.81	135.64	MPUL0B02200	PH domain-containing protein
gene-METSCH_B02210	6.7	7	5.49	4.27	1.76	4.81	6.55	4.67	4.61	2.05	5.14	4.54	8.63	15.91	16.2	6.22	5.98	8.42	METSCH_B02210	hypothetical protein
gene-METSCH_B02220	8.65	6.99	8.31	4.04	2.55	2.47	3.95	1.92	2.35	0	4.2	4.05	6.68	8.96	11.46	8.85	4.43	13.28	MPUL0B02220	methylated-DNA-[protein]-cysteine S-methyltransferase
gene-METSCH_B02230	24.6	21.13	19.68	18.77	13.82	16.58	24.61	20.76	23.71	20.99	22.01	19.43	16.9	17.73	21.26	16.57	15.91	16.74	MPUL0B02230	COP9 signalosome complex subunit 2
gene-METSCH_B02250	63.39	69.43	52.47	29.61	46.02	26.41	67.56	79.93	79.67	22.34	35.95	38.77	59.77	106.14	85.98	32.51	79.75	44.8	MPUL0B02250	rRNA-processing protein 14 RRP14
gene-METSCH_B02270	42.33	38.13	35.02	35.2	24.22	35.2	32.99	29.84	31.36	26	35.24	35.12	47.31	45.1	55.56	46.34	33.34	51.21	MPUL0B02270	AP-1 complex subunit gamma-1
gene-METSCH_B02280	47.03	40.65	44.97	42.94	29.67	41.46	46.01	58.48	51.12	44.27	49.13	46.71	58.03	66.58	61.78	50.86	56.04	51.81	MPUL0B02280	peptidylprolyl isomerase/peptidyl-prolyl cis-trans isomerase SDCCAG10
gene-METSCH_B02290	19.24	18.5	32.61	20.34	42.63	37.93	29.71	33.11	41.24	63.79	50.14	20.08	16.12	24.88	17.78	23.69	34.82	25.15	MPUL0B02290	serine/threonine-protein kinase SRPK3
gene-METSCH_B02300	464.29	461.9	443.18	577.95	398.91	441.15	446.68	512.96	496.96	442.67	557.21	568.14	540.71	533.16	555.96	432.31	474.84	452.52	MPUL0B02300	small subunit ribosomal protein S14
gene-METSCH_B02310	3.88	4.29	4.97	1.64	2	3.46	4.04	6.38	6.49	4.13	7.46	2.71	7.66	6.03	7.91	1.66	4.94	1.88	METSCH_B02310	hypothetical protein
gene-METSCH_B02320	8.99	0	0	9.86	0	0	0	0	0	0	0	0	1.96	0	15.16	0	4.61	0	METSCH_B02320	hypothetical protein
gene-METSCH_B02330	16.92	17.9	18.15	19.28	17.98	16.79	16.75	15.7	16.33	14.37	18.42	24.36	13.23	17.2	15.22	20.1	18.3	20.57	MPUL0B02330	Acyl-CoA synthetase (AMP-forming)/AMP-acid ligase II
gene-METSCH_B02340	46.81	46.15	40.81	45.12	43.36	42.22	37.31	38.43	40.07	29.8	41.76	50.11	34.23	49.47	41.5	45.73	47.27	46.5	MPUL0B02340	nucleoporin NUP1
gene-METSCH_B02350	34.89	33.33	26.97	31.34	13.7	22.59	24.93	21.96	24.44	15.09	30.07	34.88	21.24	30.08	24.69	25.1	23.14	29.9	MPUL0B02350	CRAL/TRIO domain-containing protein
gene-METSCH_B02360	178.16	155.41	97.18	95.45	60.57	102.37	84.18	91.06	74.36	29.29	61.49	75.63	76.21	97.13	78.43	190.76	88.43	196.57	MPUL0B02360	hydroxymethylglutaryl-CoA synthase
gene-METSCH_B02370	223.8	233.77	125.71	186.83	111.93	141.68	122.92	100.35	104.01	99.33	130.71	167.41	184.77	165.39	209.29	151.27	87.48	149.11	MPUL0B02370	tubulin alpha
gene-METSCH_B02380	39.75	34.22	63.18	56.63	40.04	54.13	57.08	97.72	73.1	85.37	74.28	78.61	57.63	65.42	51.46	72.25	68.87	71.5	MPUL0B02380	cytochrome-b5 reductase
gene-METSCH_B02390	19.42	23.82	23.94	16.22	20.82	16.3	25.49	26.31	26.22	21.44	20.35	21.72	26.54	29.12	26.13	21.64	25.09	23.75	MPUL0B02390	splicing factor U2AF subunit
gene-METSCH_B02400	31.84	30.79	29.18	35.78	23.75	28.56	29.17	32.14	31.27	26.16	32.14	40.36	24.14	28.2	25.64	35.63	29.98	37.36	MPUL0B02400	cation diffusion facilitator family transporter
gene-METSCH_B02410	51.68	62.68	38.54	56.82	30.28	33.07	49.04	51.12	44.01	18.85	37.84	60.23	41.27	51.91	45.56	29.31	46.08	29.78	MPUL0B02410	protein TIF31
gene-METSCH_B02420	29.14	29.33	27.03	29.94	24.43	27.61	29.65	31.76	30.3	36.63	32.97	33.62	27.59	31.61	27.58	37.89	37.47	33.15	MPUL0B02420	ubiquitin ligase complex F-box protein UFO1
gene-METSCH_B02430	24.56	26.77	25.1	22.47	23.6	17.43	33.2	36.41	40.08	27.47	28.04	31.2	26.2	42.68	28.41	22.59	48.46	21.91	MPUL0B02430	ribonuclease P protein component
gene-METSCH_B02440	17.49	18.44	18.09	25.06	12.92	18.37	14.45	15.72	16.9	15.27	22.68	26.78	15.73	17.57	18.52	17.29	10.93	15.7	MPUL0B02440	Mannosyltransferase putative
gene-METSCH_B02450	149.52	140.46	112.74	147.65	101.22	126.17	91.98	85.92	87.03	77.62	112.81	136.02	82.76	94.5	93.16	124.23	81.4	125.44	MPUL0B02450	coatomer protein complex subunit gamma
gene-METSCH_B02460	29.86	31.85	26.58	40.29	21.41	27.53	31.77	29.47	38.58	26.46	31.04	41.88	33.92	33.1	34.92	38.39	32.04	40.86	MPUL0B02460	cation-dependent mannose-6-phosphate receptor
gene-METSCH_B02470	31.15	27.97	25.55	27.57	21.1	23.52	22.17	24.08	23.27	24.44	28.33	31.73	19.6	22.23	22.51	33.75	18.72	36.11	METSCH_B02470	hypothetical protein
gene-METSCH_B02480	147.04	141.43	135.59	147.67	101.15	114.08	139.02	173.25	132.01	170.64	127.33	160.34	157.85	166.4	153.22	124.66	179.38	135.16	MPUL0B02480	ribosomal protein L37
gene-METSCH_B02490	625.06	678.19	558.01	633.83	477.95	579.94	588.27	698.68	509.5	482.45	545.18	627.06	800.1	742.33	789.89	877.2	720.96	876.79	MPUL0B02490	obg-like ATPase 1
gene-METSCH_B02500	60.4	57.37	57.24	64.85	48.49	47.35	48.68	50.32	42.69	58.61	52.31	75.18	57.2	47.79	58.45	65.66	47.33	61.94	METSCH_B02500	hypothetical protein
gene-METSCH_B02520	86.33	72.48	70.72	58.07	61.64	59.28	74.7	59.49	73.51	77.95	70.12	54.29	56.44	67.68	64.06	75.01	58.86	77.64	MPUL0B02520	Protein of unknown function DUF1640
gene-METSCH_B02530	38.83	37.18	31.51	35.05	23.76	28.99	28.5	29.03	29.68	23.9	31.1	37.34	28.12	32.74	31	37.01	31.31	37.27	MPUL0B02530	SCY1-like protein 1
gene-METSCH_B02540	38.2	39.45	29.48	36.52	36.96	38.77	24.8	23.51	23.36	24.03	30.32	44.56	32.26	36.59	32.5	46.73	39.36	50.01	MPUL0B02540	Zn(2)-Cys(6) binuclear cluster domain-containing protein
gene-METSCH_B02550	32.18	31.74	28	26.34	35.55	30.48	34.35	38.35	39.04	24.68	28.59	33.93	34.82	47.67	40.45	48.74	52.33	59.37	MPUL0B02550	Iron only hydrogenase large subunit, C-terminal domain
gene-METSCH_B02560	37.3	35.89	32.67	32.54	23.39	27.8	37.79	44.1	38.89	35.15	35.76	43.44	37.33	51.71	40.36	41.93	53.63	45.96	MPUL0B02560	translation initiation factor
gene-METSCH_B02570	24.7	20.36	25.28	27.9	22.87	23.48	21.18	27.72	25.68	20.64	25.88	32.01	24.14	26.27	30.53	22.56	20.38	20.96	MPUL0B02570	Organic solute transporter Ostalpha
gene-METSCH_B02580	46.59	43.95	49.68	52.7	50.34	59.36	45.6	46.73	50.96	63.29	60.11	54.32	40.66	42.42	42.67	62.11	38.4	64.05	MPUL0B02580	Serine/threonine protein kinase
gene-METSCH_B02590	55.54	49.2	63.16	77.1	87.91	66.21	61.11	56.76	61.44	66.18	70.25	76.37	53.66	68.83	54.39	78.19	73.15	80.21	MPUL0B02590	metal transporter CNNM
gene-METSCH_B02600	28.66	26.09	27.84	28.69	23.19	30.08	25.66	28.51	28.59	34.22	32.82	39.69	25.95	28.88	26.2	29.91	31.69	30.24	MPUL0B02600	MIZ/SP-RING zinc finger
gene-METSCH_B02610	375.74	329.32	477.32	421.89	327.35	281.59	332.67	443.45	464.02	469.2	416.1	475.95	358.33	349.9	364.88	294.37	334.64	303.88	METSCH_B02610	hypothetical protein
gene-METSCH_B02630	21.74	21.87	22.74	25.06	21.49	19.84	23.76	27	24.58	24.78	26.51	32.07	23.02	26.18	24.99	18.21	29.55	18.75	METSCH_B02630	hypothetical protein
gene-METSCH_B02640	135.56	142.86	181.74	148.22	135.95	142.22	156.61	185.01	177.61	196.62	185.45	157.76	138.41	151.12	139.08	194.14	124.41	194.29	METSCH_B02640	hypothetical protein
gene-METSCH_B02650	27.53	24.26	23.98	25.39	21.34	24.14	25.16	25.94	25.89	28.11	30.33	30.16	20.73	25.11	24.75	22.84	21.9	25.37	MPUL0B02650	proton-dependent oligopeptide transporter, POT family
gene-METSCH_B02660	76.09	70.05	68.6	83.74	62.38	71.78	65.66	67.9	65.97	104.15	86.59	87.19	80.27	79.31	76.28	102.21	66.79	101.4	MPUL0B02660	frataxin
gene-METSCH_B02670	27.76	20.89	26.26	25.57	20.27	24.77	20.23	21.49	22.39	26.39	22.76	28.76	19.88	22.47	21.95	20.45	18.56	20.53	MPUL0B02670	WAS/WASL-interacting protein
gene-METSCH_B02680	38.51	40.74	30.36	34.74	23.07	24.7	41.55	47.26	45.83	27.89	32.16	43.81	41.65	51.93	44.47	21.18	47.55	22.51	MPUL0B02680	diphthamide biosynthesis protein 7
gene-METSCH_B02690	20.64	13.61	29.9	14.1	4.38	10.63	24.21	31.43	28.09	15.31	20.53	17.64	20.7	23.39	16.93	7.23	7.65	8.87	METSCH_B02690	hypothetical protein
gene-METSCH_B02700	84.71	75.65	75.46	77.54	82.01	88.93	169.06	85.52	156.73	243.06	215.21	74.75	62.81	87.62	71.38	48.13	42.47	54.75	MPUL0B02700	glutamate dehydrogenase
gene-METSCH_B02710	42.28	37.97	48.21	50.25	29.44	50.5	47.4	50.96	47.41	59.61	60.17	60.58	39.6	41.68	47.41	57.43	35.85	54.85	MPUL0B02710	AP-2 complex subunit mu-1
gene-METSCH_B02720	76.27	85.98	77.07	91.58	55.87	67.2	73.02	88.86	73.86	67.01	80.98	91.91	90.77	90.77	96.94	65.19	81.35	59.07	MPUL0B02720	ribose-phosphate pyrophosphokinase
gene-METSCH_B02730	41.69	35.51	34.2	32.43	36.85	29.94	28.21	28.46	29.89	29.45	33.97	36.56	34.05	38.84	36.93	50.93	42.77	51.96	MPUL0B02730	CUE domain-containing protein
gene-METSCH_B02740	19.17	19.93	18.38	21.69	14.85	17.33	16.19	13.47	14.79	14.57	16.78	23.85	13.04	14.14	15.51	19.49	11.73	18.42	MPUL0B02740	Trafficking protein particle complex subunit 10, TRAPPC10
gene-METSCH_B02760	34.53	30.62	38.28	23.32	15.84	13.64	22.1	19.52	32.72	27.17	32.24	25.93	33.24	36.12	36.69	20.7	21.75	19.79	MPUL0B02760	Reverse transcriptase RNA-dependent DNA polymerase
gene-METSCH_B02770	41.51	44.3	44.24	44.01	38.04	29.38	50.44	47.72	48.15	42.58	50.94	47.54	47.34	59.59	56.01	29.76	50.63	35.63	METSCH_B02770	hypothetical protein
gene-METSCH_B02780	17.56	15.88	14.39	15.64	15.17	15.06	14.63	13.21	16.44	13.93	14.01	14.86	13.34	14.23	15.31	15.78	10.39	14.46	MPUL0B02780	DASH complex subunit ASK1
gene-METSCH_B02790	358.4	424.9	400.64	530.2	296.4	298.29	318.67	428.47	409.56	359.95	413.01	596.95	397.2	443.33	446.55	328.48	437.13	341.91	MPUL0B02790	TRIAP1/MDM35 family protein
gene-METSCH_B02800	32.71	31.95	26.46	36.05	21.14	27.18	29.85	29	30.46	47.41	38.21	40.03	28.59	31.88	30.02	20.73	43.8	22.45	MPUL0B02800	Lipase class 3
gene-METSCH_B02810	26.66	28.13	24.22	28.17	18.46	21.24	23	24.85	24.13	23.71	23.86	36.51	16.97	20.35	17.89	20.99	24.27	20.7	MPUL0B02810	adrenodoxin-NADP+ reductase
gene-METSCH_B02820	7.29	7.24	7.32	9.56	9.18	7.19	10.41	8.14	10.12	6.94	6.18	10.37	7.58	6.8	7.8	5.35	5.28	5.5	METSCH_B02820	hypothetical protein
gene-METSCH_B02830	18.01	14.2	14.44	16.98	10.58	15.52	15.25	11.31	10.82	10.51	15.87	19.72	11.21	14.54	14.12	19.26	14.01	19.29	MPUL0B02830	vacuole morphology and inheritance protein 14
gene-METSCH_B02840	82.7	100.17	155.76	48.3	105.76	99.15	252.83	134.09	144.49	234.27	53.35	92.38	59.36	74.24	56.38	78.34	215.35	79.42	MPUL0B02840	DnaJ family protein A member 2
gene-METSCH_B02850	62.63	61.21	66.18	66.97	62.96	64.45	70.54	76.15	71.73	72.91	83.94	62.65	80.67	99.54	71.15	112.93	138.61	126.89	MPUL0B02850	pre-60S factor REI1
gene-METSCH_B02860	76.48	104.74	68.17	69.3	69.02	35.35	115.66	100.6	108.38	25	55.69	76.79	82.95	107.7	93.32	19.77	92.75	18.95	MPUL0B02860	pre-rRNA-processing protein TSR1
gene-METSCH_B02870	925.39	1151.84	1220.77	1647.21	972.46	1221.91	1277.37	1665.07	1407.11	930.1	1073.58	1125.39	1069.75	979.91	1388.39	436.06	819.73	792.99	MPUL0B02870	SSU ribosomal protein S14P
gene-METSCH_B02880	38.87	23.42	32.13	27.71	26.26	36.59	54.78	52.33	58.45	37.67	56.1	59.74	63.26	68.6	75.21	39.86	65.98	21.68	METSCH_B02880	hypothetical protein
gene-METSCH_B02890	38.52	43	31.15	30.17	28.33	23.38	41.96	43.7	41.09	19.25	26.11	35.11	40.11	52.15	45.42	12.34	50.57	13.62	METSCH_B02890	hypothetical protein
gene-METSCH_B02900	11.92	11.41	17.27	16.23	10.51	20.81	13.02	19.3	17.63	24.8	22.28	21.88	11.74	14.97	13.24	8.18	12.4	7.54	MPUL0B02900	Peptidase family S64
gene-METSCH_B02910	105.11	72.09	110.64	68.68	153.5	173.38	116.75	50.53	93.17	111.26	154.29	68.64	63.71	72.18	81.52	101.3	59.91	112.33	MPUL0B02910	6-phosphofructo-2-kinase
gene-METSCH_B02920	49.5	36.16	40.75	48.68	27.46	48.51	36.74	33.29	49.25	53.58	58.57	59.22	32.35	34.86	37.15	33.79	57.55	37.37	METSCH_B02920	hypothetical protein
gene-METSCH_B02930	57.95	56.18	59.17	45.14	34.44	49.77	60.07	58.54	61.24	81.86	56.49	58.17	48.89	52.74	59.09	69.7	40.45	78.34	MPUL0B02930	peroxin-19
gene-METSCH_B02940	9.5	8.66	11.22	13.04	9.41	8.54	16.72	21.9	17.15	11.08	13.47	14.89	13.09	17.93	12.73	9.01	17.25	6.61	METSCH_B02940	hypothetical protein
gene-METSCH_B02950	47.15	43.42	38.25	42.85	32.25	42.11	32.98	29.09	33.6	27.62	38.8	38.66	28.53	32.47	32	57.95	27.03	61.55	MPUL0B02950	antiviral helicase SKI2
gene-METSCH_B02960	84.71	80.73	77.88	88.3	84.07	93.68	78.83	68.48	79	115.8	102.43	99.21	74.82	76.38	75.53	85.4	69.32	83.61	MPUL0B02960	pyruvate dehydrogenase phosphatase
gene-METSCH_B02970	4511.42	5623.88	5294.85	5667.89	4621.42	5386.21	4974.85	6184.14	4940.48	3606.76	5148.04	5081.91	6396.54	5347.14	5595.54	2578.99	4130.99	2695.63	MPUL0B02970	SSU ribosomal protein S10P
gene-METSCH_B02980	76.5	79.51	75.4	95.4	57.9	72.04	77.89	89.61	83.88	69.83	92.95	107.83	92.35	102.99	90.13	58.88	102.15	53.06	MPUL0B02980	ATPase complex subunit ATP10
gene-METSCH_B02990	45.14	47.84	43.69	47.73	39.67	36.41	40.99	46.57	43.15	25.44	37.5	50.65	26.01	37.47	32.25	45.5	30.84	45.41	MPUL0B02990	mRNA-decapping enzyme subunit 2
gene-METSCH_B03000	33.48	32.3	28.71	35.12	26.22	29.16	32.31	33.2	35.57	36.32	41.07	40.01	31.54	38.42	34.43	29.85	38.74	31.19	METSCH_B03000	hypothetical protein
gene-METSCH_B03010	53.45	62.92	42.72	38.51	35.97	32.67	62.82	63.46	56.57	27.89	42.1	52.82	55.32	80.01	64	20.9	81.29	22.73	MPUL0B03010	RIO kinase 2
gene-METSCH_B03020	1273.73	1511.99	1392.23	1400.52	1044.06	1225.37	1426.9	1790.67	1514.32	626.76	1334.73	1449.21	1747.14	1781.9	1773.82	595.34	1441.23	581.27	MPUL0B03020	NAD-specific glutamate dehydrogenase
gene-METSCH_B03030	0.29	0.33	0.19	0.19	0.09	0.53	0.05	0.22	0.31	0.26	0.72	0.05	0.96	0.97	1.38	0.17	2.08	0.16	MPUL0B03030	KH domain-containing protein
gene-METSCH_B03040	48.93	45.48	40.04	46.86	35.79	49.92	37.08	40.04	36.84	38.08	51.87	50.55	52.83	55.93	56.63	55.7	52.09	56.82	MPUL0B03040	protein-tyrosine phosphatase
gene-METSCH_B03050	113.85	104.6	89.75	95.48	78.19	75.75	83.08	63.55	68.48	63.32	64.45	71.18	98.58	67.62	101.22	129.22	10.01	130.85	MPUL0B03050	ABC-type nitrate/sulfonate/bicarbonate transport system, substrate-binding protein
gene-METSCH_B03060	155.27	119.74	157.79	124.98	189.41	148.77	143.8	143.41	164.72	219.99	196.24	131.38	188.38	196.6	174.05	235.9	204.98	215.3	MPUL0B03060	Ras-related protein Rab-5C
gene-METSCH_B03070	33.12	27.69	30.18	37.87	23.76	27.08	28.56	33.07	30.7	41.86	34.01	39.67	27.18	26.35	29.55	34.66	20.34	35.06	MPUL0B03070	carnosine N-methyltransferase
gene-METSCH_B03080	43.31	43.98	46.97	34.63	41.71	38.96	53.09	42.23	51.59	41.1	43.99	40.4	37.8	47.25	41.32	39.71	41.05	37.92	MPUL0B03080	Zn(2)-Cys(6) binuclear cluster domain-containing protein
gene-METSCH_B03090	13.19	12.71	12.68	12.06	8.71	13.4	14.59	11.51	12.86	12.45	13.6	13.88	9.03	11.82	10.12	12.4	9.59	12.45	MPUL0B03090	Zn(2)-Cys(6) binuclear cluster domain-containing protein
gene-METSCH_B03100	5.86	5.8	5.35	7.08	2.22	4.8	6.26	3.15	5.88	4.58	8.58	9.54	4	4.22	5.09	3.94	5.49	4.25	MPUL0B03100	DNA mismatch repair protein MutL
gene-METSCH_B03110	9.76	8.4	6.96	9.81	2.8	4.89	5.4	4.77	6.13	3.24	11.64	10.97	6.52	6.83	6.29	7.81	8.68	8.08	MPUL0B03110	DNA polymerase zeta
gene-METSCH_B03120	36.69	35.64	35.56	32.42	35.27	40.92	43.31	44.28	47.06	42.02	40.83	45.19	38.69	43.22	43.6	37.65	44.8	36.37	MPUL0B03120	solute carrier family 25 (phosphate transporter), member 23/24/25/41
gene-METSCH_B03130	9.58	9.26	9.3	11.46	13.95	14.11	6.53	6.69	4.84	2.61	6.72	4.88	6.77	10.33	8.13	23.3	8.05	21.29	MPUL0B03130	Aromatic acid exporter family member 2
gene-METSCH_B03140	88.51	94.73	96.61	95.95	56.68	87.33	109.44	94.72	105.6	124.03	123.78	112.8	72.17	82.13	81.12	48.64	68.58	44.66	MPUL0B03140	aarF domain-containing kinase
gene-METSCH_B03150	58.9	69.74	56.65	49.7	52.07	47.01	82.07	93.37	78.82	35.06	55.74	59.89	74.5	104.66	75.03	29.86	108.57	28.81	MPUL0B03150	pre-mRNA-splicing factor ATP-dependent RNA helicase DHX15/PRP43
gene-METSCH_B03160	53.46	48.21	34.49	59.89	32.81	52.74	37.88	27.32	26.8	19.36	51.81	64.58	45.74	40.88	50.02	29.93	20.47	32.82	MPUL0B03160	Arf/Sar family
gene-METSCH_B03170	188.47	193.21	155.3	215.63	111.93	171.35	184.18	159.47	151.08	199.91	215.72	195.35	218.84	180.41	221.67	159.67	107.33	159.24	MPUL0B03170	ribose-5-phosphate isomerase
gene-METSCH_B03180	2201.41	2649.11	2524.51	2828.15	1866.32	2049.91	2519.16	3290.58	2747.69	1314.8	2447.33	2574.93	2969.52	3022.09	3150.33	1164.57	2170.45	1190.22	MPUL0B03180	SSU ribosomal protein S7E
gene-METSCH_B03190	51.39	49.68	53.14	67.1	41.51	62.13	53.97	53.6	49.41	88.06	70.42	68.93	45.9	45.46	52.58	53.74	43.63	47.45	MPUL0B03190	SH3 domain-containing protein
gene-METSCH_B03200	61.34	42.96	47.24	49.81	93.97	26.63	38.15	44.44	42.07	18.27	55.07	51.39	60.19	100.71	54.71	74.22	105.32	75.45	MPUL0B03200	MFS transporter, DHA1 family, multidrug resistance protein
gene-METSCH_B03210	21	19.88	19.63	19.41	16.33	19.76	20.75	21.77	21.55	22.34	22.75	22.31	19.04	23.7	23.13	24.52	25.36	20.56	MPUL0B03210	Phosphatidate phosphatase APP1
gene-METSCH_B03220	137.21	146.06	109.7	128.28	104	89.51	124.43	134.14	117.75	83.18	115.15	137.89	134.19	165.77	146.37	98.94	163.19	102.04	MPUL0B03220	Zinc finger C-x8-C-x5-C-x3-H type and similar
gene-METSCH_B03230	7.69	7.47	6.73	6.27	5.23	6.37	6.37	5.04	5.8	3.97	7.59	6.05	3.94	7.7	5.29	8.04	6.93	8.56	MPUL0B03230	Cell morphogenesis central region
gene-METSCH_B03240	17.19	18.44	13.91	19.25	13.67	12.14	17.71	16.76	16.98	12.52	14.88	20.44	14.93	16.39	15.49	15.46	18.52	17.07	MPUL0B03240	DNA repair/transcription protein MET18/MMS19
gene-METSCH_B03250	66.48	71.44	59.77	37.83	50.98	34.96	75.11	82.58	84.84	38.49	43.95	47.1	64.46	91.96	87.99	29.89	61.6	37.78	MPUL0B03250	Regular of rDNA transcription protein 14
gene-METSCH_B03260	257.24	208.93	180.22	190.34	228.88	204.23	141.97	109.92	133.98	284.62	201.17	196.37	149.33	106.29	144.38	372.3	60.03	357.82	MPUL0B03260	Putative sterol carrier protein
gene-METSCH_B03270	24.05	21.03	22.74	23.76	20.07	26.01	23.01	20.94	22.62	32.69	25.57	24.45	24.63	20.09	24.16	29.14	13.81	28.31	MPUL0B03270	proteasomal ATPase-associated factor 1
gene-METSCH_B03280	35.65	36.03	35.86	38.94	28.41	28.1	29.72	34.26	35.86	40.04	29.32	45.04	35.62	34.32	35.8	32.79	20.88	26.26	METSCH_B03280	hypothetical protein
gene-METSCH_B03290	26.71	24.97	48.23	30.1	37.33	31.24	32.03	48.65	46.2	13.14	28.9	28.97	22.44	31.58	24.46	31.96	29.22	32.19	MPUL0B03290	Ca2+-transporting ATPase
gene-METSCH_B03300	402.15	480.5	412.31	541.77	352.72	427.91	398.71	318.3	327.73	221.19	338.02	404.08	306.68	311.53	288.13	397.55	319.77	357.03	MPUL0B03300	cystathionine gamma-lyase
gene-METSCH_B03310	892.04	823.71	1060.53	1174.67	1052.65	786.51	926.37	1125.91	1284.8	1037.62	1107.02	1473.49	812.82	790.07	696.59	458.56	1004.39	466.32	MPUL0B03310	ubiquinol-cytochrome c reductase cytochrome c1 subunit
gene-METSCH_B03320	164.17	241	134.1	124.77	41.69	106.92	127.48	119.2	117.44	193.3	109.56	209.64	99.25	82.39	94.18	163.14	94.62	169.2	METSCH_B03320	hypothetical protein
gene-METSCH_B03330	0.33	0.4	0.08	0.16	0.08	0	1.98	0.07	1.58	0.54	0.15	0	1.5	0.25	0.42	0	0.94	0	METSCH_B03330	hypothetical protein
gene-METSCH_B03340	245.28	283.24	376.91	210.5	209.08	228.45	303.54	384.8	338.36	102.97	172.01	199.49	202.69	317.63	184.28	305.93	373.13	292.17	METSCH_B03340	hypothetical protein
gene-METSCH_B03350	69.66	66.27	99.22	69.6	47.49	95.1	94.93	100.51	80.46	559.35	87.63	204.86	73.48	76.31	73.75	72.56	212.31	60.36	MPUL0B03350	MFS transporter, SP family, solute carrier family 2 (myo-inositol transporter), member 13
gene-METSCH_B03360	40.44	39.74	35.9	42.43	31.56	37.99	39.31	33.04	38.15	30.61	42.76	43.08	33.96	39.38	37.02	39.54	40.32	38.29	MPUL0B03360	serine/threonine-protein kinase BUR1
gene-METSCH_B03370	4.33	2.41	2.67	3.6	2.92	4.33	7.57	4.15	6.45	5.97	7.24	5.6	4.4	4.62	5.38	2.81	6.21	3.31	MPUL0B03370	high-affinity iron transporter
gene-METSCH_B03380	25.29	24.53	31.41	56.98	32.32	34.58	33.64	26.88	44.48	66.6	44.11	86.07	35.72	28.36	38.45	17.39	32.43	14.18	MPUL0B03380	sulfiredoxin
gene-METSCH_B03390	6.35	4.66	7.73	14.49	8.58	9.49	15.66	12.76	15.74	16.2	10.61	23.86	21.12	14.69	19.99	5.34	13.79	4.15	MPUL0B03390	putative ferric reductase
gene-METSCH_B03400	20.83	22.17	21.63	17.88	19.23	15.67	23.87	23.01	26.43	17.01	20.56	25.51	16.36	19.59	18.9	16.73	19.34	17.09	MPUL0B03400	crooked neck
gene-METSCH_B03410	75.47	111.86	71.4	107.23	59.25	77.15	103.64	85.08	93.5	130.25	93.16	74.17	126.76	90.84	102.73	81.06	89.89	68.37	MPUL0B03410	ubiquitin-like protein Nedd8
gene-METSCH_B03420	19.18	22.18	14.42	14.86	11.01	15.21	20.78	20.42	20	12.63	17.77	20.91	23.69	24.3	30.31	15.1	27.29	11.99	MPUL0B03420	release factor glutamine methyltransferase
gene-METSCH_B03430	20.66	21.94	24.24	22.57	16.99	16.7	24.16	30.32	35.43	23.83	21.86	28.64	20.78	31.27	23.31	16.47	36.77	13.45	MPUL0B03430	splicing factor 1
gene-METSCH_B03440	51.29	56.19	46.85	50.25	35.8	39.37	47.3	48.37	43.89	38.49	41.86	58.56	43.03	44.16	46.23	43.24	39.32	45.96	MPUL0B03440	nucleoporin NUP82
gene-METSCH_B03450	11.57	9.59	7.85	3.93	3.73	5.68	11.13	10.98	12.97	6.99	13.18	4.45	10.76	18.6	15.87	8.6	6.74	7.9	METSCH_B03450	hypothetical protein
gene-METSCH_B03460	15.44	15.57	12.61	11.26	8.46	11.98	15.41	13.94	14.13	8.94	13.27	12.85	10.24	13.55	12.43	15.53	14.12	18.17	METSCH_B03460	hypothetical protein
gene-METSCH_B03470	78.08	77.58	76.58	84.65	66.44	82.09	70.6	69.93	65.64	71.83	77.24	85.82	64.6	63.5	66	108.01	62.95	110.68	MPUL0B03470	superkiller protein 8
gene-METSCH_B03480	8.3	9.23	4.76	6.2	4.57	4.61	6.75	4.45	6.2	3.89	4.99	6.32	6.86	6.26	6.83	5.15	3.61	3.63	MPUL0B03480	centromere protein I
gene-METSCH_B03490	35.75	38.49	32.04	38.94	22.91	28.18	34.39	30.55	29.86	20.88	27.82	47.5	25.44	33.29	28.01	29.75	28.89	27.27	MPUL0B03490	leucyl-tRNA synthetase
gene-METSCH_B03500	31.26	28.82	46.48	45.77	23.44	50.31	85.94	58.3	70.64	157.85	80.81	54.74	40.57	50.19	43.38	15.82	29.88	15.85	METSCH_B03500	hypothetical protein
gene-METSCH_B03510	66.71	42.12	64.52	78.89	45.98	80.55	74.17	59.61	63.75	157.54	92.88	96.41	68.5	50.11	76.52	83.61	32.96	100.53	METSCH_B03510	hypothetical protein
gene-METSCH_B03520	33.02	25.94	39.74	31.46	43.38	45.65	43.41	41.5	41.73	34.16	39.4	31.46	37.11	33.84	42.54	75.2	13.29	81.56	MPUL0B03520	Ferric reductase like transmembrane component
gene-METSCH_B03530	44.2	52.66	39.43	47.6	41.89	34.25	46.05	46.59	50.4	30.96	45.38	55.81	39.24	52.66	43.36	29.26	64.91	26.9	MPUL0B03530	protein AIR1/2
gene-METSCH_B03540	86.55	90.59	74.94	91.58	53.46	78.46	70.3	66.38	90.08	84.75	74.81	87.27	76.82	63.02	74.97	129.91	36.91	130.04	MPUL0B03540	putative conserved protein CG6151-P
gene-METSCH_B03550	57.12	64.61	54.27	60.03	46.33	46.54	61.02	59.65	53.01	48.6	51.62	68.23	62.63	70.73	62.24	46.38	73.12	42.38	METSCH_B03550	hypothetical protein
gene-METSCH_B03560	74.56	70.19	55.83	68.19	35.15	72.63	44.98	47.56	46.24	32.65	57.09	50.78	71.65	70.24	78.37	63.36	38.62	58.06	MPUL0B03560	CRAL/TRIO domain-containing protein
gene-METSCH_B03570	21.73	21.57	18.12	19.41	13.35	19.69	19.98	19.55	19.32	25.82	20.78	25.49	15.31	22.16	18.23	25.29	19.37	26.78	MPUL0B03570	DnaJ domain-containing protein
gene-METSCH_B03580	13.92	13.94	11.51	16.94	7.44	10.31	12.97	8.22	11.15	6.44	14.24	17.67	6.87	10.7	9.49	10.63	8.69	9.97	MPUL0B03580	phosphatidylinositol glycan, class N
gene-METSCH_B03590	96.58	97.2	93.28	92.83	94.14	95.86	108.32	101.87	91.32	79.09	90.33	98.55	95.73	110.51	98.04	83.23	107.21	75.65	MPUL0B03590	anthranilate synthase / indole-3-glycerol phosphate synthase
gene-METSCH_B03600	0.08	0.08	0.08	0.1	0.08	0.14	0.42	0.19	0.29	0.29	0.44	0.11	0.82	1.08	0.75	0.15	1.01	0.03	MPUL0B03600	protein of unknown function DUF4451
gene-METSCH_B03610	84.5	80.77	91.78	94.56	48.81	92.13	52.69	44.3	59.7	59.41	89.56	110.36	87.23	90.6	93.84	93.06	64.53	100.05	MPUL0B03610	Replication factor A protein 3
gene-METSCH_B03620	49.96	45.71	40.14	43.73	31.11	37.71	36.36	27.54	34.07	31.73	35.36	36.42	38.26	32.1	41.17	49.67	14.33	45.11	MPUL0B03620	phospholipase A-2-activating protein
gene-METSCH_B03630	81.38	74.78	71.95	82.94	52.67	66.44	71.8	68.35	73.21	98.02	80.43	84.97	65.41	70.12	69.53	81.68	52.32	82.99	MPUL0B03630	phosphatidylinositol 4-phosphate phosphatase /phosphatidylinositol 3-phosphate phosphatase
gene-METSCH_B03640	267.69	278.63	264.48	321.48	215.26	244.24	224.43	234.74	220.55	237.63	268.12	286.95	277.39	248.68	270.21	221.88	206.83	204.07	MPUL0B03640	C-terminal duplication domain of Friend of PRMT1
gene-METSCH_B03650	224.62	255.6	200.4	218.43	212.42	113.47	153.55	237.43	228.72	106.6	239.19	336.3	139.12	193.55	137.17	193.85	261.13	115.33	MPUL0B03650	Major Facilitator Superfamily protein
gene-METSCH_B03660	56.02	57.82	40.85	50.16	30	44.53	48.87	44.58	47.82	45.99	55.21	58.35	49.05	58.4	54.37	36.39	58.87	38.88	MPUL0B03660	dsRNA-specific ribonuclease
gene-METSCH_B03670	431.18	478.13	554.65	607.31	529.53	364.32	551.2	633.09	729.98	546.7	532.95	691.91	475.08	533.18	428.41	261.01	532.3	253.43	MPUL0B03670	solute carrier family 25 (phosphate transporter), member 3
gene-METSCH_B03680	305.15	290.77	655.75	169.41	339.18	405.14	519.43	762.79	686.95	289.47	409.44	266.38	272.66	460.93	333.05	544.78	410.61	558.73	METSCH_B03680	hypothetical protein
gene-METSCH_B03690	1.24	1.9	2.89	1.09	0.78	0.8	4.32	2.73	3.22	0.4	0.69	0.66	3.61	1.96	2.8	2.28	1.53	1.19	METSCH_B03690	hypothetical protein
gene-METSCH_B03700	0.44	0.24	0.31	0.12	0.12	0.07	0.97	0.44	1.72	0	0.63	0.13	0.48	0.62	0.25	0	0.14	0.27	MPUL0B03700	ribonuclease T2
gene-METSCH_B03710	70.54	86.22	62.26	58.56	55.09	40.01	84.25	103.84	94.4	38.23	58.11	68.57	82.39	122.01	104	30.59	101.17	42.84	MPUL0B03710	DNA-directed RNA polymerase I subunit RPA34
gene-METSCH_B03720	28.87	28.13	48.43	32.73	36.49	21.06	41.66	61.33	53.25	38.81	43.81	47.84	33.4	48.44	39.06	23.57	49.32	24.28	METSCH_B03720	hypothetical protein
gene-METSCH_B03730	36.96	37.53	44.59	32.51	46.09	30.11	48.74	53.45	61.68	122.51	49.5	56.62	43.69	55.76	42.41	35.49	52.31	29.57	MPUL0B03730	Regulator of RNase E activity RraA
gene-METSCH_B03740	0	0	0.05	0	0	0	0	0.21	0.06	0.07	0.05	0.07	0.19	0.25	0.08	0	0.28	0	MPUL0B03740	hAT family C-terminal dimerization region
gene-METSCH_B03750	10.84	10.27	9.11	11.67	7.58	11.54	10.62	5.8	8.51	16.11	13.96	13.84	9.17	8.08	9.71	14.37	4.07	12.84	METSCH_B03750	hypothetical protein
gene-METSCH_B03760	11.17	12.45	13.03	16.45	10.58	12.22	17.53	8.13	13.35	36.86	24.26	20.22	19.46	14.3	20.01	15.12	6.57	15.67	METSCH_B03760	hypothetical protein
gene-METSCH_B03770	62.06	55.24	51.35	69.63	47.98	55.91	54.7	56.69	53.47	51.31	62.44	72.89	48.69	58.54	54.75	62.1	63.63	61.44	MPUL0B03770	protein kinase A
gene-METSCH_B03780	40.88	34.49	38.09	53.65	44.85	47.32	32.06	30.4	32.77	32.8	49.54	45.25	41.33	47.17	38.35	71.13	54.44	73.15	MPUL0B03780	Protein kinase domain-containing protein
gene-METSCH_B03790	26.55	25.18	24.65	35.79	11.18	24.39	24.43	24.24	25.85	19.9	26.63	41.37	17.05	21.07	18.92	23.4	19.1	23.63	MPUL0B03790	protein-serine/threonine kinase
gene-METSCH_B03800	24.88	23.82	55.7	47.37	99.06	53.66	91.11	63.26	98.22	114.42	50.86	65.46	41.62	54.99	42.23	29.6	55.26	25.76	MPUL0B03800	Gti1/Pac2 family protein
gene-METSCH_B03810	37.9	31.17	43.44	35.58	38.28	42.89	38.72	38.22	45.67	42.95	43.67	30.46	33.29	41.35	36.85	46.89	36.84	51.46	METSCH_B03810	hypothetical protein
gene-METSCH_B03820	131.2	120.37	160.71	146.83	153.02	168.48	160.81	167.9	137.19	317.26	166.47	166.91	135.21	149.32	147.46	207.2	193.98	222.68	MPUL0B03820	transcription initiation factor TFIIE subunit beta
gene-METSCH_B03830	1.28	0.85	1.28	1.27	0.47	1.49	2.75	2.2	1.88	4.45	2.62	1.11	3.67	3.61	3.8	1.21	10.82	2.08	METSCH_B03830	hypothetical protein
gene-METSCH_B03840	557.56	573.49	472.84	514.49	402.66	484.19	455.87	486.11	428.68	450.57	475.44	526.54	603.34	515.87	577.24	497.08	347.68	536.65	MPUL0B03840	transport factor 2 (NTF2) domain-containing protein
gene-METSCH_B03850	31.28	33.52	25.53	29.28	22.83	28.37	24.32	21.03	24.78	29.73	29.68	30.94	22.78	30.21	28.33	34.52	24.21	36.23	METSCH_B03850	hypothetical protein
gene-METSCH_B03860	28.73	23.82	19.34	21.58	15.04	19.39	22.51	22.76	24.03	20.49	29.35	23.45	23.85	29.13	32.59	28.39	21.5	31.04	MPUL0B03860	cwf21 domain-containing protein
gene-METSCH_B03870	10.83	1.18	6.57	14.63	6.31	6.46	8.61	8.95	6.27	6.88	4.12	11.31	6.72	11.18	6.44	4.44	13.21	2.7	METSCH_B03870	hypothetical protein
gene-METSCH_B03880	43.44	41.64	49.64	40.92	103.94	30.42	46.06	44.27	50.48	53.77	48.09	50	36.77	43.1	34.29	52.48	44.45	61.65	MPUL0B03880	Permease of the drug/metabolite transporter (DMT) superfamily
gene-METSCH_B03890	310.84	201.86	233.27	156.03	705.5	180.26	149.77	114.82	154.94	161.25	158.21	136.27	247.21	187.68	230.96	561.46	128.93	599.1	METSCH_B03890	hypothetical protein
gene-METSCH_B03900	276.78	246.13	237.69	214.65	195.12	227.44	218.89	188.06	205.64	516.68	313.73	247.02	195.68	159.64	201.76	370.56	133.24	412.87	MPUL0B03900	Thioesterase superfamily protein
gene-METSCH_B03910	20.58	22.84	15.86	16.07	11.62	9.68	23.49	23.59	19.87	10.49	14.67	22.7	17.5	24.61	23.9	6.61	21.1	7.07	MPUL0B03910	Asparagine synthetase B glutamine-hydrolyzing
gene-METSCH_B03920	24.45	24.02	30.35	27.18	15.3	26.39	19.57	12.8	24.99	24.64	23.02	48.51	35.94	5.25	37.67	19.63	10.11	5.52	MPUL0B03920	Anaphase-promoting complex APC subunit CDC26
gene-METSCH_B03930	57.99	73.07	54.26	44.98	47.2	36.59	73.78	79.12	79.05	29.41	46.08	57.91	98.23	114.05	105.4	22.13	97.15	21.87	MPUL0B03930	U3 small nucleolar RNA-associated protein 16
gene-METSCH_B03940	6.78	6.74	5.8	6.87	3.17	4.84	3.83	3.98	3.95	3.83	6.12	10.75	3.99	5.2	5.13	2.25	4.24	2.06	MPUL0B03940	protein DIA2
gene-METSCH_B03950	5.63	5.21	5.7	8.69	4.28	4.47	6.87	5.71	7.12	11.34	6.43	9.64	6.73	6.05	6.2	5.52	5.51	5.25	MPUL0B03950	solute carrier family 39 (zinc transporter), member 9
gene-METSCH_B03960	9.74	8.6	9.93	10.94	6.52	8.1	11.09	7.39	10.1	12.81	10.42	12.92	6.69	8.01	7.19	8.01	5.97	7.92	MPUL0B03960	TAG lipase / steryl ester hydrolase / phospholipase A2 / LPA acyltransferase
gene-METSCH_B03970	21.93	23.8	18.58	15.17	15.84	11.05	29.03	30.62	29.96	9.41	16.52	22.03	18.03	32.62	22.52	13.29	30.72	12.82	MPUL0B03970	ribonuclease Z
gene-METSCH_B03980	14.94	12.02	18.58	14.99	9.09	8.81	13.51	17.28	15.19	16.41	11.06	19.83	15.33	15.76	16.04	13.61	8.51	14.05	MPUL0B03980	telomere replication protein
gene-METSCH_B03990	10.51	10.17	6.21	9.06	7.45	7.82	9.81	11.69	11.19	10.78	9.3	13.49	7.62	9.23	10.82	8.52	7.66	7.49	METSCH_B03990	hypothetical protein
gene-METSCH_B04000	136.82	151.66	117.06	173.29	89.99	107.88	142.5	147.6	142.86	91.96	138.35	177.01	137.63	155.31	143.85	104.6	143.73	93.2	MPUL0B04000	ribosomal protein L2
gene-METSCH_B04010	371.04	393.26	420.55	473.3	429.13	347.54	408.66	438.21	509.53	621.2	455.32	488.08	404.84	369.83	368.51	310.71	331.37	285.41	MPUL0B04010	F-type H+-transporting ATPase subunit O
gene-METSCH_B04020	76.56	68.47	68.45	86.98	63.31	96.21	42.29	45.4	48.32	74.57	86.93	73.79	67.16	58.25	68.17	129.06	37.86	125.89	METSCH_B04020	hypothetical protein
gene-METSCH_B04030	184.39	173.94	142.29	170.7	109.71	158.71	118.9	87.28	110.06	84.39	123.75	154.42	150.93	110.25	159.13	204.02	49.94	222.17	MPUL0B04030	peroxiredoxin Q/BCP
gene-METSCH_B04040	3.37	5.25	2.21	3.25	1.52	3.23	8.29	10.19	9.01	5.64	17.95	4.4	81.34	81.84	103.56	1.72	15.12	2.58	MPUL0B04040	Dienelactone hydrolase
gene-METSCH_B04050	20.35	19.34	19.95	27.8	18.69	25.81	30.64	28.64	32.55	51.15	56.95	37.48	36.8	39.02	37.83	14.63	50.94	14.16	METSCH_B04050	hypothetical protein
gene-METSCH_B04060	7.67	8.44	6.15	5.38	4.92	4.48	7.37	5.14	6.44	2.96	5.2	5.54	6.81	6.61	7.72	7.3	4.67	7.92	MPUL0B04060	helix-turn-helix, Psq domain
gene-METSCH_B04070	25.88	24.02	19.08	20.38	19.04	20.49	24.25	15.95	21.67	22.45	24.74	19.78	18.07	20.29	18.19	24.4	20.94	25.38	METSCH_B04070	hypothetical protein
gene-METSCH_B04090	194.4	223.94	207.87	193.17	151.23	184.77	154.21	185.39	184.85	194.71	177.74	221.25	133.63	153.88	135.1	141.44	182.71	144.24	METSCH_B04090	hypothetical protein
gene-METSCH_B04100	30.71	37.67	27.59	29.01	23.1	24.87	28.63	39.22	37.42	30.25	24.32	35.32	25.41	36.54	28.57	33.52	28.84	32.4	MPUL0B04100	uroporphyrinogen-III synthase
gene-METSCH_B04110	92.96	67.75	43.25	28	109.65	37.64	79.9	19.55	60.91	428.94	70.96	67.45	22.76	27.66	25.3	26.77	16.08	28.76	MPUL0B04110	acetyl-coenzyme A synthetase
gene-METSCH_B04120	18.52	21.24	20.85	31.77	17.82	24.62	22.47	21.54	26.73	26.08	25.07	30.71	28.37	22.69	28.27	23.67	21.5	26.68	MPUL0B04120	Optic atrophy 3 protein OPA3
gene-METSCH_B04130	598.29	558.98	272.89	368.01	255.12	319.47	256.4	162.29	229.6	95.63	140.91	212.22	379.47	333.51	446.52	489.3	113.89	562.65	MPUL0B04130	histone H2A
gene-METSCH_B04140	31.51	31.6	31.24	31.7	18.73	28	27.53	30.55	29.41	21.75	31.53	37.63	26.04	27.73	29.01	27.57	17.66	28.15	MPUL0B04140	Nitrogen permease regulator 2
gene-METSCH_B04150	77.75	77.19	63.93	53.64	52.96	58.14	59.96	63.03	62.77	33.13	64.2	51.83	31.46	50.67	37.24	104.63	62.75	101.8	MPUL0B04150	Zn(2)-Cys(6) binuclear cluster domain-containing protein
gene-METSCH_B04160	818.58	888.76	1124.97	939.08	1172.7	1159.39	1729.57	1411.23	1281.16	2725.91	863.74	1600.44	1264.29	1122.22	1229.3	1078.59	2287.5	918.81	MPUL0B04160	chaperonin GroEL
gene-METSCH_B04170	12.85	15.96	10.69	8.85	11.16	7.12	15.97	12.98	15.14	6.32	9.42	14.39	9.62	16.05	13.01	5.45	14.43	5.3	MPUL0B04170	RNA polymerase I specific initiation factor
gene-METSCH_B04180	34.89	27.64	34.45	34.88	25.83	42.27	28.48	33.47	34.83	48.2	45.06	40.41	25.64	24.05	29.95	37.6	17.5	36.3	MPUL0B04180	E3 ubiquitin-protein ligase synoviolin
gene-METSCH_B04190	6.57	6.29	3.08	8.29	3.34	4.04	3.51	1.82	3.25	2.43	4.17	7.47	3.5	3.78	4.59	2.33	2.88	2.44	MPUL0B04190	Kinesin motor domain-containing protein
gene-METSCH_B04200	227.05	207.31	229.66	252.82	167.03	193.03	174.56	197.17	200.25	263.58	222.34	265.21	225.87	210.76	235.81	206.83	203.02	185.58	MPUL0B04200	DNA-binding TFAR19-related protein
gene-METSCH_B04210	49.65	44.91	54.41	57.59	46.58	46.37	56.81	49.79	55.39	57.12	54.29	56.26	51.07	58.65	55.89	74.37	48.19	81.62	MPUL0B04210	Ras-related protein Rab-6A
gene-METSCH_B04220	28.54	29.44	24.95	25.55	33.37	29.16	19.69	23.03	27.34	10.61	23.25	28.04	28.69	47.22	32.56	43.07	63.6	38.39	MPUL0B04220	C2H2-type zinc finger
gene-METSCH_B04230	28.91	22.9	27.25	25.81	19.64	28.01	22.43	32.68	28.01	34.63	31.48	30.39	29.31	27	28.45	32.03	19.99	32.01	METSCH_B04230	hypothetical protein
gene-METSCH_B04240	87.2	71.57	87.28	92.67	84.39	85.69	73.25	82.18	84.2	72.16	93	94.29	65.96	86.93	71.16	92.8	85.5	104.14	MPUL0B04240	serine/threonine-protein phosphatase PP1 catalytic subunit
gene-METSCH_B04250	48.44	44.49	94.69	94.35	71.86	70.21	66.86	94.24	98.75	76.48	88.02	98.9	45.65	72.86	46.28	103.08	88.12	122.08	MPUL0B04250	Acetyltransferase (GNAT) family protein
gene-METSCH_B04260	29.4	30.88	24.71	33.15	21.21	26.39	25.85	25.47	25.16	24.77	26.16	36.87	24.53	32.28	26.68	27.24	35.2	23.51	MPUL0B04260	SAM-dependent methyltransferase, MidA family
gene-METSCH_B04270	136.07	135.7	127.61	135.1	116.14	128.7	123.95	163.69	160.11	137.21	163.65	152.97	167.6	205.77	163.51	186.39	235.4	187.65	MPUL0B04270	Protein of unknown function DUF1674
gene-METSCH_B04280	23.77	26.81	23.94	22.1	17.06	19.92	25.99	26.57	23.24	14.81	19.27	27.13	24.06	24.53	27.41	10.36	21.09	13.41	MPUL0B04280	Lysine methyltransferase
gene-METSCH_B04290	73.56	63.11	59.92	57.4	48.11	51.5	46.56	38.46	40.24	42.59	51.56	55.67	51.12	38.73	51.85	61.19	19.82	58.57	MPUL0B04290	kynurenine aminotransferase
gene-METSCH_B04300	92.74	84.57	69.04	82.52	54.35	72.56	83.4	83.47	94.66	70.05	75.36	93.13	106.8	118.51	95.87	27.94	106.45	30.52	MPUL0B04300	succinate dehydrogenase (ubiquinone) membrane anchor subunit
gene-METSCH_B04310	11.02	12.24	11.18	16.19	9.15	10.69	15.21	9.83	11.54	10.43	13.67	17.46	9.76	9.79	13.47	11.93	8.96	10.17	MPUL0B04310	PPP4R2 protein
gene-METSCH_B04320	133.74	135.21	99.83	133.65	90.61	108.24	110.59	109.33	111.64	111.33	118.22	141.09	135.5	132.97	131.96	90.14	124.91	100.73	MPUL0B04320	SSU ribosomal protein MRPS7P
gene-METSCH_B04330	0.48	0.45	0.24	0.04	0.04	0.09	0.21	0.32	0.51	0.26	0.29	0.13	0.58	0.86	1.2	0.09	0.8	0.13	METSCH_B04330	hypothetical protein
gene-METSCH_B04340	11.76	12.36	10	17.68	5.51	8.68	7.71	4.97	6.35	4.5	9.03	14.26	7.34	8.96	10.48	6.97	5.32	7.6	MPUL0B04340	Tc5 transposase DNA-binding domain-containing protein
gene-METSCH_B04350	207.75	214.01	248.5	261.09	238.8	187.7	224.74	232.28	292.09	295.6	250.79	304.02	202.87	216.01	197.32	119.33	252.44	112.94	MPUL0B04350	ubiquinol-cytochrome c reductase core subunit 1
gene-METSCH_B04360	6.23	5.95	4.08	8.58	7.04	7.24	6.64	11.17	9.51	14.41	13.2	9.62	9.84	13.2	11.61	3.65	20.91	3.42	MPUL0B04360	guanine nucleotide-binding protein subunit alpha
gene-METSCH_B04370	23.4	22.11	24.58	27.48	16.51	28.7	21.38	26.76	25.38	30.82	28.53	36.57	17.25	18.41	19.05	23.39	23.44	23.39	MPUL0B04370	Calcineurin-like phosphoesterase
gene-METSCH_B04380	67.03	56.42	51.16	42.67	49.34	53.55	35.7	39.34	38.51	46.38	50.02	48.12	35.96	44.95	41.02	64.77	41.97	71.29	METSCH_B04380	hypothetical protein
gene-METSCH_B04390	18.88	18.04	12.17	20.25	10.46	12.58	11.93	9.91	10.19	14.01	22.89	25.66	20.14	18	20.1	9.48	16.8	11.21	MPUL0B04390	DASH complex subunit Dad1
gene-METSCH_B04400	59.95	87.2	107.62	86.62	110.06	55.42	58.86	68.5	99.95	121.22	84.78	128.14	135.82	85.26	89.62	88.06	123.36	86.19	METSCH_B04400	hypothetical protein
gene-METSCH_B04410	27.23	22.01	28.73	21.12	22.15	21.95	22.93	28.72	24.69	18.9	24.12	27.85	25.28	31.46	24.22	26.04	23.22	24.32	MPUL0B04410	Family of unknown function DUF572
gene-METSCH_B04420	23.25	20.58	22.36	18.61	16.68	18.68	22.82	20.91	22.08	29.62	22.83	21.99	19.56	24.3	24.54	19.47	23.24	14.37	METSCH_B04420	hypothetical protein
gene-METSCH_B04430	31.91	31.66	25.8	31.3	20.95	27.71	24.94	21.28	25.84	20.54	27.27	31.97	27.06	28.85	30.92	35.19	24.7	36.85	MPUL0B04430	Exocyst complex component Sec6
gene-METSCH_B04440	59.16	52.75	48.17	61.01	35.67	44.28	37.12	38.7	39.25	37	43.98	65.14	36.18	42.9	41.69	47.71	39.65	52.3	MPUL0B04440	PAB1-binding protein PBP1, interacts with poly(A)-binding protein
gene-METSCH_B04450	27.7	26.88	27.41	26.07	18.41	27.61	21.58	19.96	25.68	32.26	35.99	33.51	16.41	21.22	18.69	28.18	21.01	29.36	MPUL0B04450	protein of unknown function DUF4484
gene-METSCH_B04460	74.2	66.07	84.7	75.33	67.29	60.66	58.28	86.32	131.87	91.44	106.61	99.49	68.03	78.19	80.95	63.38	52.16	58.75	METSCH_B04460	hypothetical protein
gene-METSCH_B04470	137.77	125.69	118.7	159.88	86.3	92.29	120.91	151.79	137.73	113.22	186.89	157.18	126.04	129.51	127.73	214.62	76.11	208.04	MPUL0B04470	protein of unknown function DUF202
gene-METSCH_B04480	33.09	24.12	17.85	23.74	19.9	58.48	28.2	23.04	21.43	106.21	79.46	14	19.97	24.46	18	55.19	14.94	58.22	METSCH_B04480	hypothetical protein
gene-METSCH_B04490	0	0.13	0.13	0.39	0	1.13	0.4	0.23	0.54	0	0.48	0.14	0.56	1.18	0.65	0.45	1.03	0.42	METSCH_B04490	hypothetical protein
gene-METSCH_B04500	24.87	25.64	21.96	33.91	18.84	23.8	18.2	16.05	18.59	16.17	24.39	36.12	14.66	17.53	15.4	25.06	21.11	26.36	MPUL0B04500	cation-transporting ATPase 13A3/4/5
gene-METSCH_B04510	46.03	40.02	40.34	37.67	34.48	36.13	32.98	38.59	37.83	47.12	45.56	40.33	39.73	39.39	41.92	48.44	38.69	45.22	MPUL0B04510	transcription initiation factor TFIID subunit 7
gene-METSCH_B04520	96.74	108.75	90.94	104.39	66.32	76.81	108.53	107.48	110.95	86.52	110.33	116.05	106.91	113.81	105.8	64.29	111.02	64.63	MPUL0B04520	ribose-phosphate pyrophosphokinase
gene-METSCH_B04530	100.16	94.57	82.98	101.04	60.47	81.29	69.7	66.7	63.07	93.32	90.36	90.74	73.63	63.66	74.33	81.34	53.75	72.76	MPUL0B04530	pseudouridine-5'-monophosphatase
gene-METSCH_B04540	10.88	9.48	8.33	9.59	5.09	8.94	8.77	7.98	9.7	14.75	13.24	9.7	8.31	8.07	9.13	9.36	4.36	9.57	MPUL0B04540	BRCA1-associated protein
gene-METSCH_B04550	46.96	57.47	39.18	29.79	38.02	29.34	60.61	69.9	60.05	14.32	34.96	36.94	41.58	80.29	53.01	12.91	75.42	13.36	MPUL0B04550	rRNA biogenesis protein RRP5
gene-METSCH_B04560	10.16	10.75	8.97	11.38	7.31	7.67	9.9	7.28	7.88	8.7	9.47	13.46	5.8	7.63	7.46	5.52	5.63	6.52	MPUL0B04560	sorting nexin-25
gene-METSCH_B04570	10.02	10.04	8.38	4.13	6.42	2.1	11.37	13.44	14.91	2.32	5.46	8.38	6	15.48	10.3	1.12	12.32	2.9	MPUL0B04570	nucleolar protein TMA23
gene-METSCH_B04580	11.12	13.58	12.8	14.06	10.54	10.01	12.8	13.73	13.03	10.5	9.27	17.81	9.71	11.82	10.21	6.09	12.11	5.48	MPUL0B04580	RNA recognition RRM, RBD, or RNP domain
gene-METSCH_B04590	8.95	9.59	10.69	10.14	5.49	8.88	7.84	8.08	10.53	7.47	9.95	9.42	6.65	8.97	9.15	4.78	9.25	3.7	MPUL0B04590	cerevisin
gene-METSCH_B04600	90.57	68.5	94.17	92.52	121.79	107.59	121.84	89.08	117.15	236.01	172.69	100.11	93.73	92.49	94.43	134.38	94.35	136.03	MPUL0B04600	cerevisin
gene-METSCH_B04610	215.79	219.33	196.32	216.19	181.65	258.27	211.42	185.12	159.02	74.93	156.3	182.43	176.55	185.6	179.25	243.11	228.18	236.99	MPUL0B04610	leucyl-tRNA synthetase
gene-METSCH_B04620	32.41	32.29	28.53	31.39	20.75	26.98	25.21	22.86	26.38	27.11	27.86	32.46	20.18	26.17	22.36	34.46	26.27	35.76	MPUL0B04620	F-box and WD-40 domain protein CDC4
gene-METSCH_B04630	38.42	35.65	30.25	28.18	36.23	36.1	34.27	27.81	32.56	34.14	39.74	27.39	24.7	33.64	30.36	36.6	31.59	38.71	MPUL0B04630	C3HC zinc finger-like
gene-METSCH_B04640	144.62	134.12	124.19	137.61	95.66	123.99	127.05	124.96	116.15	146.43	127.09	125.37	140.29	141.27	145.45	136.07	113.35	129.8	MPUL0B04640	signal recognition particle subunit SRP19
gene-METSCH_B04650	151.25	176.33	146.94	168.03	104.5	103.65	213.2	219.59	175.73	103.07	183.33	204.17	206.68	225.2	208.63	72.19	191.01	69.28	MPUL0B04650	orotate phosphoribosyltransferase
gene-METSCH_B04660	11.11	10.04	9.23	8.03	6.42	8.11	12.28	8.83	12.91	6.22	9.07	11.02	13.63	15.75	15.05	9.21	18.17	9.76	METSCH_B04660	hypothetical protein
gene-METSCH_B04670	242.58	240.7	317.25	260.29	380.71	333.12	222.78	286.58	275.14	190.14	341.56	298.19	221.61	309.09	249.7	232.54	366.74	239.74	MPUL0B04670	4-hydroxysphinganine ceramide fatty acyl 2-hydroxylase
gene-METSCH_B04680	14.76	14.57	14.57	15.34	13.01	17.45	13.82	11.77	12.92	10.31	15.67	16.79	8.79	13.28	11.23	18.13	14.14	18.17	MPUL0B04680	Activator of mitotic machinery Cdc14 phosphatase activation C-term
gene-METSCH_B04690	11.23	15.04	12.44	13.53	8.56	9.67	14.81	15.81	16.34	10.03	15.79	17.56	6.2	7.11	8.35	11.48	7.13	11.76	MPUL0B04690	prenyl protein peptidase
gene-METSCH_B04700	74.31	82.04	60.93	43.8	30.92	34.9	66.14	70.48	66.71	34.36	36.1	40.17	51.33	60.12	51.53	42.48	64.63	45.49	MPUL0B04700	homoaconitase
gene-METSCH_B04710	13.07	13.42	12.03	13.93	9.79	11.66	11.61	10.36	12.4	8.42	11.41	15.3	6.42	8.34	7.51	13.33	7.44	14.5	MPUL0B04710	cullin-associated NEDD8-dissociated protein 1
gene-METSCH_B04720	72.8	81.42	58.52	67.33	52.92	53.24	95.89	112.95	93.5	38.8	69.99	73.17	99.33	119.87	114.52	23.09	119.42	25.25	MPUL0B04720	Uncharacterized conserved protein DUF2373
gene-METSCH_B04730	12.89	9.42	14.03	3.45	15.06	6.24	13.29	18.91	21.1	19.54	17.62	9.18	11.16	19.06	17.98	11.41	16.77	13.32	METSCH_B04730	hypothetical protein
gene-METSCH_B04740	85.48	64.27	42.35	58.03	73.36	36.86	45.49	47.86	42.23	25.07	39.46	38.38	39.21	49.43	35.03	115.63	68.9	112.97	METSCH_B04740	hypothetical protein
gene-METSCH_B04750	70.77	69.72	61.41	84.39	64.05	96.72	43.35	46	40.11	31.27	67.82	73.58	62.96	72.86	64.48	133.59	94.87	141.32	MPUL0B04750	2-hydroxy-3-keto-5-methylthiopentenyl-1-phosphate phosphatase methionine salvage
gene-METSCH_B04760	61.04	60.24	56.68	36.67	48.79	53.88	46.79	51.1	51.99	16.85	43.72	22.34	44.17	77.15	46.17	108.18	107.65	106.89	MPUL0B04760	Tetratricopeptide (TPR) repeat
gene-METSCH_B04770	40.69	42.17	33.95	27.93	27.68	30.67	35.31	41.99	36.9	23.6	33.21	28.78	29.86	39.55	33.57	35.96	41.49	34.91	METSCH_B04770	hypothetical protein
gene-METSCH_B04780	20.54	19.56	11.18	35.14	14.27	13.58	11.57	4.32	9.43	6.29	14.73	21.02	12.14	15.03	13.86	13.01	10.88	13.52	METSCH_B04780	hypothetical protein
gene-METSCH_B04790	94.29	94.11	85.57	107.13	69.68	98.88	83.24	84.67	76.37	81.78	91.84	112.77	105.4	100.66	117.54	92.88	89.34	97.1	MPUL0B04790	ATP-dependent RNA helicase DDX19/DBP5
gene-METSCH_B04800	101.72	113.99	80.31	113.02	56.62	68.2	92.37	96.56	91.01	62.59	78.9	103.51	99.35	105.06	100.23	76.21	95.15	64.93	MPUL0B04800	SSU ribosomal protein MRPS1
gene-METSCH_B04810	83.71	75.56	97.06	95.42	85.81	106.27	77.23	98.78	98.28	100.28	118.17	95.29	80.79	103.04	85.43	104.82	104.43	115.5	MPUL0B04810	Pal1 cell morphology protein
gene-METSCH_B04820	17.07	13.39	16.58	16.76	15.93	16.55	16.57	15.72	17.78	15.09	19.57	17.34	14.55	15.17	16.35	19.01	14.66	19.35	MPUL0B04820	FYVE zinc finger
gene-METSCH_B04840	0	0	0	0	0	0	0	0	0	0	0	0	0	0	0	0	0	0	METSCH_B04840	hypothetical protein
gene-METSCH_B04850	30.06	41.07	31.83	35.72	19.47	31.55	37.47	37.02	40.54	46.02	58.08	38.44	24.83	19.64	27.17	38.99	17.48	34.56	MPUL0B04850	acid phosphatase
gene-METSCH_B04860	21.08	15.23	4.77	4.29	7.31	4.5	9.61	4.49	6.62	17.93	13.44	9.2	4.82	4.17	4.91	3.91	3.08	3.8	MPUL0B04860	Acyl-coenzyme A oxidase
gene-METSCH_B04870	97.81	76.8	108.93	102.44	82.25	146.11	167.6	66.54	139.83	308.36	209.07	113.44	42.15	38.45	46.47	87	27.62	83.36	MPUL0B04870	Acyl-coenzyme A oxidase
gene-METSCH_B04890	126.26	129.04	114.44	135.75	86.56	104.82	116.65	119.93	105.48	113.66	124.34	128.03	128.14	121.03	127.26	98.21	105.33	94.26	MPUL0B04890	Ran GTPase-activating protein 1
gene-METSCH_B04900	65.65	79.82	90.11	27.31	59.08	68.87	128.59	159.76	64.08	198.11	31.31	106.62	65.85	59.21	61.59	102.06	144.59	90.64	MPUL0B04900	Bul1 C terminus
gene-METSCH_B04910	39.19	40.91	40.24	35.73	34.93	45.39	53.49	60.95	39.49	26.83	36.96	47.89	62.39	68.3	59.19	31.51	79.95	25.33	MPUL0B04910	NCS1 nucleoside transporter family
gene-METSCH_B04920	95.6	123.89	89.76	89.69	72.63	73.4	134.83	141.79	143.16	65.57	97.03	124.81	139.7	190.43	149	32.65	173.77	37.97	MPUL0B04920	ribosome assembly protein 3 RSA3
gene-METSCH_B04930	23.26	21.56	15.89	26.13	9.59	14.09	17.67	7.22	12.11	5.64	23.13	24.79	10.77	14.27	14.77	5.13	9.47	6.38	METSCH_B04930	hypothetical protein
gene-METSCH_B04940	18.43	19.84	13.41	22.46	16.51	21.37	21.88	11.29	16.7	11.25	24.92	25.61	20.07	25.72	24.35	11.35	21.12	14.25	METSCH_B04940	hypothetical protein
gene-METSCH_B04950	36.83	31.78	29.03	42.67	21.97	33.67	25.12	18.01	25.1	16.04	36.11	43.85	23.16	29.27	27.98	28.57	26.74	30.59	MPUL0B04950	HAT1-interacting factor 1
gene-METSCH_B04960	10.97	10.24	8.14	9.49	9.8	9.73	8.66	5.64	7.67	7.06	9.4	11.77	4.61	7.92	6.74	10.14	5.66	8.4	MPUL0B04960	Pleckstrin-likey domain-containing protein
gene-METSCH_B04970	40.97	33.79	19.78	29.81	30.05	23.76	23	18.13	26.3	77.41	45.41	39.82	17.7	18.24	20.72	18.82	15.42	18.36	MPUL0B04970	NAD(P)-dependent dehydrogenase, short-chain alcohol dehydrogenase family
gene-METSCH_B04980	42.7	36.63	41.46	45.36	32.49	37.73	46.41	43.3	42.08	50.59	40.19	51.52	46.8	37.78	46.31	43.59	37.21	45.96	MPUL0B04980	serine/threonine-protein phosphatase 2B regulatory subunit
gene-METSCH_B04990	8.9	8.36	9.25	8.11	5.97	6.53	9.44	8.72	9.03	7	8.38	10.84	6.12	10.73	8.14	7.66	9.77	7.12	METSCH_B04990	hypothetical protein
gene-METSCH_B05000	19.72	20.85	17.42	20.89	10.89	16.86	18.78	18.3	16.73	8.36	24.65	24.05	14.13	26.61	18.58	12.4	22.17	13.34	MPUL0B05000	senataxin
gene-METSCH_B05010	16.44	15.54	13.73	12.27	7.58	13.16	15.16	11.89	17.51	12.24	14.91	13.85	10.66	13.61	13.4	14.81	10.19	16.21	MPUL0B05010	Zn(2)-Cys(6) binuclear cluster domain-containing protein
gene-METSCH_B05020	31.27	32.45	28.34	43.87	22.54	31.7	31.73	29.93	32.87	35.06	38.79	41.79	28.23	31.49	30.81	38.27	28.81	36.55	MPUL0B05020	Endoplasmic Reticulum-Golgi Intermediate Compartment ERGIC
gene-METSCH_B05030	27.96	21.64	31.86	23.54	24.28	26.17	36.11	27.96	35.44	47.15	40.81	30.6	20.8	25.78	23.09	40.86	15.07	45.01	MPUL0B05030	Integral peroxisomal membrane peroxin
gene-METSCH_B05040	7.11	7.23	9.7	7.95	6.6	6.5	7.12	7.2	6.96	3.83	6.46	8.45	4.13	6.32	5.85	8.45	4.04	8.16	MPUL0B05040	dual specificity protein kinase YAK1
gene-METSCH_B05050	17.73	13.78	20.48	19.71	14.66	15.02	22.3	21.36	13.48	22.89	24.14	30.09	18.46	18.06	18.55	20.25	10.12	13.93	METSCH_B05050	hypothetical protein
gene-METSCH_B05060	19.52	17.05	13.98	14.1	8.32	17.02	22.91	11.39	19.5	44	28.26	14.24	10.86	12.6	13.93	19.06	7.78	20.2	MPUL0B05060	ATP-binding cassette, subfamily D (ALD), peroxisomal long-chain fatty acid import protein
gene-METSCH_B05070	26.5	28.34	22.63	26.36	12.31	28.38	23.17	20.31	28.08	22.37	29.61	27.96	24.79	25.96	30.54	30.72	19.23	31.06	MPUL0B05070	peptidyl-tRNA hydrolase, PTH1 family
gene-METSCH_B05080	20.51	14.14	12.24	17.7	8.6	17.91	17.73	16.81	16.97	25.36	18.48	19.68	21.8	20.95	19.09	18.54	14.08	20.67	MPUL0B05080	Protein of unknown function DUF1649
gene-METSCH_B05090	7.38	5.82	9.52	4.73	4.5	3	4.84	6.14	6.69	15.24	8.97	7.78	4.15	7	6.23	4.9	3.13	3.35	MPUL0B05090	putative CoA-binding protein
gene-METSCH_B05100	0.05	0.04	0.05	0.13	0	0	0.05	0.16	0.1	0.05	0.08	0	0.08	0.09	0.23	0	0	0	METSCH_B05100	hypothetical protein
gene-METSCH_B05110	2.4	3.21	4.07	3.34	3.52	3.24	5.08	5.01	5.23	2.19	2.94	5.63	2.42	3.62	3.04	2.82	2.82	2.67	MPUL0B05110	Zn(2)-Cys(6) binuclear cluster domain-containing protein
gene-METSCH_B05120	7.13	6.84	6.93	7.47	8.31	6.71	9.76	8.13	10.42	7.82	8.82	7.45	6.32	9.44	5.87	4.39	7.72	5.18	MPUL0B05120	BAR domain-containing protein
gene-METSCH_B05130	13.22	14.09	10.46	21.71	11.11	15.72	11.75	10	11.7	11.74	16.61	21.38	10.99	11.54	12.97	8.27	13.44	9.52	MPUL0B05130	Leucine rich repeat-containing protein
gene-METSCH_B05140	9.74	10.24	10.69	11.63	11.22	11.44	9.27	9.57	8.81	4.57	8.11	10.48	6.92	9.23	8.31	11.45	10.12	11.92	MPUL0B05140	pre-mRNA-splicing factor ATP-dependent RNA helicase-like protein PRP2
gene-METSCH_B05150	1.37	1.04	0	0.54	0.34	0.19	0.94	1.78	1.65	0.4	0.98	0	2.36	1.8	1.02	1.26	0.68	0.19	METSCH_B05150	hypothetical protein
gene-METSCH_B05160	36.69	46.01	40.19	33.44	34.97	24.27	49.57	55.56	47.49	16.52	27.94	46.69	47.26	64.3	48.17	21.44	75.33	23.5	MPUL0B05160	uridine kinase
gene-METSCH_B05170	110.91	134.7	167.72	204.6	83.33	162.9	130.64	114.13	145.31	143.6	149.25	145.82	89.38	93.27	80.58	104.4	120.09	106.03	MPUL0B05170	alanine transaminase
gene-METSCH_B05180	38.94	36.87	31.99	46.38	26.46	44.98	30.58	30.04	31.12	27.82	40.87	44.39	28.26	33.55	34.54	42.12	27.77	38.79	MPUL0B05180	glycosylphosphatidylinositol transamidase
gene-METSCH_B05190	18.28	21.8	17.38	17.48	10.47	16.24	25.61	23.3	22.46	11.11	17.79	22.84	15.11	21.73	20.45	15.34	16.03	14.58	MPUL0B05190	Genetic interactor of prohibitin 5
gene-METSCH_B05200	11.8	12.18	10.28	10.43	5.42	8.85	11.42	10.85	10.7	6.64	9.76	12.26	9.43	12.04	10.58	9.11	8.38	9.66	MPUL0B05200	anaphase-promoting complex subunit 4
gene-METSCH_B05210	0.15	0.66	0.15	0.3	0.22	0.17	0.48	0.27	0.41	0.08	0.43	0.16	1.52	0.53	1.31	0.35	0.43	0	METSCH_B05210	hypothetical protein
gene-METSCH_B05220	9.71	9.43	35.78	13.27	14.15	25.45	31.65	33.44	39.41	47.22	24.76	23.32	12.28	17.76	14.49	5.48	14.88	6.22	MPUL0B05220	RhoGAP domain-containing protein
gene-METSCH_B05230	128.36	141.62	124.04	151.08	87	105.75	142.84	143.74	133.03	110.79	139.91	168.58	157.68	162.56	165.16	64.52	164.67	70.02	MPUL0B05230	LSU ribosomal protein MRPL1P
gene-METSCH_B05240	23.83	27.51	60.54	12.46	34.42	46.91	90.95	97.5	78.74	82.76	31.53	22.81	36.37	45.75	41.39	23.19	52.65	23.93	MPUL0B05240	F-box and leucine-rich repeat protein 7
gene-METSCH_B05250	34.13	32.81	30.28	35.93	26.45	30.93	27.8	30.41	26.72	23.76	37.68	41.28	30.49	38.1	32.41	22.89	37.71	20.67	MPUL0B05250	translation initiation factor 2D
gene-METSCH_B05260	24.07	18.5	17.84	25.08	13.33	23.02	16.74	17.03	16.67	18.95	23.52	25.23	15.75	17.56	20.56	17.6	12.02	18.4	MPUL0B05260	phosphatidylinositol glycan, class S
gene-METSCH_B05270	18.19	20.19	17.57	17.62	11.51	13.91	20.62	19.33	16.87	14.95	16.64	18.16	14.59	18.79	16.8	11.68	18.63	12.71	MPUL0B05270	AAA domain-containing protein
gene-METSCH_B05280	7.59	7.86	7.88	9.63	5.27	7.98	9.79	7.25	7.92	5.76	10.21	12.64	5.71	8.21	6.72	5.94	7.92	6.38	MPUL0B05280	RasGEF N-terminal motif-containing protein
gene-METSCH_B05290	58.08	58.48	44.43	43.27	43.17	34.87	64.91	51.46	50.66	22	28.63	25.27	62.59	64.73	61.86	29.71	54.24	26.8	MPUL0B05290	aconitase
gene-METSCH_B05300	276.69	240.51	201.33	235.9	152.12	212.8	157.16	143.55	160.08	183.68	217.33	218.26	189.69	165.37	196.32	370.02	118.93	375.21	MPUL0B05300	V-type H+-transporting ATPase subunit B
gene-METSCH_B05310	4.86	3.39	3.68	3.21	2.32	2.73	2.39	1.82	2.4	2.04	3.55	2.06	1.92	3.19	2.64	5.53	1.59	6.44	METSCH_B05310	hypothetical protein
gene-METSCH_B05320	24.83	25.2	30.85	18.51	26.06	39.13	28.32	30.34	22.43	39.77	19.91	25.84	26.57	24.98	27.12	27.08	20.23	27.15	METSCH_B05320	hypothetical protein
gene-METSCH_B05330	3.98	3.51	7.63	4.09	3.31	6.86	5.51	7.46	9.51	38.15	12.82	8.34	3.83	2.8	3.9	4.39	3.23	3.07	MPUL0B05330	putative glycosyl hydrolase, GH43/DUF377 family
gene-METSCH_B05340	23.08	29.67	25.81	26.09	14.18	20.69	24.47	33.06	37.76	27.3	24.9	30.9	19.19	26.01	17.08	26.53	21.87	24.3	MPUL0B05340	protein phosphatase PTC4
gene-METSCH_B05350	14.45	15.3	22.32	13.32	26	29.04	20.26	18.51	23.14	25.48	29.37	20.14	10.11	14.39	11.85	14.41	15.16	13.29	METSCH_B05350	hypothetical protein
gene-METSCH_B05360	349.28	262.51	290.62	334.47	393.92	344.67	209.96	133.81	193.4	373.26	413.21	350.63	197.53	193.09	215.04	453.17	165.51	437.78	MPUL0B05360	trehalose 6-phosphate synthase
gene-METSCH_B05370	75.79	55.66	81.11	87.47	75.53	81.33	47.98	56.19	63.34	75.68	93.17	91.53	41.22	49.1	40.83	93.38	50.9	87.66	MPUL0B05370	YIF1 protein
gene-METSCH_B05380	9.61	10.13	8.5	9.09	5.56	8.2	7.59	4.56	6	2.46	11.74	11.67	5.27	9.67	7.53	5.42	9.22	5.96	MPUL0B05380	DNA polymerase epsilon subunit 1
gene-METSCH_B05390	4.28	4.06	1.81	4.21	2.53	2.05	0.91	0.45	2.01	1.5	3.11	5.8	1.69	2.53	3.14	0.5	2.3	0.16	METSCH_B05390	hypothetical protein
gene-METSCH_B05400	31.22	31.45	27.9	36.18	22.02	30.03	28.47	27.68	26.13	30.78	29.8	40.91	25.37	24.82	26.24	26.63	22.61	26.9	MPUL0B05400	origin recognition complex subunit 5
[truncated: 4,020 more rows]
