# Supplementary material for: Investigation of cold-resistance mechanisms in cryophylactic yeast Metschnikowia pulcherrima based on comparative transcriptome analysis
Source: Front Microbiol. 2024 Sep 25;15:1476087. doi: 10.3389/fmicb.2024.1476087 (PMC11462854; doi:10.3389/fmicb.2024.1476087)
Supplement: Supplementary file 3 [file Table_3.XLSX]

## Sheet: Table S6-1
Table S6-1 Identified differentially expressed genes for MS612 at 5 °C after 6 h cold treatment (P<0.05) (5 °C_6 h vs 20 °C_6 h_)
No.	gene_id	gene_name	description	length	fc(MS20_6h/MS5_6h)	log2fc(MS20_6h/MS5_6h)	pvalue	padjust	significant	regulate
1	gene-METSCH_C00880	MPUL0C00880	1-acylglycerone phosphate reductase	870	2.90262	1.53735	0.000154503	0.0184911	yes	up
2	gene-METSCH_F00730	MPUL0F00730	high-affinity iron transporter	1158	4.36413	2.12569	1.68085e-08	1.5758e-05	yes	up
3	gene-METSCH_Brrna004	METSCH_Brrna004	18S ribosomal RNA	1757	2.26663	1.18055	0.000122519	0.0150922	yes	up
4	gene-METSCH_E05860	MPUL0E05860	phenylpyruvate decarboxylase	1857	9.3211	3.2205	3.53241e-05	0.00548789	yes	up
5	gene-METSCH_Frrna001	METSCH_Frrna001	18S ribosomal RNA	1757	2.1698	1.11756	0.000386745	0.0395534	yes	up
6	gene-METSCH_D04130	MPUL0D04130	Alcohol acetyltransferase	1467	3.90172	1.96411	3.64377e-06	0.000975946	yes	up
7	gene-METSCH_C00610	METSCH_C00610	hypothetical protein	1959	2.08727	1.06162	3.81703e-06	0.000975946	yes	up
8	gene-METSCH_G02110	MPUL0G02110	Homeobox KN domain-containing protein	681	2.22086	1.15112	0.000515049	0.0474942	yes	up
9	gene-METSCH_B09780	MPUL0B09780	starch phosphorylase	2676	2.67822	1.42128	0.000507334	0.0474942	yes	up
10	gene-METSCH_Errna001	METSCH_Errna001	fragment of 18S ribosomal RNA	701	2.64823	1.40503	5.68967e-10	1.47894e-06	yes	up
11	gene-METSCH_E00190	MPUL0E00190	Ferric reductase NAD binding domain-containing protein	1953	3.36076	1.74879	9.8351e-08	7.90321e-05	yes	up
12	gene-METSCH_C03840	MPUL0C03840	FHA domain-containing protein	1776	3.3848	1.75907	9.64095e-06	0.00208578	yes	up
13	gene-METSCH_F05210	METSCH_F05210	hypothetical protein	354	2.31371	1.21021	0.000198851	0.0233028	yes	up
14	gene-METSCH_E05900	MPUL0E05900	6-phosphofructokinase	2835	0.274614	-1.86452	1.4918e-08	1.5758e-05	yes	down
15	gene-METSCH_A09280	MPUL0A09280	pyruvate decarboxylase	1878	0.409488	-1.28811	1.58607e-06	0.000594777	yes	down
16	gene-METSCH_D03680	MPUL0D03680	Major Facilitator Superfamily protein	1731	0.277716	-1.84832	4.55909e-05	0.00674865	yes	down
17	gene-METSCH_E02270	METSCH_E02270	hypothetical protein	903	0.179675	-2.47654	1.22603e-05	0.0022988	yes	down
18	gene-METSCH_B03130	MPUL0B03130	Aromatic acid exporter family member 2	3120	0.307808	-1.6999	2.4657e-06	0.000770533	yes	down
19	gene-METSCH_G00330	MPUL0G00330	bleomycin hydrolase	1506	0.126367	-2.98431	4.22838e-06	0.00103411	yes	down
20	gene-METSCH_B11730	METSCH_B11730	hypothetical protein	933	0.443039	-1.17449	3.60981e-05	0.00548789	yes	down
21	gene-METSCH_D06030	MPUL0D06030	farnesyl diphosphate synthase	1188	0.488284	-1.03421	0.000418354	0.0420222	yes	down
22	gene-METSCH_C06480	MPUL0C06480	hydroxymethylpyrimidine/phosphomethylpyrimidine kinase	1722	0.377571	-1.40518	6.81933e-13	3.83587e-09	yes	down
23	gene-METSCH_B07620	MPUL0B07620	MFS transporter, SP family, sugar:H+ symporter	1647	0.281118	-1.83075	2.64106e-05	0.00464249	yes	down
24	gene-METSCH_D06570	MPUL0D06570	candidapepsin	1110	0.273838	-1.8686	3.04425e-09	4.28098e-06	yes	down
25	gene-METSCH_B11330	MPUL0B11330	histone H3	411	0.334365	-1.58051	2.5647e-07	0.000160294	yes	down
26	gene-METSCH_A08050	MPUL0A08050	glycerol-3-phosphate dehydrogenase NAD+	1197	0.317875	-1.65347	0.000329299	0.0356213	yes	down
27	gene-METSCH_B11320	MPUL0B11320	histone H4	312	0.365905	-1.45046	1.19028e-05	0.0022988	yes	down
28	gene-METSCH_D02170	MPUL0D02170	triosephosphate isomerase	747	0.480446	-1.05755	0.000481706	0.0467172	yes	down
29	gene-METSCH_D04600	MPUL0D04600	histone H2A	393	0.391774	-1.35191	2.97395e-06	0.000846913	yes	down
30	gene-METSCH_G00730	MPUL0G00730	2,3-bisphosphoglycerate-dependent phosphoglycerate mutase	765	0.362244	-1.46496	3.07804e-05	0.00503808	yes	down
31	gene-METSCH_D04620	MPUL0D04620	histone H2B	393	0.400709	-1.31937	2.34271e-06	0.000770533	yes	down
32	gene-METSCH_C04990	MPUL0C04990	Pul1	1377	0.475212	-1.07336	1.95687e-06	0.000687961	yes	down
33	gene-METSCH_A00790	MPUL0A00790	6-phosphofructokinase	2946	0.299982	-1.73705	4.9577e-07	0.000278871	yes	down
34	gene-METSCH_A12800	MPUL0A12800	dihydroxyacetone kinase	1764	0.455896	-1.13322	1.13824e-05	0.00228664	yes	down
35	gene-METSCH_A04520	MPUL0A04520	glucose-6-phosphate isomerase	1662	0.483325	-1.04893	2.26913e-07	0.000159548	yes	down
36	gene-METSCH_C06730	METSCH_C06730	hypothetical protein	816	0.140197	-2.83447	3.01125e-06	0.000846913	yes	down
37	gene-METSCH_C02060	MPUL0C02060	solute carrier family 12 (potassium/chloride transporters), member 9	3876	0.442177	-1.17731	0.000505762	0.0474942	yes	down
38	gene-METSCH_C03240	MPUL0C03240	fructose-bisphosphate aldolase	1236	0.432175	-1.21031	6.76474e-05	0.00975684	yes	down
39	gene-METSCH_D06830	MPUL0D06830	dihydroorotate oxidase A	1287	0.319634	-1.64551	2.54665e-05	0.00462094	yes	down
40	gene-METSCH_E03420	MPUL0E03420	carrier protein	612	0.372256	-1.42563	1.40861e-06	0.00056596	yes	down
41	gene-METSCH_E01590	MPUL0E01590	pyruvate kinase	1515	0.315234	-1.6655	1.09417e-06	0.000512894	yes	down
42	gene-METSCH_A06380	MPUL0A06380	transcription factor C subunit 7	864	0.454851	-1.13653	5.79094e-06	0.00135725	yes	down
43	gene-METSCH_A09710	MPUL0A09710	3-oxoacyl-[acyl-carrier-protein] synthase II	1308	0.471768	-1.08385	9.29526e-05	0.0127526	yes	down
44	gene-METSCH_B04130	MPUL0B04130	histone H2A	402	0.426071	-1.23083	8.6527e-07	0.000442468	yes	down
45	gene-METSCH_B10260	MPUL0B10260	glycerol-3-phosphate dehydrogenase NAD+	1152	0.213069	-2.2306	1.28276e-06	0.000555041	yes	down
46	gene-METSCH_C05180	MPUL0C05180	phosphoglycolate phosphatase	1029	0.475273	-1.07317	3.05428e-05	0.00503808	yes	down
47	gene-METSCH_E05040	MPUL0E05040	pore complex subunit Nro1	1377	0.383289	-1.38349	0.000341262	0.0362189	yes	down
48	gene-METSCH_C08230	MPUL0C08230	Proline 4-hydroxylase (includes Rps23 Pro-64 3,4-dihydroxylase Tpa1), contains SM-20 domain	1845	0.239086	-2.0644	0.000112397	0.0143689	yes	down
49	gene-METSCH_C04980	MPUL0C04980	Pul2	1443	0.213297	-2.22907	7.88767e-10	1.47894e-06	yes	down

## Sheet: Table S6-2
Table S6-2 Identified differentially expressed genes for MS612 at 5 °C after 24h cold treatment (P < 0.05) (5 °C_24 h_vs_20 °C_24 h)
No.	gene_id	gene_name	description	length	fc(MS20_24h/MS5_24h)	log2fc(MS20_24h/MS5_24h)	pvalue	padjust	significant	regulate
1	gene-METSCH_C06330	MPUL0C06330	dTDP-glucose 4,6-dehydratase	1092	7.28521	2.86497	0.00162094	0.0124495	yes	up
2	gene-METSCH_A03520	METSCH_A03520	hypothetical protein	813	5.36049	2.42237	0.000480099	0.00529486	yes	up
3	gene-METSCH_A08750	METSCH_A08750	hypothetical protein	804	3.31976	1.73108	0.00340537	0.0213502	yes	up
4	gene-METSCH_F03850	METSCH_F03850	hypothetical protein	279	3.977	1.99168	4.10483e-06	0.00013846	yes	up
5	gene-METSCH_E01470	METSCH_E01470	hypothetical protein	723	3.30077	1.7228	0.00322953	0.0205379	yes	up
6	gene-METSCH_B03500	METSCH_B03500	hypothetical protein	1674	2.02915	1.02087	2.12293e-05	0.000493752	yes	up
7	gene-METSCH_C03680	MPUL0C03680	Reverse transcriptase RNA-dependent DNA polymerase	645	3.89443	1.96141	1.91775e-05	0.000457124	yes	up
8	gene-METSCH_F04440	MPUL0F04440	Alpha amylase, catalytic domain	954	5.24068	2.38975	0.00807061	0.0397874	yes	up
9	gene-METSCH_D00200	MPUL0D00200	L1 cell adhesion molecule like protein	1962	2.37206	1.24614	0.000477726	0.00528728	yes	up
10	gene-METSCH_C00880	MPUL0C00880	1-acylglycerone phosphate reductase	870	2.74113	1.45477	1.18862e-10	1.80234e-08	yes	up
11	gene-METSCH_C00550	METSCH_C00550	hypothetical protein	1299	3.10138	1.63291	0.0101095	0.0467992	yes	up
12	gene-METSCH_Arrna001	METSCH_Arrna001	26S ribosomal RNA	2948	4.85022	2.27805	0.000885839	0.0080975	yes	up
13	gene-METSCH_Arrna003	METSCH_Arrna003	fragment of 26S ribosomal RNA	335	27.3984	4.77602	0.00174162	0.0130803	yes	up
14	gene-METSCH_B07520	METSCH_B07520	hypothetical protein	159	2.21926	1.15008	0.00144953	0.0115163	yes	up
15	gene-METSCH_A02240	MPUL0A02240	MFS transporter, sugar porter (SP) family	1581	3.91482	1.96894	1.7878e-11	3.2225e-09	yes	up
16	gene-METSCH_B12400	METSCH_B12400	hypothetical protein	177	2.24213	1.16487	0.00252454	0.017253	yes	up
17	gene-METSCH_A02000	MPUL0A02000	Aryl-phospho-beta-D-glucosidase BglC, GH1 family	1431	2.08125	1.05745	0.000450232	0.00508136	yes	up
18	gene-METSCH_D07050	METSCH_D07050	hypothetical protein	681	2.18008	1.12438	0.000654125	0.00655033	yes	up
19	gene-METSCH_A01980	MPUL0A01980	MFS transporter, DHA1 family, multidrug resistance protein	1650	2.40355	1.26516	6.12798e-06	0.000187017	yes	up
20	gene-METSCH_B06550	MPUL0B06550	ADP-ribosylation factor-like protein 2	558	2.21789	1.14919	1.19655e-05	0.000321011	yes	up
21	gene-METSCH_D07260	METSCH_D07260	hypothetical protein	1125	3.20993	1.68254	0.0109485	0.049876	yes	up
22	gene-METSCH_A13290	METSCH_A13290	hypothetical protein	993	2.24034	1.16372	0.00223116	0.0156181	yes	up
23	gene-METSCH_E05860	MPUL0E05860	phenylpyruvate decarboxylase	1857	4.01973	2.0071	6.31436e-23	1.82106e-19	yes	up
24	gene-METSCH_D02610	MPUL0D02610	Dual specificity phosphatase, catalytic domain	1251	2.26728	1.18097	9.9862e-06	0.0002756	yes	up
25	gene-METSCH_C07710	MPUL0C07710	protein-tyrosine phosphatase	1914	2.90605	1.53906	0.00827824	0.0405683	yes	up
26	gene-METSCH_C03720	MPUL0C03720	Polysaccharide biosynthesis	438	2.7757	1.47285	1.63751e-05	0.000401921	yes	up
27	gene-METSCH_D04280	MPUL0D04280	ribonucleoside-diphosphate reductase subunit M1	2712	2.06335	1.04499	5.1098e-09	5.45802e-07	yes	up
28	gene-METSCH_A09310	METSCH_A09310	hypothetical protein	633	2.50075	1.32236	2.06373e-06	7.98898e-05	yes	up
29	gene-METSCH_C00630	METSCH_C00630	hypothetical protein	1038	2.54462	1.34745	0.00012791	0.00203247	yes	up
30	gene-METSCH_D02390	MPUL0D02390	SWIRM domain-containing protein	1023	4.46703	2.15932	0.000558395	0.00586671	yes	up
31	gene-METSCH_G00740	MPUL0G00740	Integrase core domain-containing protein	5028	2.136	1.09491	0.00529404	0.0290819	yes	up
32	gene-METSCH_A07880	MPUL0A07880	cysteine dioxygenase	741	2.17187	1.11894	3.58525e-05	0.000757293	yes	up
33	gene-METSCH_G02110	MPUL0G02110	Homeobox KN domain-containing protein	681	2.11875	1.08322	0.00137317	0.0111556	yes	up
34	gene-METSCH_C01160	METSCH_C01160	hypothetical protein	261	7.06711	2.82112	0.00777126	0.0387095	yes	up
35	gene-METSCH_E00540	MPUL0E00540	Regulator of G protein signaling domain-containing protein	1326	2.88049	1.52632	1.34225e-05	0.000351913	yes	up
36	gene-METSCH_A05110	MPUL0A05110	C2H2-type zinc finger	1116	2.17522	1.12116	0.00295993	0.0193376	yes	up
37	gene-METSCH_F02540	MPUL0F02540	protein-tyrosine phosphatase	2631	2.41973	1.27485	1.36565e-15	6.05928e-13	yes	up
38	gene-METSCH_A03850	MPUL0A03850	Multidrug resistance protein	1845	3.03534	1.60186	1.04007e-06	4.37891e-05	yes	up
39	gene-METSCH_C03490	METSCH_C03490	hypothetical protein	186	2.09436	1.06651	0.00302476	0.0196473	yes	up
40	gene-METSCH_A02100	MPUL0A02100	C2H2-type zinc finger	474	4.25816	2.09023	5.53654e-06	0.00017262	yes	up
41	gene-METSCH_E00760	MPUL0E00760	Beta-glucosidase SUN family	858	3.33676	1.73845	2.54929e-05	0.000571852	yes	up
42	gene-METSCH_E01950	MPUL0E01950	solute carrier family 39 (zinc transporter), member 1/2/3	1110	3.29899	1.72203	3.99515e-06	0.000135995	yes	up
43	gene-METSCH_C00120	MPUL0C00120	small oligopeptide transporter, OPT family	2547	2.81626	1.49378	1.59371e-09	1.87602e-07	yes	up
44	gene-METSCH_G00470	MPUL0G00470	Sugar transporter	1554	2.36339	1.24086	0.00236497	0.0163391	yes	up
45	gene-METSCH_A02500	METSCH_A02500	hypothetical protein	1518	6.0185	2.5894	0.000409482	0.00482019	yes	up
46	gene-METSCH_D05740	METSCH_D05740	hypothetical protein	906	7.68941	2.94287	2.23662e-06	8.48737e-05	yes	up
47	gene-METSCH_A05190	MPUL0A05190	putative ferric reductase	2094	3.32163	1.73189	6.96497e-18	5.02174e-15	yes	up
48	gene-METSCH_D00610	MPUL0D00610	LicD family protein	2259	2.37058	1.24524	3.93556e-05	0.000804975	yes	up
49	gene-METSCH_C06360	MPUL0C06360	galactokinase	1545	7.89478	2.9809	0.00279472	0.0186358	yes	up
50	gene-METSCH_E01310	METSCH_E01310	hypothetical protein	171	2.85035	1.51114	0.00346489	0.0216048	yes	up
51	gene-METSCH_Crrna006	METSCH_Crrna006	26S ribosomal RNA	2938	4.179	2.06316	0.00949959	0.0446202	yes	up
52	gene-METSCH_Crrna003	METSCH_Crrna003	26S ribosomal RNA	2946	3.00566	1.58768	0.0104325	0.0480627	yes	up
53	gene-METSCH_E00190	MPUL0E00190	Ferric reductase NAD binding domain-containing protein	1953	4.03278	2.01177	8.00171e-07	3.5232e-05	yes	up
54	gene-METSCH_B06240	MPUL0B06240	Adenosylmethionine-8-amino-7-oxononanoate aminotransferase	1401	2.35224	1.23404	3.59741e-05	0.000757293	yes	up
55	gene-METSCH_C06340	MPUL0C06340	Alcohol acetyltransferase	1524	6.35946	2.6689	0.00149608	0.0117727	yes	up
56	gene-METSCH_B11420	MPUL0B11420	MFS transporter, SHS family, lactate transporter	1563	2.10823	1.07603	0.0025369	0.0172965	yes	up
57	gene-METSCH_D04640	METSCH_D04640	hypothetical protein	396	3.09408	1.62951	0.000444535	0.00503749	yes	up
58	gene-METSCH_G01840	MPUL0G01840	FAD-binding domain-containing protein	2109	4.09828	2.03502	1.47753e-05	0.000373868	yes	up
59	gene-METSCH_B11400	MPUL0B11400	G protein-coupled receptor GPR1	1950	2.25581	1.17364	0.000974308	0.00865423	yes	up
60	gene-METSCH_B10030	MPUL0B10030	glucan 1,3-beta-glucosidase	1233	2.16983	1.11758	0.00208399	0.0150226	yes	up
61	gene-METSCH_A05910	METSCH_A05910	hypothetical protein	903	2.0304	1.02176	1.74846e-05	0.000425533	yes	up
62	gene-METSCH_B06540	MPUL0B06540	DNA cross-link repair 1A protein	2025	2.0759	1.05374	1.13598e-10	1.7709e-08	yes	up
63	gene-METSCH_D00780	MPUL0D00780	drug resistance transporter, EmrB/QacA subfamily	1791	2.06631	1.04706	0.00461096	0.0262807	yes	up
64	gene-METSCH_A06020	MPUL0A06020	RTA1 like protein	1338	2.09029	1.0637	7.67973e-07	3.40744e-05	yes	up
65	gene-METSCH_A07950	MPUL0A07950	SSU ribosomal protein S27E	249	2.22155	1.15157	5.9483e-13	1.55954e-10	yes	up
66	gene-METSCH_B09650	METSCH_B09650	hypothetical protein	660	11.1758	3.48231	0.000230072	0.00306479	yes	up
67	gene-METSCH_G00580	MPUL0G00580	peroxin-4	1080	2.5958	1.37618	0.000188975	0.00265856	yes	up
68	gene-METSCH_F05290	MPUL0F05290	NAD(P)-dependent dehydrogenase, short-chain alcohol dehydrogenase family	858	3.42191	1.7748	6.64238e-13	1.66579e-10	yes	up
69	gene-METSCH_D07060	METSCH_D07060	hypothetical protein	2820	2.01398	1.01005	0.000325312	0.00402661	yes	up
70	gene-METSCH_G00420	MPUL0G00420	Alcohol acetyltransferase	1530	7.20258	2.84851	3.58809e-06	0.00012561	yes	up
71	gene-METSCH_F04100	MPUL0F04100	nitrogen fixation protein NifU	534	2.20739	1.14234	1.49481e-07	9.17242e-06	yes	up
72	gene-METSCH_B10690	MPUL0B10690	N-acetylglucosamine 6-phosphate deacetylase	1209	3.11095	1.63736	5.99384e-05	0.00112614	yes	up
73	gene-METSCH_F03010	METSCH_F03010	hypothetical protein	204	3.24203	1.6969	5.1037e-06	0.000160864	yes	up
74	gene-METSCH_C04540	MPUL0C04540	adenosinetriphosphatase/ATP-dependent Clp protease ATP-binding subunit ClpB	2412	2.23784	1.16211	0.000928636	0.00836934	yes	up
75	gene-METSCH_E03300	MPUL0E03300	Secretory lipase	1653	2.56602	1.35953	0.00161323	0.01244	yes	up
76	gene-METSCH_C07930	MPUL0C07930	Ras family protein	951	2.17176	1.11886	0.000266659	0.00347984	yes	up
77	gene-METSCH_B01970	MPUL0B01970	Integrase core domain-containing protein	3954	6.20251	2.63285	0.00851698	0.041317	yes	up
78	gene-METSCH_B04040	MPUL0B04040	Dienelactone hydrolase	717	2.62029	1.38973	2.18855e-05	0.000504317	yes	up
79	gene-METSCH_F05040	METSCH_F05040	hypothetical protein	462	3.12948	1.64592	0.00912776	0.0433682	yes	up
80	gene-METSCH_B03800	MPUL0B03800	Gti1/Pac2 family protein	1572	2.41762	1.27359	0.000172633	0.00252088	yes	up
81	gene-METSCH_A12790	MPUL0A12790	Pyridine nucleotide-disulfide oxidoreductase	1683	11.3101	3.49954	0.000421733	0.00493419	yes	up
82	gene-METSCH_A04440	METSCH_A04440	hypothetical protein	1419	2.43739	1.28534	0.000671455	0.00668903	yes	up
83	gene-METSCH_E00880	METSCH_E00880	hypothetical protein	897	3.8562	1.94718	0.00111101	0.00955037	yes	up
84	gene-METSCH_C00410	MPUL0C00410	proline transporter, YAT family	1644	2.04691	1.03345	7.33161e-06	0.000216865	yes	up
85	gene-METSCH_F03710	MPUL0F03710	putative ferric reductase	2217	2.50302	1.32367	0.000111217	0.00182244	yes	up
86	gene-METSCH_E02540	MPUL0E02540	high-affinity iron transporter	1317	2.42846	1.28004	1.13514e-21	1.63687e-18	yes	up
87	gene-METSCH_B06230	MPUL0B06230	MFS transporter, SIT family, siderophore-iron:H+ symporter	1941	3.95126	1.98231	1.38543e-07	8.68605e-06	yes	up
88	gene-METSCH_C00430	MPUL0C00430	proline transporter, YAT family	1698	3.47886	1.79861	0.00155589	0.0121112	yes	up
89	gene-METSCH_A07380	MPUL0A07380	Serine/threonine protein kinase	1371	2.09706	1.06837	4.19244e-06	0.000140593	yes	up
90	gene-METSCH_A03600	METSCH_A03600	hypothetical protein	840	2.18588	1.12821	0.00193523	0.0142015	yes	up
91	gene-METSCH_B00470	MPUL0B00470	ATPase, P-type (transporting), HAD superfamily, subfamily IC	3711	5.24484	2.3909	0.00161688	0.0124473	yes	up
92	gene-METSCH_C07310	MPUL0C07310	Ectoine hydroxylase-related dioxygenase, phytanoyl-CoA dioxygenase (PhyH) family	888	2.98882	1.57958	0.00423643	0.0248583	yes	up
93	gene-METSCH_B03390	MPUL0B03390	putative ferric reductase	2190	2.37434	1.24753	1.80387e-08	1.50793e-06	yes	up
94	gene-METSCH_A05140	MPUL0A05140	MADS-box transcription factor	1443	2.2777	1.18758	9.73607e-08	6.84849e-06	yes	up
95	gene-METSCH_F00220	MPUL0F00220	zinc finger protein	1509	2.58157	1.36825	0.00014387	0.00223076	yes	up
96	gene-METSCH_E06280	MPUL0E06280	MFS transporter, sugar porter (SP) family	1656	3.47439	1.79676	9.08921e-12	1.74755e-09	yes	up
97	gene-METSCH_E04070	MPUL0E04070	MFS transporter, SP family, general alpha glucoside:H+ symporter	1728	2.55511	1.35338	1.45296e-05	0.000373868	yes	up
98	gene-METSCH_A01090	MPUL0A01090	NADH dehydrogenase, FAD-containing subunit	1293	2.14363	1.10006	4.49631e-07	2.28108e-05	yes	up
99	gene-METSCH_B07350	METSCH_B07350	hypothetical protein	744	2.11423	1.08013	0.00068252	0.00677586	yes	up
100	gene-METSCH_A12500	MPUL0A12500	Zn(2)-Cys(6) binuclear cluster domain-containing protein	2757	2.13892	1.09689	5.61869e-12	1.24648e-09	yes	up
101	gene-METSCH_B05240	MPUL0B05240	F-box and leucine-rich repeat protein 7	2868	2.38611	1.25466	0.000193941	0.00270205	yes	up
102	gene-METSCH_G00160	METSCH_G00160	hypothetical protein	1887	5.74213	2.52159	0.00205473	0.0148972	yes	up
103	gene-METSCH_C06370	MPUL0C06370	MFS transporter, sugar porter (SP) family	1632	5.74322	2.52186	0.0040753	0.0242086	yes	up
104	gene-METSCH_A03560	MPUL0A03560	alcohol dehydrogenase NADP+	1098	3.50499	1.80941	6.23663e-12	1.28475e-09	yes	up
105	gene-METSCH_A07870	MPUL0A07870	Tellurite resistance protein TehA	1440	2.38163	1.25195	3.70022e-05	0.000770501	yes	up
106	gene-METSCH_A11870	METSCH_A11870	hypothetical protein	1086	3.85433	1.94648	6.41337e-15	2.64231e-12	yes	up
107	gene-METSCH_G01830	MPUL0G01830	putative ferric reductase	2112	8.31498	3.05571	6.84321e-07	3.108e-05	yes	up
108	gene-METSCH_A10410	METSCH_A10410	hypothetical protein	834	0.496773	-1.00934	0.0015017	0.0118009	yes	down
109	gene-METSCH_E02580	MPUL0E02580	formate dehydrogenase	1134	0.483076	-1.04968	7.7236e-05	0.00137499	yes	down
110	gene-METSCH_D05200	METSCH_D05200	hypothetical protein	2340	0.425373	-1.2332	0.000874893	0.00806131	yes	down
111	gene-METSCH_C01560	METSCH_C01560	hypothetical protein	1821	0.440737	-1.18201	0.000202471	0.00278723	yes	down
112	gene-METSCH_F03410	MPUL0F03410	MULE transposase domain-containing protein	3501	0.394524	-1.34181	9.33797e-06	0.000262739	yes	down
113	gene-METSCH_A14630	MPUL0A14630	PA14 domain-containing protein	5541	0.11761	-3.08792	4.85414e-16	2.54533e-13	yes	down
114	gene-METSCH_A09280	MPUL0A09280	pyruvate decarboxylase	1878	0.41982	-1.25216	2.43576e-08	2.00707e-06	yes	down
115	gene-METSCH_E03140	METSCH_E03140	hypothetical protein	879	0.432543	-1.20908	2.37225e-10	3.33734e-08	yes	down
116	gene-METSCH_C06660	MPUL0C06660	PH domain-containing protein	5019	0.419854	-1.25204	2.4074e-07	1.36136e-05	yes	down
117	gene-METSCH_A12610	METSCH_A12610	hypothetical protein	2298	0.312453	-1.67829	0.000297555	0.00373108	yes	down
118	gene-METSCH_A06520	MPUL0A06520	Chromosome segregation ATPase	3162	0.406091	-1.30012	0.000103408	0.0017189	yes	down
119	gene-METSCH_D02430	MPUL0D02430	acetyl-CoA carboxylase / biotin carboxylase	6858	0.451001	-1.1488	3.33538e-05	0.000709906	yes	down
120	gene-METSCH_F01270	MPUL0F01270	helix-turn-helix, Psq domain	1740	0.42976	-1.2184	3.20567e-13	8.80491e-11	yes	down
121	gene-METSCH_A09460	METSCH_A09460	hypothetical protein	675	0.37466	-1.41635	8.26666e-05	0.00146264	yes	down
122	gene-METSCH_E02660	METSCH_E02660	hypothetical protein	684	0.180232	-2.47207	1.11595e-18	1.0728e-15	yes	down
123	gene-METSCH_F04130	MPUL0F04130	gamma-aminobutyrate transporter, ACT family	1722	0.109272	-3.19401	1.08892e-13	3.48937e-11	yes	down
124	gene-METSCH_A09670	MPUL0A09670	squalene monooxygenase	1470	0.412894	-1.27616	1.31769e-14	5.06697e-12	yes	down
125	gene-METSCH_E02270	METSCH_E02270	hypothetical protein	903	0.241814	-2.04803	1.94764e-16	1.1234e-13	yes	down
126	gene-METSCH_A14120	METSCH_A14120	hypothetical protein	1602	0.454197	-1.13861	0.000136201	0.00213855	yes	down
127	gene-METSCH_E01030	MPUL0E01030	Zinc finger C-x8-C-x5-C-x3-H type and similar	804	0.442435	-1.17646	9.71349e-14	3.29573e-11	yes	down
128	gene-METSCH_A01180	MPUL0A01180	ribonuclease T2	819	0.430982	-1.2143	0.000159136	0.00239659	yes	down
129	gene-METSCH_D05320	MPUL0D05320	axial budding pattern protein 2	2508	0.432299	-1.2099	0.00854843	0.0413652	yes	down
130	gene-METSCH_A11080	MPUL0A11080	allantoinase	1950	0.469452	-1.09095	9.26642e-05	0.0015721	yes	down
131	gene-METSCH_E05840	MPUL0E05840	phenylpyruvate decarboxylase	1848	0.163547	-2.61222	6.53449e-16	3.14091e-13	yes	down
132	gene-METSCH_C02070	METSCH_C02070	hypothetical protein	1860	0.450563	-1.1502	2.26088e-05	0.00051749	yes	down
133	gene-METSCH_C07960	MPUL0C07960	serine/threonine-protein kinase HSL1, negative regulator of Swe1 kinase	4200	0.436932	-1.19452	7.44681e-06	0.000219149	yes	down
134	gene-METSCH_C01570	MPUL0C01570	protein-serine/threonine kinase	1638	0.411004	-1.28277	0.00106893	0.00924614	yes	down
135	gene-METSCH_D06820	MPUL0D06820	DASH complex subunit DAM1	978	0.379448	-1.39803	0.00545279	0.0297275	yes	down
136	gene-METSCH_C00980	MPUL0C00980	Delta(24(24(1)))-sterol reductase	1383	0.475464	-1.07259	1.39867e-08	1.24116e-06	yes	down
137	gene-METSCH_A12900	METSCH_A12900	hypothetical protein	1584	0.490698	-1.02709	0.000174442	0.00253447	yes	down
138	gene-METSCH_F02060	MPUL0F02060	metallothionein expression activator	1785	0.373238	-1.42183	0.000179748	0.0025855	yes	down
139	gene-METSCH_E05770	MPUL0E05770	Ras GTPase-activating-like protein IQGAP2/3	4671	0.420949	-1.24828	8.12215e-06	0.000233077	yes	down
140	gene-METSCH_B01450	MPUL0B01450	DDHD domain-containing protein	2388	0.419958	-1.25168	2.05072e-05	0.000479004	yes	down
141	gene-METSCH_E04640	METSCH_E04640	hypothetical protein	693	0.344924	-1.53565	1.05547e-06	4.41156e-05	yes	down
142	gene-METSCH_A10560	MPUL0A10560	amidase	1725	0.494295	-1.01655	4.54303e-07	2.28108e-05	yes	down
143	gene-METSCH_A11160	MPUL0A11160	MFS transporter, ACS family, allantoate permease	1587	0.411271	-1.28184	2.05027e-05	0.000479004	yes	down
144	gene-METSCH_C04320	METSCH_C04320	hypothetical protein	1314	0.489124	-1.03173	0.00853957	0.041357	yes	down
145	gene-METSCH_Errna001	METSCH_Errna001	fragment of 18S ribosomal RNA	701	0.48494	-1.04412	8.51054e-05	0.00148305	yes	down
146	gene-METSCH_D06570	MPUL0D06570	candidapepsin	1110	0.163891	-2.60919	0.00346846	0.0216048	yes	down
147	gene-METSCH_A02810	MPUL0A02810	Peptidyl-prolyl cis-trans isomerase (rotamase) - cyclophilin family	768	0.351187	-1.50969	4.85992e-19	5.6064e-16	yes	down
148	gene-METSCH_C04590	METSCH_C04590	hypothetical protein	825	0.344351	-1.53805	1.47986e-05	0.000373868	yes	down
149	gene-METSCH_F02190	MPUL0F02190	putative kinase, aminoglycoside phosphotransferase (APT) family	1491	0.202418	-2.30459	0.000583247	0.0060182	yes	down
150	gene-METSCH_C09200	MPUL0C09200	coproporphyrinogen oxidase	972	0.322836	-1.63113	3.78699e-12	8.73734e-10	yes	down
151	gene-METSCH_F00410	MPUL0F00410	cell cycle serine/threonine-protein kinase CDC5/MSD2	2052	0.351328	-1.50911	4.05473e-05	0.00082642	yes	down
152	gene-METSCH_B10230	MPUL0B10230	4-aminobutyrate aminotransferase apoenzyme	1476	0.380423	-1.39432	1.1093e-05	0.000303244	yes	down
153	gene-METSCH_A06400	MPUL0A06400	RNase HII	1038	0.469982	-1.08932	4.6314e-07	2.30292e-05	yes	down
154	gene-METSCH_B02040	MPUL0B02040	DNA mismatch repair protein MSH2	2973	0.499968	-1.00009	7.45117e-05	0.00134307	yes	down
155	gene-METSCH_B11940	MPUL0B11940	dUTP pyrophosphatase	555	0.424697	-1.23549	6.78015e-10	8.69065e-08	yes	down
156	gene-METSCH_A12820	MPUL0A12820	Flocculin type 3 repeat-containing protein	534	0.377458	-1.40561	5.91279e-06	0.00018336	yes	down
157	gene-METSCH_A02890	METSCH_A02890	hypothetical protein	1761	0.409102	-1.28947	5.62641e-05	0.00108539	yes	down
158	gene-METSCH_D05700	MPUL0D05700	DNA polymerase alpha subunit B	1944	0.466593	-1.09976	0.00670409	0.0345261	yes	down
159	gene-METSCH_C07410	MPUL0C07410	mitosis inhibitor protein kinase SWE1	2886	0.384159	-1.38022	0.000601366	0.00613926	yes	down
160	gene-METSCH_C06160	MPUL0C06160	biotin--protein ligase	2061	0.468307	-1.09447	2.70677e-06	0.000100727	yes	down
161	gene-METSCH_C08180	METSCH_C08180	hypothetical protein	1029	0.130999	-2.93237	0.000182063	0.00259954	yes	down
162	gene-METSCH_A11920	MPUL0A11920	membrane-associated progesterone receptor component	453	0.417029	-1.26178	1.21106e-07	7.8557e-06	yes	down
163	gene-METSCH_B02000	METSCH_B02000	hypothetical protein	1494	0.466253	-1.10081	0.000963927	0.00859547	yes	down
164	gene-METSCH_A05720	MPUL0A05720	Gdp/GTP exchange factor required for growth at low temperatures	4446	0.391988	-1.35112	4.54792e-07	2.28108e-05	yes	down
165	gene-METSCH_G01100	METSCH_G01100	hypothetical protein	1299	0.480621	-1.05703	0.00816021	0.0400921	yes	down
166	gene-METSCH_B05390	METSCH_B05390	hypothetical protein	780	0.337015	-1.56912	0.00587811	0.0315102	yes	down
167	gene-METSCH_E03540	MPUL0E03540	protein of unknown function DUF4451	2037	0.48559	-1.04219	0.00189463	0.0140105	yes	down
168	gene-METSCH_F02960	MPUL0F02960	malate dehydrogenase oxaloacetate-decarboxylating	1890	0.354969	-1.49424	1.10591e-12	2.65787e-10	yes	down
169	gene-METSCH_A02070	METSCH_A02070	hypothetical protein	2784	0.281661	-1.82797	0.00351992	0.0217842	yes	down
170	gene-METSCH_E00280	METSCH_E00280	hypothetical protein	531	0.326623	-1.6143	3.93412e-11	6.67413e-09	yes	down
171	gene-METSCH_B11820	MPUL0B11820	DNA mismatch repair protein MSH6	3750	0.485582	-1.04221	4.65647e-06	0.000150556	yes	down
172	gene-METSCH_F02400	MPUL0F02400	LIM domain-containing protein	2337	0.344082	-1.53918	0.000191144	0.00267601	yes	down
173	gene-METSCH_E05390	MPUL0E05390	ribonucleoside-diphosphate reductase subunit M2	1290	0.367913	-1.44256	4.8054e-24	2.77175e-20	yes	down
174	gene-METSCH_B06560	METSCH_B06560	hypothetical protein	2835	0.423476	-1.23965	6.72917e-05	0.00125206	yes	down
175	gene-METSCH_E00110	MPUL0E00110	agglutinin-like ALS	10200	0.425352	-1.23327	8.70698e-17	5.5802e-14	yes	down
176	gene-METSCH_E03130	MPUL0E03130	glycerol 2-dehydrogenase NADP+	963	0.475336	-1.07298	7.79034e-22	1.49782e-18	yes	down
177	gene-METSCH_D01040	MPUL0D01040	protein-serine/threonine kinase	2610	0.362743	-1.46298	1.59023e-06	6.32581e-05	yes	down
178	gene-METSCH_A01730	METSCH_A01730	hypothetical protein	1053	0.494065	-1.01723	0.000494591	0.00535662	yes	down
179	gene-METSCH_E02400	MPUL0E02400	Uracil-DNA glycosylase	1227	0.457938	-1.12677	1.49081e-05	0.000373868	yes	down
180	gene-METSCH_F00110	MPUL0F00110	agglutinin-like ALS	414	0.0991471	-3.33429	1.37907e-09	1.65719e-07	yes	down
181	gene-METSCH_A11050	METSCH_A11050	hypothetical protein	765	0.340464	-1.55442	6.61037e-05	0.00123394	yes	down
182	gene-METSCH_A09840	MPUL0A09840	DNA helicase-2 / ATP-dependent DNA helicase PcrA	2637	0.384787	-1.37787	4.0344e-07	2.09643e-05	yes	down
183	gene-METSCH_C05280	MPUL0C05280	FUN14 family protein	540	0.408994	-1.28985	3.24083e-11	5.66457e-09	yes	down
184	gene-METSCH_C00250	MPUL0C00250	DNA replication regulator SLD2	1464	0.48279	-1.05053	2.9734e-05	0.000647191	yes	down
185	gene-METSCH_D00840	MPUL0D00840	Acyl-CoA reductase	1851	0.499925	-1.00022	3.48134e-09	3.86161e-07	yes	down
186	gene-METSCH_C06710	METSCH_C06710	hypothetical protein	1122	0.419231	-1.25418	4.50979e-06	0.000149497	yes	down
187	gene-METSCH_C02410	MPUL0C02410	hAT family C-terminal dimerization region	2424	0.473794	-1.07767	0.00017114	0.00250869	yes	down
188	gene-METSCH_E01020	METSCH_E01020	hypothetical protein	471	0.40118	-1.31768	6.18043e-12	1.28475e-09	yes	down
189	gene-METSCH_E05850	MPUL0E05850	phenylpyruvate decarboxylase	1860	0.414234	-1.27148	6.43385e-09	6.62687e-07	yes	down
190	gene-METSCH_C01720	MPUL0C01720	alcohol dehydrogenase NADP+	1098	0.31793	-1.65322	1.53724e-07	9.32551e-06	yes	down
191	gene-METSCH_F02800	MPUL0F02800	DNA replication licensing factor MCM2	2553	0.491601	-1.02444	5.41808e-07	2.54077e-05	yes	down
192	gene-METSCH_D02010	MPUL0D02010	phosphoglycerate kinase	1254	0.484782	-1.04459	4.19086e-08	3.31135e-06	yes	down
193	gene-METSCH_E03400	METSCH_E03400	hypothetical protein	2163	0.486039	-1.04086	2.2971e-13	6.9735e-11	yes	down
194	gene-METSCH_C03240	MPUL0C03240	fructose-bisphosphate aldolase	1236	0.498258	-1.00504	9.21816e-10	1.15588e-07	yes	down
195	gene-METSCH_A07520	MPUL0A07520	Cupin-like domain-containing protein	1662	0.46412	-1.10743	2.48097e-10	3.4072e-08	yes	down
196	gene-METSCH_D06830	MPUL0D06830	dihydroorotate oxidase A	1287	0.322414	-1.63301	1.75126e-14	6.31329e-12	yes	down
197	gene-METSCH_A13040	MPUL0A13040	aurora kinase	963	0.47928	-1.06106	0.00105379	0.00915398	yes	down
198	gene-METSCH_C04310	MPUL0C04310	Major Facilitator Superfamily protein	1506	0.261942	-1.93268	0.0048086	0.0270607	yes	down
199	gene-METSCH_D00510	MPUL0D00510	mediator of replication checkpoint protein 1	3207	0.458996	-1.12345	8.68359e-06	0.000246734	yes	down
200	gene-METSCH_E01590	MPUL0E01590	pyruvate kinase	1515	0.358737	-1.479	9.89449e-11	1.58532e-08	yes	down
201	gene-METSCH_G00430	MPUL0G00430	Aminotransferase class-III	609	0.431032	-1.21413	9.06096e-08	6.53295e-06	yes	down
202	gene-METSCH_F00380	METSCH_F00380	hypothetical protein	936	0.308919	-1.6947	0.00260429	0.0175842	yes	down
203	gene-METSCH_A05870	METSCH_A05870	hypothetical protein	480	0.423546	-1.23941	0.00480882	0.0270607	yes	down
204	gene-METSCH_D03790	MPUL0D03790	cerevisin	1395	0.449268	-1.15435	0.00263909	0.017783	yes	down
205	gene-METSCH_D00520	METSCH_D00520	hypothetical protein	1692	0.268457	-1.89724	7.60448e-07	3.40021e-05	yes	down
206	gene-METSCH_F03770	MPUL0F03770	small oligopeptide transporter, OPT family	2712	0.392669	-1.34861	4.71941e-06	0.000150556	yes	down
207	gene-METSCH_A06380	MPUL0A06380	transcription factor C subunit 7	864	0.444501	-1.16974	1.09746e-08	1.02153e-06	yes	down
208	gene-METSCH_A08650	MPUL0A08650	Hypoxia induced protein conserved region	606	0.280318	-1.83486	4.52575e-18	3.72922e-15	yes	down
209	gene-METSCH_F03170	MPUL0F03170	DNA polymerase alpha subunit A	4323	0.431174	-1.21366	8.7388e-06	0.000247085	yes	down
210	gene-METSCH_A08900	MPUL0A08900	protein of unknown function DUF4413	2349	0.406213	-1.29969	0.00015523	0.00237498	yes	down
211	gene-METSCH_B02220	MPUL0B02220	methylated-DNA-[protein]-cysteine S-methyltransferase	552	0.351136	-1.5099	6.87266e-05	0.00127316	yes	down
212	gene-METSCH_B04130	MPUL0B04130	histone H2A	402	0.487133	-1.03761	0.000336906	0.00414117	yes	down
213	gene-METSCH_C05180	MPUL0C05180	phosphoglycolate phosphatase	1029	0.495621	-1.01269	2.28252e-09	2.58148e-07	yes	down
214	gene-METSCH_Crrna004	METSCH_Crrna004	18S ribosomal RNA	1757	0.488761	-1.0328	0.00399868	0.0239292	yes	down
215	gene-METSCH_B10870	MPUL0B10870	G2/mitotic-specific cyclin 1/2	1401	0.491671	-1.02423	0.000321064	0.00398258	yes	down
216	gene-METSCH_D03620	MPUL0D03620	Variant SH3 domain-containing protein	1569	0.392069	-1.35082	0.00558131	0.0303421	yes	down
217	gene-METSCH_B10990	MPUL0B10990	Rare lipoprotein A (RlpA)-like double-psi beta-barrel	684	0.36952	-1.43627	0.000112217	0.00182845	yes	down
218	gene-METSCH_A10310	MPUL0A10310	alpha 1,2-mannosyltransferase	1305	0.486667	-1.03899	3.58437e-10	4.80806e-08	yes	down
219	gene-METSCH_A13320	MPUL0A13320	lathosterol oxidase	1107	0.468418	-1.09413	1.23937e-07	7.8557e-06	yes	down

## Sheet: Table S6-3
Table S6-3 Identified differentially expressed genes for MS612 at -5 °C after 6h cold treatment (P < 0.05)(-5 °C_6 h_vs_20 °C_6 h)
No.	gene_id	gene_name	description	length	fc(MS20_6h/MS-5_6h)	log2fc(MS20_6h/MS-5_6h)	pvalue	padjust	significant	regulate
1	gene-METSCH_A05900	MPUL0A05900	protein Mpv17	573	3.19342	1.6751	8.59188e-07	0.000237434	yes	up
2	gene-METSCH_C07000	METSCH_C07000	hypothetical protein	3558	2.00606	1.00437	8.62455e-07	0.000237434	yes	up
3	gene-METSCH_B10930	METSCH_B10930	hypothetical protein	681	4.13433	2.04765	0.000354817	0.0201404	yes	up
4	gene-METSCH_E03100	MPUL0E03100	NADPH-dependent methylglyoxal reductase	1017	2.97184	1.57136	5.09956e-05	0.00511778	yes	up
5	gene-METSCH_C03120	MPUL0C03120	pyridoxine 4-dehydrogenase	1035	2.05922	1.0421	1.79667e-05	0.00247312	yes	up
6	gene-METSCH_B10530	METSCH_B10530	hypothetical protein	1611	2.69332	1.42939	4.20891e-07	0.000144839	yes	up
7	gene-METSCH_B11280	MPUL0B11280	Ribosomal protein S18 acetylase RimI	660	2.23582	1.1608	1.84825e-07	7.2689e-05	yes	up
8	gene-METSCH_C02070	METSCH_C02070	hypothetical protein	1860	2.04287	1.0306	9.95934e-05	0.00839705	yes	up
9	gene-METSCH_E02570	MPUL0E02570	Major Facilitator Superfamily protein	1533	3.4638	1.79236	0.000766665	0.0357734	yes	up
10	gene-METSCH_E03380	MPUL0E03380	bud site selection protein 31	543	2.21321	1.14614	0.00026487	0.0162042	yes	up
11	gene-METSCH_A06580	MPUL0A06580	drug resistance transporter, EmrB/QacA subfamily	1716	2.29221	1.19674	0.00104179	0.0458888	yes	up
12	gene-METSCH_Errna001	METSCH_Errna001	fragment of 18S ribosomal RNA	701	3.15932	1.65961	0.00121499	0.0481277	yes	up
13	gene-METSCH_A07800	METSCH_A07800	hypothetical protein	687	5.47483	2.45281	2.40261e-05	0.00303689	yes	up
14	gene-METSCH_E06030	MPUL0E06030	beta-1,2-mannosyltransferase	1878	6.44964	2.68922	0.000563878	0.0277207	yes	up
15	gene-METSCH_G00710	MPUL0G00710	PQ loop repeat-containing protein	945	2.55709	1.35451	8.90545e-05	0.00778308	yes	up
16	gene-METSCH_A07130	MPUL0A07130	C-4 methylsterol oxidase	780	2.07816	1.05531	6.57625e-08	3.34592e-05	yes	up
17	gene-METSCH_A02890	METSCH_A02890	hypothetical protein	1761	3.4509	1.78697	0.000962532	0.043087	yes	up
18	gene-METSCH_E05010	MPUL0E05010	MFS transporter, PHS family, inorganic phosphate transporter	1653	6.19159	2.63031	5.05366e-07	0.000163679	yes	up
19	gene-METSCH_C06160	MPUL0C06160	biotin--protein ligase	2061	2.61413	1.38633	0.000314671	0.0182377	yes	up
20	gene-METSCH_E05640	MPUL0E05640	C-8 sterol isomerase	651	2.68548	1.42518	0.00021872	0.0138422	yes	up
21	gene-METSCH_E02560	MPUL0E02560	Ribulose-5-phosphate 4-epimerase/Fuculose-1-phosphate aldolase	873	4.34205	2.11838	0.0010032	0.0445455	yes	up
22	gene-METSCH_B04760	MPUL0B04760	Tetratricopeptide (TPR) repeat	2118	2.22919	1.15652	4.4465e-05	0.00480047	yes	up
23	gene-METSCH_B00470	MPUL0B00470	ATPase, P-type (transporting), HAD superfamily, subfamily IC	3711	2.54	1.34483	0.000425062	0.0226188	yes	up
24	gene-METSCH_F00400	MPUL0F00400	ribonuclease HI	906	2.26125	1.17712	0.000427236	0.0226188	yes	up
25	gene-METSCH_E02580	MPUL0E02580	formate dehydrogenase	1134	0.102653	-3.28415	9.49128e-13	1.74197e-09	yes	down
26	gene-METSCH_C06330	MPUL0C06330	dTDP-glucose 4,6-dehydratase	1092	0.0585292	-4.0947	6.47036e-05	0.00625014	yes	down
27	gene-METSCH_F01340	MPUL0F01340	L-lactate dehydrogenase cytochrome	1734	0.367287	-1.44502	8.75557e-06	0.00141789	yes	down
28	gene-METSCH_D05200	METSCH_D05200	hypothetical protein	2340	0.37965	-1.39726	3.17399e-06	0.000647258	yes	down
29	gene-METSCH_D01340	METSCH_D01340	hypothetical protein	2397	0.133092	-2.9095	9.95213e-06	0.00155401	yes	down
30	gene-METSCH_C06310	METSCH_C06310	hypothetical protein	501	0.119766	-3.06171	0.00050075	0.025529	yes	down
31	gene-METSCH_E03390	MPUL0E03390	forkhead transcription factor HCM1	1560	0.213777	-2.22582	0.000270255	0.0163519	yes	down
32	gene-METSCH_A02240	MPUL0A02240	MFS transporter, sugar porter (SP) family	1581	0.0655589	-3.93106	5.88391e-05	0.00578514	yes	down
33	gene-METSCH_C06660	MPUL0C06660	PH domain-containing protein	5019	0.378854	-1.40029	1.04524e-06	0.000274053	yes	down
34	gene-METSCH_A11040	MPUL0A11040	MFS transporter, sugar porter (SP) family	1887	0.231572	-2.11047	1.37111e-10	1.50987e-07	yes	down
35	gene-METSCH_A11520	MPUL0A11520	aspartate aminotransferase	1275	0.337271	-1.56802	1.20302e-05	0.00179023	yes	down
36	gene-METSCH_D06820	MPUL0D06820	DASH complex subunit DAM1	978	0.357752	-1.48297	8.55057e-05	0.00759345	yes	down
37	gene-METSCH_A04450	MPUL0A04450	adenylosuccinate lyase	1446	0.346825	-1.52772	6.99752e-06	0.00122237	yes	down
38	gene-METSCH_F02060	MPUL0F02060	metallothionein expression activator	1785	0.47514	-1.07358	0.00113579	0.0473762	yes	down
39	gene-METSCH_A07510	MPUL0A07510	G1/S-specific cyclin CLN3	1293	0.320265	-1.64266	1.3981e-05	0.00198253	yes	down
40	gene-METSCH_D06200	METSCH_D06200	hypothetical protein	498	0.169719	-2.55878	7.32624e-06	0.00122237	yes	down
41	gene-METSCH_C03020	MPUL0C03020	glycine hydroxymethyltransferase	1731	0.434435	-1.20279	3.63381e-05	0.00408322	yes	down
42	gene-METSCH_D04830	MPUL0D04830	D-fructose 1,6-bisphosphatase	1020	0.276266	-1.85587	0.000187072	0.0128753	yes	down
43	gene-METSCH_B12080	MPUL0B12080	protein regulator of cytokinesis 1	2916	0.307147	-1.703	0.000288006	0.0172366	yes	down
44	gene-METSCH_B06430	METSCH_B06430	hypothetical protein	1056	0.322449	-1.63286	0.00112833	0.0473762	yes	down
45	gene-METSCH_A02100	MPUL0A02100	C2H2-type zinc finger	474	0.105243	-3.2482	0.000209855	0.0136563	yes	down
46	gene-METSCH_F01980	MPUL0F01980	aspartate aminotransferase	1257	0.43389	-1.2046	1.40426e-05	0.00198253	yes	down
47	gene-METSCH_C00690	MPUL0C00690	NADP-dependent 3-hydroxy acid dehydrogenase YdfG	891	0.19734	-2.34124	0.000302966	0.0177461	yes	down
48	gene-METSCH_B08840	METSCH_B08840	hypothetical protein	2142	0.396312	-1.33529	0.000152453	0.0111921	yes	down
49	gene-METSCH_F05170	METSCH_F05170	hypothetical protein	2568	0.46281	-1.11151	0.000435919	0.0228588	yes	down
50	gene-METSCH_F02190	MPUL0F02190	putative kinase, aminoglycoside phosphotransferase (APT) family	1491	0.0525005	-4.25153	1.85252e-14	5.09998e-11	yes	down
51	gene-METSCH_F00410	MPUL0F00410	cell cycle serine/threonine-protein kinase CDC5/MSD2	2052	0.307897	-1.69948	5.94683e-08	3.34592e-05	yes	down
52	gene-METSCH_B11440	MPUL0B11440	MFS transporter, SHS family, lactate transporter	1560	0.0813582	-3.61957	4.66177e-06	0.000885094	yes	down
53	gene-METSCH_A06400	MPUL0A06400	RNase HII	1038	0.374786	-1.41586	0.000806556	0.0370075	yes	down
54	gene-METSCH_C04990	MPUL0C04990	Pul1	1377	0.218698	-2.19299	2.68162e-05	0.00320978	yes	down
55	gene-METSCH_C07410	MPUL0C07410	mitosis inhibitor protein kinase SWE1	2886	0.483593	-1.04814	0.00114779	0.0475169	yes	down
56	gene-METSCH_B11420	MPUL0B11420	MFS transporter, SHS family, lactate transporter	1563	0.091097	-3.45645	0.000199016	0.0132022	yes	down
57	gene-METSCH_C06320	MPUL0C06320	UTP-hexose-1-phosphate uridylyltransferase /UDP-glucose-hexose-1-phosphate uridylyltransferase	1116	0.10708	-3.22324	2.42686e-05	0.00303689	yes	down
58	gene-METSCH_E03540	MPUL0E03540	protein of unknown function DUF4451	2037	0.351284	-1.50929	0.000294756	0.0174508	yes	down
59	gene-METSCH_A06530	MPUL0A06530	Purine nucleoside permease	1194	0.307149	-1.70299	0.000512239	0.0258434	yes	down
60	gene-METSCH_B05600	MPUL0B05600	general amino acid transporter, YAT family	1761	0.202831	-2.30165	0.000143516	0.0108247	yes	down
61	gene-METSCH_A09470	MPUL0A09470	aminomethyltransferase	1146	0.281462	-1.82899	6.88173e-07	0.000210505	yes	down
62	gene-METSCH_E02610	MPUL0E02610	D-serine deaminase, pyridoxal phosphate-dependent	1281	0.436218	-1.19688	2.62196e-07	9.62434e-05	yes	down
63	gene-METSCH_D01040	MPUL0D01040	protein-serine/threonine kinase	2610	0.36158	-1.46761	1.9354e-05	0.0025991	yes	down
64	gene-METSCH_A01730	METSCH_A01730	hypothetical protein	1053	0.331717	-1.59197	1.70847e-06	0.000376273	yes	down
65	gene-METSCH_D07270	MPUL0D07270	myo-inositol-1(or 4)-monophosphatase	957	0.270938	-1.88397	0.00125577	0.0493875	yes	down
66	gene-METSCH_C06710	METSCH_C06710	hypothetical protein	1122	0.353788	-1.49904	1.36489e-06	0.000341595	yes	down
67	gene-METSCH_A13040	MPUL0A13040	aurora kinase	963	0.429348	-1.21978	0.000447465	0.0232429	yes	down
68	gene-METSCH_C04880	MPUL0C04880	Major Facilitator Superfamily protein	1509	0.0940597	-3.41028	0.00119231	0.0481277	yes	down
69	gene-METSCH_C04310	MPUL0C04310	Major Facilitator Superfamily protein	1506	0.0452976	-4.46442	3.21018e-11	4.41881e-08	yes	down
70	gene-METSCH_E03280	MPUL0E03280	D-lactate dehydrogenase cytochrome	1863	0.453774	-1.13995	7.70471e-05	0.00707035	yes	down
71	gene-METSCH_E01270	MPUL0E01270	glycine dehydrogenase	3111	0.2763	-1.85569	0.000263288	0.0162042	yes	down
72	gene-METSCH_D02420	MPUL0D02420	MFS transporter, sugar porter (SP) family	1704	0.137925	-2.85804	1.45368e-07	6.1569e-05	yes	down
73	gene-METSCH_A10550	MPUL0A10550	D-amino-acid:oxygen oxidoreductase deaminating	1068	0.206057	-2.27888	9.2788e-05	0.00798267	yes	down
74	gene-METSCH_C04960	MPUL0C04960	Pul3	960	0.205023	-2.28614	6.68454e-08	3.34592e-05	yes	down
75	gene-METSCH_E01340	MPUL0E01340	alcohol dehydrogenase, propanol-preferring	1047	0.13898	-2.84705	2.56128e-05	0.00313386	yes	down
76	gene-METSCH_D04390	MPUL0D04390	Formate-tetrahydrofolate ligase	2841	0.440518	-1.18273	3.99337e-06	0.000785268	yes	down
77	gene-METSCH_D07480	MPUL0D07480	putative conserved protein YkwD, contains CAP (CSP/antigen 5/PR1) domain	870	0.262616	-1.92897	6.0162e-06	0.00110417	yes	down
78	gene-METSCH_C08640	MPUL0C08640	aldehyde dehydrogenase acceptor	1554	0.177797	-2.4917	4.48251e-10	4.11345e-07	yes	down
79	gene-METSCH_B10990	MPUL0B10990	Rare lipoprotein A (RlpA)-like double-psi beta-barrel	684	0.255662	-1.96769	6.83814e-05	0.00647514	yes	down
80	gene-METSCH_C06370	MPUL0C06370	MFS transporter, sugar porter (SP) family	1632	0.14386	-2.79726	1.01606e-05	0.00155401	yes	down
81	gene-METSCH_A14030	MPUL0A14030	MFS transporter, sugar porter (SP) family	1647	0.107077	-3.22329	4.60127e-05	0.00487204	yes	down
82	gene-METSCH_G00380	MPUL0G00380	Major Facilitator Superfamily protein	1524	0.0846689	-3.56202	4.11751e-08	2.83387e-05	yes	down
83	gene-METSCH_A04840	MPUL0A04840	malate dehydrogenase NAD	1008	0.397642	-1.33046	0.000106449	0.00874786	yes	down
84	gene-METSCH_C04980	MPUL0C04980	Pul2	1443	0.0725855	-3.78418	2.07427e-17	1.14209e-13	yes	down

## Sheet: Table S6-4
Table S6-4 Identified differentially expressed genes for MS612 at -5 °C after 24h cold treatment (P < 0.05)(-5 °C_24 h_vs_20 °C_24 h)
No.	gene_id	gene_name	description	length	fc(MS_5_24h/MS20_24h)	log2fc(MS_5_24h/MS20_24h)	pvalue	padjust	significant	regulate
1	gene-METSCH_E00230	METSCH_E00230	hypothetical protein	1461	2.13005	1.09088	6.33042e-05	0.000778929	yes	up
2	gene-METSCH_A03520	METSCH_A03520	hypothetical protein	813	7.39575	2.8867	9.64798e-06	0.000161688	yes	up
3	gene-METSCH_F03850	METSCH_F03850	hypothetical protein	279	2.67561	1.41987	0.000313743	0.002835	yes	up
4	gene-METSCH_E01470	METSCH_E01470	hypothetical protein	723	10.6866	3.41773	6.23093e-22	2.24508e-19	yes	up
5	gene-METSCH_F04190	MPUL0F04190	NADPH-dependent methylglyoxal reductase	1017	2.21763	1.14902	3.83665e-08	1.29347e-06	yes	up
6	gene-METSCH_C03680	MPUL0C03680	Reverse transcriptase RNA-dependent DNA polymerase	645	8.88782	3.15183	2.9294e-19	7.34261e-17	yes	up
7	gene-METSCH_C00880	MPUL0C00880	1-acylglycerone phosphate reductase	870	2.92565	1.54876	4.39428e-11	3.619e-09	yes	up
8	gene-METSCH_E03160	METSCH_E03160	hypothetical protein	882	15.3781	3.9428	2.14443e-05	0.000315373	yes	up
9	gene-METSCH_B04360	MPUL0B04360	guanine nucleotide-binding protein subunit alpha	1242	2.23864	1.16262	6.88242e-09	3.00585e-07	yes	up
10	gene-METSCH_A03500	MPUL0A03500	salicylate hydroxylase	1347	2.27052	1.18302	0.000118398	0.00129518	yes	up
11	gene-METSCH_A02900	METSCH_A02900	hypothetical protein	714	3.55505	1.82987	0.0013257	0.00868482	yes	up
12	gene-METSCH_Arrna001	METSCH_Arrna001	26S ribosomal RNA	2948	2.17792	1.12295	2.1762e-06	4.59554e-05	yes	up
13	gene-METSCH_F03380	METSCH_F03380	hypothetical protein	1401	2.00673	1.00484	3.57223e-05	0.000478928	yes	up
14	gene-METSCH_F02080	METSCH_F02080	hypothetical protein	1467	2.20548	1.14109	0.000656996	0.00509084	yes	up
15	gene-METSCH_E05410	METSCH_E05410	hypothetical protein	942	3.63894	1.86352	0.00174971	0.0107538	yes	up
16	gene-METSCH_E00620	METSCH_E00620	hypothetical protein	1158	10.9175	3.44857	0.000419397	0.00355563	yes	up
17	gene-METSCH_F00730	MPUL0F00730	high-affinity iron transporter	1158	5.66761	2.50274	0.000414539	0.00354088	yes	up
18	gene-METSCH_A01980	MPUL0A01980	MFS transporter, DHA1 family, multidrug resistance protein	1650	5.05214	2.33689	4.37974e-26	2.80547e-23	yes	up
19	gene-METSCH_C03120	MPUL0C03120	pyridoxine 4-dehydrogenase	1035	2.08007	1.05663	2.0048e-09	1.00502e-07	yes	up
20	gene-METSCH_D07260	METSCH_D07260	hypothetical protein	1125	4.84457	2.27637	0.000281742	0.00259464	yes	up
21	gene-METSCH_G02260	MPUL0G02260	Multidrug resistance protein	1374	6.66217	2.73599	0.00984345	0.0409847	yes	up
22	gene-METSCH_A11290	MPUL0A11290	N terminus of Rad21 / Rec8 like protein	1587	4.01033	2.00372	4.07743e-20	1.17532e-17	yes	up
23	gene-METSCH_E05860	MPUL0E05860	phenylpyruvate decarboxylase	1857	2.19258	1.13263	0.000391737	0.00336066	yes	up
24	gene-METSCH_B04050	METSCH_B04050	hypothetical protein	1404	2.00606	1.00437	8.07784e-17	1.50222e-14	yes	up
25	gene-METSCH_D02960	METSCH_D02960	hypothetical protein	723	2.72359	1.44551	1.36638e-06	3.06505e-05	yes	up
26	gene-METSCH_D02610	MPUL0D02610	Dual specificity phosphatase, catalytic domain	1251	4.74063	2.24508	2.37336e-22	1.05249e-19	yes	up
27	gene-METSCH_D00540	METSCH_D00540	hypothetical protein	342	2.21573	1.14778	2.95109e-14	4.57427e-12	yes	up
28	gene-METSCH_A09310	METSCH_A09310	hypothetical protein	633	5.44053	2.44375	6.83862e-26	3.94246e-23	yes	up
29	gene-METSCH_C00630	METSCH_C00630	hypothetical protein	1038	2.72247	1.44492	0.000110539	0.0012255	yes	up
30	gene-METSCH_A01510	MPUL0A01510	nucleobase:cation symporter-1, NCS1 family	1770	2.00043	1.00031	8.47678e-08	2.6133e-06	yes	up
31	gene-METSCH_B03830	METSCH_B03830	hypothetical protein	729	3.41224	1.77072	1.02893e-05	0.000169563	yes	up
32	gene-METSCH_C06560	METSCH_C06560	hypothetical protein	1146	3.64294	1.8651	2.037e-18	4.34937e-16	yes	up
33	gene-METSCH_B10140	METSCH_B10140	hypothetical protein	777	2.4044	1.26568	3.12654e-08	1.11262e-06	yes	up
34	gene-METSCH_E02570	MPUL0E02570	Major Facilitator Superfamily protein	1533	2.61669	1.38774	0.00027667	0.002552	yes	up
35	gene-METSCH_D06240	METSCH_D06240	hypothetical protein	825	2.80136	1.48613	8.5032e-05	0.000988325	yes	up
36	gene-METSCH_A11780	METSCH_A11780	hypothetical protein	1812	2.85575	1.51387	2.4328e-09	1.16876e-07	yes	up
37	gene-METSCH_A05490	METSCH_A05490	hypothetical protein	1890	3.34111	1.74033	0.00515684	0.0251091	yes	up
38	gene-METSCH_E03350	METSCH_E03350	hypothetical protein	3075	3.25336	1.70193	2.92324e-05	0.000411037	yes	up
39	gene-METSCH_E03370	METSCH_E03370	hypothetical protein	2850	3.33271	1.7367	2.05921e-05	0.000305176	yes	up
40	gene-METSCH_E01930	MPUL0E01930	NADPH-ferrihemoprotein reductase	2037	4.83806	2.27443	0.00592169	0.0279824	yes	up
41	gene-METSCH_A02100	MPUL0A02100	C2H2-type zinc finger	474	4.26579	2.09281	0.0012359	0.00823698	yes	up
42	gene-METSCH_A06620	MPUL0A06620	Extracellular tail, of 10TM putative phosphate transporter	2547	2.1398	1.09748	0.000533236	0.00429945	yes	up
43	gene-METSCH_A00240	METSCH_A00240	hypothetical protein	1137	2.22746	1.1554	2.40013e-09	1.16275e-07	yes	up
44	gene-METSCH_A07720	METSCH_A07720	hypothetical protein	747	20.7285	4.37355	0.00817904	0.0357139	yes	up
45	gene-METSCH_E00760	MPUL0E00760	Beta-glucosidase SUN family	858	2.47656	1.30834	0.00346332	0.0185386	yes	up
46	gene-METSCH_C08240	METSCH_C08240	hypothetical protein	477	7.27078	2.86211	0.00512656	0.0249828	yes	up
47	gene-METSCH_A07800	METSCH_A07800	hypothetical protein	687	3.4061	1.76812	7.68078e-05	0.000911105	yes	up
48	gene-METSCH_F03740	METSCH_F03740	hypothetical protein	675	11.272	3.49467	2.79619e-09	1.33223e-07	yes	up
49	gene-METSCH_C00120	MPUL0C00120	small oligopeptide transporter, OPT family	2547	5.13709	2.36095	2.50464e-40	2.88785e-37	yes	up
50	gene-METSCH_A01800	MPUL0A01800	PPPDE putative peptidase domain-containing protein	495	2.00727	1.00524	7.87944e-09	3.36481e-07	yes	up
51	gene-METSCH_F04730	MPUL0F04730	putative ferric reductase	2202	2.01962	1.01409	1.58043e-07	4.62496e-06	yes	up
52	gene-METSCH_D05430	MPUL0D05430	NADPH-dependent methylglyoxal reductase	999	2.95824	1.56474	0.00101152	0.00712016	yes	up
53	gene-METSCH_A01410	MPUL0A01410	peptide-methionine (S)-S-oxide reductase	564	2.05921	1.04209	8.55918e-10	4.82007e-08	yes	up
54	gene-METSCH_B02880	METSCH_B02880	hypothetical protein	303	2.22721	1.15523	8.0714e-05	0.000943846	yes	up
55	gene-METSCH_D00670	METSCH_D00670	hypothetical protein	912	3.69379	1.8851	8.60082e-05	0.000997661	yes	up
56	gene-METSCH_D06530	METSCH_D06530	hypothetical protein	738	3.19436	1.67553	0.00435233	0.0219905	yes	up
57	gene-METSCH_D07910	METSCH_D07910	hypothetical protein	1785	2.00595	1.00429	0.00223708	0.0132139	yes	up
58	gene-METSCH_A02500	METSCH_A02500	hypothetical protein	1518	3.71129	1.89192	0.00678747	0.031204	yes	up
59	gene-METSCH_D05740	METSCH_D05740	hypothetical protein	906	5.51837	2.46424	0.000175248	0.00179769	yes	up
60	gene-METSCH_E03680	METSCH_E03680	hypothetical protein	2664	7.43353	2.89405	0.00078344	0.00585802	yes	up
61	gene-METSCH_B03600	MPUL0B03600	protein of unknown function DUF4451	1689	11.8027	3.56104	2.97506e-08	1.06574e-06	yes	up
62	gene-METSCH_B07340	METSCH_B07340	hypothetical protein	711	3.01879	1.59397	0.000530578	0.00429001	yes	up
63	gene-METSCH_A05190	MPUL0A05190	putative ferric reductase	2094	2.00802	1.00577	2.39287e-06	4.98012e-05	yes	up
64	gene-METSCH_D03490	MPUL0D03490	Protein of unknown function DUF3445	1344	2.60385	1.38065	0.000180236	0.00183256	yes	up
65	gene-METSCH_C03430	METSCH_C03430	hypothetical protein	1473	5.24285	2.39035	3.79148e-24	1.82149e-21	yes	up
66	gene-METSCH_G01800	MPUL0G01800	chitin deacetylase	951	2.35564	1.23612	0.00455144	0.0227572	yes	up
67	gene-METSCH_A08780	MPUL0A08780	putative hydrolase of the HAD superfamily	957	2.26533	1.17972	0.000325857	0.00291703	yes	up
68	gene-METSCH_C05190	METSCH_C05190	hypothetical protein	714	2.29288	1.19716	0.00658061	0.0304962	yes	up
69	gene-METSCH_A12350	MPUL0A12350	ACT domain-containing protein	1356	2.1167	1.08182	3.0525e-12	3.59136e-10	yes	up
70	gene-METSCH_D01320	MPUL0D01320	Zn(2)-Cys(6) binuclear cluster domain-containing protein	666	3.35956	1.74827	0.000214855	0.00208876	yes	up
71	gene-METSCH_E00190	MPUL0E00190	Ferric reductase NAD binding domain-containing protein	1953	2.87192	1.52201	0.000521224	0.00422624	yes	up
72	gene-METSCH_A11220	METSCH_A11220	hypothetical protein	1095	4.00831	2.003	0.00701155	0.0318161	yes	up
73	gene-METSCH_A05410	MPUL0A05410	Tc5 transposase DNA-binding domain-containing protein	756	3.16157	1.66064	1.66598e-09	8.69091e-08	yes	up
74	gene-METSCH_C00500	MPUL0C00500	tRNA-splicing endonuclease subunit Sen34	801	2.96174	1.56645	8.60008e-19	1.9069e-16	yes	up
75	gene-METSCH_G01840	MPUL0G01840	FAD-binding domain-containing protein	2109	4.2847	2.09919	1.10123e-07	3.30655e-06	yes	up
76	gene-METSCH_C00560	METSCH_C00560	hypothetical protein	1308	2.58198	1.36848	3.89826e-10	2.4165e-08	yes	up
77	gene-METSCH_A07430	METSCH_A07430	hypothetical protein	1401	2.04837	1.03448	1.21559e-08	4.86657e-07	yes	up
78	gene-METSCH_A03980	METSCH_A03980	hypothetical protein	837	2.67131	1.41755	0.000226851	0.00215808	yes	up
79	gene-METSCH_B02210	METSCH_B02210	hypothetical protein	738	2.2055	1.1411	1.91692e-05	0.000286297	yes	up
80	gene-METSCH_A05910	METSCH_A05910	hypothetical protein	903	2.91437	1.54318	5.01608e-11	3.96133e-09	yes	up
81	gene-METSCH_E01440	METSCH_E01440	hypothetical protein	690	4.84663	2.27698	0.00331007	0.0179347	yes	up
82	gene-METSCH_B09650	METSCH_B09650	hypothetical protein	660	3.01666	1.59295	0.000101994	0.00114843	yes	up
83	gene-METSCH_C07050	METSCH_C07050	hypothetical protein	1473	2.1502	1.10447	0.000300511	0.00274769	yes	up
84	gene-METSCH_D07060	METSCH_D07060	hypothetical protein	2820	2.31305	1.20979	3.20265e-08	1.1204e-06	yes	up
85	gene-METSCH_E03110	METSCH_E03110	hypothetical protein	894	2.36327	1.24078	8.05714e-08	2.51957e-06	yes	up
86	gene-METSCH_F03010	METSCH_F03010	hypothetical protein	204	2.53936	1.34446	0.00049726	0.00406049	yes	up
87	gene-METSCH_A02370	MPUL0A02370	trimethylguanosine synthase	744	2.17268	1.11948	4.83886e-14	7.15283e-12	yes	up
88	gene-METSCH_C07930	MPUL0C07930	Ras family protein	951	3.25808	1.70402	1.32019e-09	7.1801e-08	yes	up
89	gene-METSCH_E02650	METSCH_E02650	hypothetical protein	510	4.42813	2.1467	2.44889e-08	9.04992e-07	yes	up
90	gene-METSCH_B04040	MPUL0B04040	Dienelactone hydrolase	717	25.8804	4.69379	3.69207e-78	1.06424e-74	yes	up
91	gene-METSCH_E00840	METSCH_E00840	hypothetical protein	1638	5.29766	2.40536	1.33361e-21	4.5225e-19	yes	up
92	gene-METSCH_D00140	METSCH_D00140	hypothetical protein	1053	2.01836	1.01318	3.94361e-11	3.34337e-09	yes	up
93	gene-METSCH_A04070	METSCH_A04070	hypothetical protein	1452	2.33793	1.22523	0.00307067	0.0169943	yes	up
94	gene-METSCH_A12790	MPUL0A12790	Pyridine nucleotide-disulfide oxidoreductase	1683	2.32881	1.21959	7.24439e-11	5.28657e-09	yes	up
95	gene-METSCH_E02560	MPUL0E02560	Ribulose-5-phosphate 4-epimerase/Fuculose-1-phosphate aldolase	873	3.45211	1.78748	0.00330392	0.0179347	yes	up
96	gene-METSCH_D04690	METSCH_D04690	hypothetical protein	441	2.74928	1.45905	1.06453e-05	0.000174347	yes	up
97	gene-METSCH_A06100	METSCH_A06100	hypothetical protein	4008	2.20762	1.14249	3.19807e-05	0.000438973	yes	up
98	gene-METSCH_C03520	MPUL0C03520	SH3 domain-containing protein	1068	3.05374	1.61058	1.89852e-06	4.06877e-05	yes	up
99	gene-METSCH_B11180	METSCH_B11180	hypothetical protein	876	22.6008	4.4983	0.00236913	0.0138239	yes	up
100	gene-METSCH_E05120	METSCH_E05120	hypothetical protein	2433	3.00603	1.58786	0.00759661	0.033792	yes	up
101	gene-METSCH_F01030	MPUL0F01030	MFS transporter, DHA1 family, multidrug resistance protein	1653	3.34854	1.74353	6.24206e-05	0.000773881	yes	up
102	gene-METSCH_A12140	METSCH_A12140	hypothetical protein	570	2.52681	1.33732	0.00232697	0.0136331	yes	up
103	gene-METSCH_D01470	MPUL0D01470	ribonuclease MRP protein subunit RMP1	693	2.02503	1.01794	3.70459e-08	1.27125e-06	yes	up
104	gene-METSCH_B03390	MPUL0B03390	putative ferric reductase	2190	3.15221	1.65636	5.36256e-12	5.62093e-10	yes	up
105	gene-METSCH_B09480	METSCH_B09480	hypothetical protein	1410	2.78194	1.47609	0.000777231	0.00582671	yes	up
106	gene-METSCH_A04360	MPUL0A04360	hAT family C-terminal dimerization region	1065	19.5673	4.29037	0.00723285	0.0327502	yes	up
107	gene-METSCH_A10140	METSCH_A10140	hypothetical protein	1185	3.10443	1.63433	4.04316e-08	1.34733e-06	yes	up
108	gene-METSCH_E00900	MPUL0E00900	amino acid transporter	1758	4.90907	2.29545	2.77519e-21	8.88831e-19	yes	up
109	gene-METSCH_E04070	MPUL0E04070	MFS transporter, SP family, general alpha glucoside:H+ symporter	1728	2.07765	1.05495	0.0051026	0.0249081	yes	up
110	gene-METSCH_A10710	METSCH_A10710	hypothetical protein	858	2.91351	1.54276	0.000588489	0.00467306	yes	up
111	gene-METSCH_A06260	METSCH_A06260	hypothetical protein	789	2.09527	1.06713	1.9472e-11	1.78185e-09	yes	up
112	gene-METSCH_A11660	METSCH_A11660	hypothetical protein	852	5.29318	2.40413	0.000263336	0.0024486	yes	up
113	gene-METSCH_A12500	MPUL0A12500	Zn(2)-Cys(6) binuclear cluster domain-containing protein	2757	2.00094	1.00068	7.59036e-12	7.54456e-10	yes	up
114	gene-METSCH_B03030	MPUL0B03030	KH domain-containing protein	1038	4.26693	2.0932	0.000406979	0.00348623	yes	up
115	gene-METSCH_A03560	MPUL0A03560	alcohol dehydrogenase NADP+	1098	3.06	1.61353	1.49152e-13	2.04729e-11	yes	up
116	gene-METSCH_B00370	MPUL0B00370	sulfonate dioxygenase	1191	2.99839	1.58419	2.70515e-20	8.208e-18	yes	up
117	gene-METSCH_A07300	METSCH_A07300	hypothetical protein	1158	3.29398	1.71983	7.28684e-05	0.000871548	yes	up
118	gene-METSCH_A11870	METSCH_A11870	hypothetical protein	1086	3.10075	1.63262	2.54727e-17	5.0638e-15	yes	up
119	gene-METSCH_E00470	MPUL0E00470	Major Facilitator Superfamily protein	1539	3.20352	1.67966	3.90839e-07	1.0104e-05	yes	up
120	gene-METSCH_C05190	hypothetical protein			0.46095	-1.11732	2.96741e-06	5.9815e-05	yes	down
121	gene-METSCH_B10230	4-aminobutyrate aminotransferase apoenzyme			0.327527	-1.61031	1.68174e-15	2.93795e-13	yes	down
122	gene-METSCH_A12350	ACT domain-containing protein			0.411218	-1.28202	9.96878e-12	9.57833e-10	yes	down
123	gene-METSCH_D01320	Zn(2)-Cys(6) binuclear cluster domain-containing protein			0.241339	-2.05087	3.71945e-19	8.93444e-17	yes	down
124	gene-METSCH_C04990	Pul1			0.351824	-1.50708	1.28227e-09	7.08076e-08	yes	down
125	gene-METSCH_E00190	Ferric reductase NAD binding domain-containing protein			0.396846	-1.33335	6.46977e-19	1.49193e-16	yes	down
126	gene-METSCH_A11220	hypothetical protein			0.481297	-1.055	7.45292e-05	0.000887728	yes	down
127	gene-METSCH_A05410	Tc5 transposase DNA-binding domain-containing protein			0.406212	-1.2997	3.22693e-08	1.12068e-06	yes	down
128	gene-METSCH_C00500	tRNA-splicing endonuclease subunit Sen34			0.0409283	-4.61076	9.66954e-85	5.57449e-81	yes	down
129	gene-METSCH_D00400	alanine-glyoxylate aminotransferase apoenzyme			0.300127	-1.73635	3.92275e-09	1.79481e-07	yes	down
130	gene-METSCH_A07620	condensin complex subunit 2			0.0618254	-4.01566	5.81081e-11	4.46657e-09	yes	down
131	gene-METSCH_F05320	Protein of unknown function DUF1687			0.420674	-1.24922	1.32683e-08	5.23916e-07	yes	down
132	gene-METSCH_G01840	FAD-binding domain-containing protein			0.141154	-2.82466	0.00986015	0.0410128	yes	down
133	gene-METSCH_C08180	hypothetical protein			0.477103	-1.06763	1.55023e-07	4.55973e-06	yes	down
134	gene-METSCH_C00560	hypothetical protein			0.378888	-1.40016	0.0013949	0.00901526	yes	down
135	gene-METSCH_A07430	hypothetical protein			0.453242	-1.14165	5.38894e-06	9.98947e-05	yes	down
136	gene-METSCH_A02910	fatty acid synthase, alpha subunit			0.337398	-1.56748	3.63352e-09	1.67578e-07	yes	down
137	gene-METSCH_A03980	hypothetical protein			0.452986	-1.14246	2.23857e-06	4.69286e-05	yes	down
138	gene-METSCH_B12450	aldehyde dehydrogenase acceptor			0.19215	-2.3797	5.49428e-11	4.28034e-09	yes	down
139	gene-METSCH_B02210	hypothetical protein			0.474056	-1.07687	3.81913e-07	9.91769e-06	yes	down
140	gene-METSCH_F00150	reactive intermediate/imine deaminase			0.499911	-1.00026	1.87326e-05	0.000280674	yes	down
141	gene-METSCH_A05910	hypothetical protein			0.443628	-1.17258	8.66522e-14	1.24888e-11	yes	down
142	gene-METSCH_E03540	protein of unknown function DUF4451			0.472156	-1.08266	7.1033e-10	4.17863e-08	yes	down
143	gene-METSCH_E01440	hypothetical protein			0.356265	-1.48898	8.88937e-12	8.68597e-10	yes	down
144	gene-METSCH_A02070	hypothetical protein			0.484641	-1.04501	3.471e-07	9.13714e-06	yes	down
145	gene-METSCH_A05700	Peroxisomal biogenesis protein family protein			0.24023	-2.05751	2.46523e-29	2.03029e-26	yes	down
146	gene-METSCH_E05640	C-8 sterol isomerase			0.461624	-1.11521	0.00114692	0.00774237	yes	down
147	gene-METSCH_B05600	general amino acid transporter, YAT family			0.487373	-1.0369	3.48767e-05	0.000471981	yes	down
148	gene-METSCH_A09470	aminomethyltransferase			0.191519	-2.38444	0.000712373	0.00543232	yes	down
149	gene-METSCH_E02610	D-serine deaminase, pyridoxal phosphate-dependent			0.42762	-1.2256	1.54585e-05	0.00024086	yes	down
150	gene-METSCH_B09650	hypothetical protein			0.480673	-1.05687	0.000381999	0.00329181	yes	down
151	gene-METSCH_B06560	hypothetical protein			0.387883	-1.36631	1.33642e-06	3.02136e-05	yes	down
152	gene-METSCH_E00110	agglutinin-like ALS			0.325889	-1.61755	6.76653e-11	5.01057e-09	yes	down
153	gene-METSCH_F02210	sphingomyelin phosphodiesterase			0.483488	-1.04845	2.09235e-05	0.000309292	yes	down
154	gene-METSCH_D01040	protein-serine/threonine kinase			0.15097	-2.72766	0.000198126	0.00197476	yes	down
155	gene-METSCH_A01730	hypothetical protein			0.456551	-1.13115	7.65113e-05	0.000909459	yes	down
156	gene-METSCH_C07050	hypothetical protein			0.498055	-1.00562	3.36702e-12	3.80605e-10	yes	down
157	gene-METSCH_D07060	hypothetical protein			0.429238	-1.22015	1.52354e-11	1.41665e-09	yes	down
158	gene-METSCH_F00110	agglutinin-like ALS			0.175912	-2.50707	9.14009e-06	0.000155895	yes	down
159	gene-METSCH_A11050	hypothetical protein			0.322571	-1.63231	4.36538e-12	4.74838e-10	yes	down
160	gene-METSCH_C05280	FUN14 family protein			0.453019	-1.14236	1.67778e-05	0.000257245	yes	down
161	gene-METSCH_E03110	hypothetical protein			0.487955	-1.03518	0.00115769	0.00778774	yes	down
162	gene-METSCH_F03010	hypothetical protein			0.483791	-1.04755	9.72459e-08	2.9352e-06	yes	down
163	gene-METSCH_A02370	trimethylguanosine synthase			0.177273	-2.49596	0.00487697	0.0240614	yes	down
164	gene-METSCH_B08250	hypothetical protein			0.402897	-1.31152	1.6651e-16	2.99979e-14	yes	down
165	gene-METSCH_C07930	Ras family protein			0.355551	-1.49187	2.66696e-10	1.74716e-08	yes	down
166	gene-METSCH_E02650	hypothetical protein			0.283114	-1.82054	9.19021e-50	1.76605e-46	yes	down
167	gene-METSCH_B06340	isocitrate dehydrogenase NADP			0.257129	-1.95943	3.54975e-13	4.65098e-11	yes	down
168	gene-METSCH_C06710	hypothetical protein			0.421788	-1.24541	5.3722e-09	2.41959e-07	yes	down
169	gene-METSCH_E05850	phenylpyruvate decarboxylase			0.444335	-1.17028	4.74932e-11	3.85631e-09	yes	down
170	gene-METSCH_B04040	Dienelactone hydrolase			0.395601	-1.33788	8.49537e-06	0.000146196	yes	down
171	gene-METSCH_E00840	hypothetical protein			0.491989	-1.0233	0.00739098	0.0332364	yes	down
172	gene-METSCH_F02800	DNA replication licensing factor MCM2			0.384831	-1.3777	9.24647e-08	2.80557e-06	yes	down
173	gene-METSCH_D02500	glycogen(starch) synthase			0.143904	-2.79682	9.95558e-46	1.43485e-42	yes	down
174	gene-METSCH_B04860	Acyl-coenzyme A oxidase			0.445486	-1.16655	1.59415e-10	1.09408e-08	yes	down
175	gene-METSCH_D00140	hypothetical protein			0.482223	-1.05223	1.63155e-07	4.75046e-06	yes	down
176	gene-METSCH_A05520	small oligopeptide transporter, OPT family			0.335483	-1.57569	3.33897e-07	8.82988e-06	yes	down
177	gene-METSCH_E05830	long-chain acyl-CoA synthetase			0.159594	-2.64752	0.000222703	0.00213624	yes	down
178	gene-METSCH_A04070	hypothetical protein			0.328709	-1.60512	8.97288e-09	3.74845e-07	yes	down
179	gene-METSCH_B09420	DNA replication licensing factor MCM4			0.399907	-1.32226	2.13985e-11	1.92754e-09	yes	down
180	gene-METSCH_A06340	L-serine/L-threonine ammonia-lyase			0.310392	-1.68784	1.83553e-07	5.24156e-06	yes	down
181	gene-METSCH_A12790	Pyridine nucleotide-disulfide oxidoreductase			0.42728	-1.22675	0.000342341	0.00303164	yes	down
182	gene-METSCH_A12520	DNA replication licensing factor MCM6			0.305499	-1.71076	0.00450559	0.0225671	yes	down
183	gene-METSCH_E02560	Ribulose-5-phosphate 4-epimerase/Fuculose-1-phosphate aldolase			0.325298	-1.62017	2.64101e-08	9.63633e-07	yes	down
184	gene-METSCH_E03280	D-lactate dehydrogenase cytochrome			0.474399	-1.07583	0.000801084	0.00596673	yes	down
185	gene-METSCH_D04690	hypothetical protein			0.181374	-2.46296	0.000537667	0.00431106	yes	down
186	gene-METSCH_A03880	endo-1,3(4)-beta-glucanase			0.395207	-1.33932	5.53549e-12	5.69859e-10	yes	down
187	gene-METSCH_E01270	glycine dehydrogenase			0.365114	-1.45358	3.08691e-15	5.23412e-13	yes	down
188	gene-METSCH_A06100	hypothetical protein			0.415309	-1.26774	4.17907e-10	2.56301e-08	yes	down
189	gene-METSCH_C04070	hypothetical protein			0.267986	-1.89977	1.48193e-19	3.88332e-17	yes	down
190	gene-METSCH_A05660	hypothetical protein			0.211556	-2.24089	0.00026419	0.00245259	yes	down
191	gene-METSCH_C03520	SH3 domain-containing protein			0.498257	-1.00504	7.4087e-05	0.000884289	yes	down
192	gene-METSCH_G00430	Aminotransferase class-III			0.422431	-1.24321	2.99132e-07	8.02092e-06	yes	down
193	gene-METSCH_B11180	hypothetical protein			0.0559093	-4.16077	6.07083e-11	4.60505e-09	yes	down
194	gene-METSCH_E05120	hypothetical protein			0.127401	-2.97256	4.09714e-30	3.93667e-27	yes	down
195	gene-METSCH_F01030	MFS transporter, DHA1 family, multidrug resistance protein			0.472412	-1.08188	1.28573e-08	5.11187e-07	yes	down
196	gene-METSCH_D00520	hypothetical protein			0.416306	-1.26428	3.20669e-08	1.1204e-06	yes	down
197	gene-METSCH_D05820	hypothetical protein			0.309493	-1.69202	2.53663e-18	5.22274e-16	yes	down
198	gene-METSCH_A12140	hypothetical protein			0.457645	-1.1277	3.03953e-06	6.08434e-05	yes	down
199	gene-METSCH_D02420	MFS transporter, sugar porter (SP) family			0.360764	-1.47087	3.01513e-14	4.57427e-12	yes	down
200	gene-METSCH_D01470	ribonuclease MRP protein subunit RMP1			0.408652	-1.29105	1.24141e-10	8.94591e-09	yes	down
201	gene-METSCH_C05860	hypothetical protein			0.474001	-1.07704	4.41046e-06	8.4193e-05	yes	down
202	gene-METSCH_B03390	putative ferric reductase			0.363731	-1.45906	0.0101024	0.0417493	yes	down
203	gene-METSCH_C06680	hypothetical protein			0.459622	-1.12148	8.86629e-20	2.43401e-17	yes	down
204	gene-METSCH_B09480	hypothetical protein			0.26697	-1.90525	2.00415e-09	1.00502e-07	yes	down
205	gene-METSCH_A04360	hAT family C-terminal dimerization region			0.483245	-1.04917	6.56808e-12	6.64298e-10	yes	down
206	gene-METSCH_A10140	hypothetical protein			0.369398	-1.43675	4.94958e-06	9.32494e-05	yes	down
207	gene-METSCH_E00900	amino acid transporter			0.488307	-1.03414	1.93307e-09	9.86206e-08	yes	down
208	gene-METSCH_A08900	protein of unknown function DUF4413			0.449709	-1.15294	8.72025e-07	2.13018e-05	yes	down
209	gene-METSCH_A10550	D-amino-acid:oxygen oxidoreductase deaminating			0.423653	-1.23904	5.06926e-12	5.41191e-10	yes	down
210	gene-METSCH_E04070	MFS transporter, SP family, general alpha glucoside:H+ symporter			0.462537	-1.11236	4.07912e-11	3.40814e-09	yes	down
211	gene-METSCH_E01340	alcohol dehydrogenase, propanol-preferring			0.496707	-1.00953	4.98625e-06	9.36342e-05	yes	down
212	gene-METSCH_F04910	Copper/zinc superoxide dismutase SODC			0.495996	-1.0116	2.34543e-07	6.34809e-06	yes	down
213	gene-METSCH_F02510	[cytochrome c]-lysine N-methyltransferase			0.2804	-1.83444	1.75868e-25	9.21707e-23	yes	down
214	gene-METSCH_D04390	Formate-tetrahydrofolate ligase			0.499622	-1.00109	0.00247225	0.0142052	yes	down
215	gene-METSCH_A10710	hypothetical protein			0.392266	-1.35009	2.19843e-11	1.94984e-09	yes	down
216	gene-METSCH_A06260	hypothetical protein			0.311929	-1.68071	3.27121e-12	3.7717e-10	yes	down
217	gene-METSCH_A11660	hypothetical protein			0.260631	-1.93992	0.0102325	0.0421663	yes	down
218	gene-METSCH_B10870	G2/mitotic-specific cyclin 1/2			0.466063	-1.1014	1.44802e-09	7.72946e-08	yes	down
219	gene-METSCH_B04110	acetyl-coenzyme A synthetase			0.238899	-2.06553	2.33752e-07	6.34809e-06	yes	down
220	gene-METSCH_A12500	Zn(2)-Cys(6) binuclear cluster domain-containing protein			0.433222	-1.20682	3.21369e-10	2.03592e-08	yes	down
221	gene-METSCH_B03030	KH domain-containing protein			0.157112	-2.67013	0.00162031	0.0101204	yes	down
222	gene-METSCH_B10990	Rare lipoprotein A (RlpA)-like double-psi beta-barrel			0.454979	-1.13613	3.79392e-08	1.29024e-06	yes	down
223	gene-METSCH_G00700	isocitrate lyase			0.422339	-1.24353	1.89553e-08	7.18931e-07	yes	down
224	gene-METSCH_G01030	hypothetical protein			0.464254	-1.10701	3.19923e-15	5.26958e-13	yes	down
225	gene-METSCH_C01340	malate synthase			0.487887	-1.03538	4.61014e-05	0.000599942	yes	down
226	gene-METSCH_C09330	agglutinin-like ALS			0.393773	-1.34456	1.67336e-09	8.69091e-08	yes	down
227	gene-METSCH_A03560	alcohol dehydrogenase NADP+			0.1631	-2.61617	3.20949e-17	6.16757e-15	yes	down
228	gene-METSCH_C05390	Rab-GTPase-TBC domain-containing protein			0.222792	-2.16623	5.59471e-22	2.15023e-19	yes	down
229	gene-METSCH_B00370	sulfonate dioxygenase			0.422852	-1.24177	0.0015015	0.0095493	yes	down
230	gene-METSCH_A07300	hypothetical protein			0.332508	-1.58854	1.41293e-26	1.01819e-23	yes	down
231	gene-METSCH_A11870	hypothetical protein			0.334341	-1.58061	1.28964e-09	7.08076e-08	yes	down
232	gene-METSCH_E00470	Major Facilitator Superfamily protein			0.484679	-1.0449	8.61175e-10	4.82007e-08	yes	down
233	gene-METSCH_A02550	mitogen-activated protein kinase			0.424404	-1.23649	0.000630238	0.00493911	yes	down
234	gene-METSCH_A10310	alpha 1,2-mannosyltransferase			0.496132	-1.0112	8.52015e-10	4.82007e-08	yes	down
235	gene-METSCH_D01970	solute carrier family 31 (copper transporter), member 1			0.444747	-1.16894	3.91502e-22	1.61215e-19	yes	down
236	gene-METSCH_A13320	lathosterol oxidase			0.374888	-1.41547	4.28382e-15	6.86006e-13	yes	down
237	gene-METSCH_C04980	Pul2			0.0606393	-4.0436	3.94842e-13	5.05836e-11	yes	down

## Sheet: Table S6-5
Table S6-5 Identified differentially expressed genes for MS612 from 6h to 24h at 20 °C under cold treatment (P < 0.05)(20 °C_24 h_vs_20 °C_6 h)
No.	gene_id	gene_name	description	length	fc(MS20_6h_vs_MS20_24h)	log2fc(MS20_6h_vs_MS20_24h)	pvalue	padjust	significant	regulate
1	gene-METSCH_A10410	METSCH_A10410	hypothetical protein	834	2.32211	1.21543	0.000392962	0.02935	yes	up
2	gene-METSCH_F04130	MPUL0F04130	gamma-aminobutyrate transporter, ACT family	1722	5.27396	2.39889	3.59732e-05	0.00568068	yes	up
3	gene-METSCH_Brrna004	METSCH_Brrna004	18S ribosomal RNA	1757	2.26715	1.18088	3.07503e-05	0.00529323	yes	up
4	gene-METSCH_F05180	MPUL0F05180	allantoicase	1035	2.0986	1.06942	3.3908e-07	0.000137678	yes	up
5	gene-METSCH_Frrna001	METSCH_Frrna001	18S ribosomal RNA	1757	2.1196	1.08379	0.000178548	0.0170144	yes	up
6	gene-METSCH_A11080	MPUL0A11080	allantoinase	1950	3.43805	1.78159	0.000259396	0.020778	yes	up
7	gene-METSCH_D04130	MPUL0D04130	Alcohol acetyltransferase	1467	2.22146	1.15151	0.000143934	0.0148045	yes	up
8	gene-METSCH_C02070	METSCH_C02070	hypothetical protein	1860	2.39705	1.26126	3.25619e-05	0.00529323	yes	up
9	gene-METSCH_A07880	MPUL0A07880	cysteine dioxygenase	741	3.2341	1.69336	1.01908e-05	0.0024489	yes	up
10	gene-METSCH_C01570	MPUL0C01570	protein-serine/threonine kinase	1638	2.07072	1.05013	0.000702061	0.0451197	yes	up
11	gene-METSCH_D02270	MPUL0D02270	biotin synthase	1125	2.1133	1.0795	0.000358595	0.0271501	yes	up
12	gene-METSCH_D06590	MPUL0D06590	myo-inositol-1-phosphate synthase	1551	11.7484	3.55439	2.95734e-15	1.63452e-11	yes	up
13	gene-METSCH_A10560	MPUL0A10560	amidase	1725	2.42548	1.27827	1.08837e-09	1.20308e-06	yes	up
14	gene-METSCH_Errna001	METSCH_Errna001	fragment of 18S ribosomal RNA	701	3.09985	1.6322	1.16001e-11	2.13713e-08	yes	up
15	gene-METSCH_F05380	MPUL0F05380	amino acid transporter	1521	2.42403	1.27741	8.13566e-05	0.0092683	yes	up
16	gene-METSCH_F01540	MPUL0F01540	putative arabinose efflux permease, MFS family	1491	4.09279	2.03308	2.2596e-08	1.78412e-05	yes	up
17	gene-METSCH_E02300	METSCH_E02300	hypothetical protein	897	4.27935	2.09739	9.70972e-11	1.34164e-07	yes	up
18	gene-METSCH_A10580	MPUL0A10580	Cellulase glycosyl hydrolase family 5	1602	2.72432	1.44589	3.21846e-05	0.00529323	yes	up
19	gene-METSCH_A02890	METSCH_A02890	hypothetical protein	1761	2.11333	1.07952	0.000236723	0.0201287	yes	up
20	gene-METSCH_G01100	METSCH_G01100	hypothetical protein	1299	5.33552	2.41563	1.22519e-06	0.000451441	yes	up
21	gene-METSCH_E05640	MPUL0E05640	C-8 sterol isomerase	651	3.71224	1.89229	2.25228e-06	0.000701972	yes	up
22	gene-METSCH_F02210	MPUL0F02210	sphingomyelin phosphodiesterase	2124	5.37297	2.42572	6.94672e-05	0.00890812	yes	up
23	gene-METSCH_A07890	MPUL0A07890	microfibrillar-associated protein 1	591	2.11019	1.07738	0.0005552	0.0388429	yes	up
24	gene-METSCH_Brrna001	METSCH_Brrna001	fragment of 18S ribosomal RNA	1561	2.06815	1.04834	0.000215861	0.0186416	yes	up
25	gene-METSCH_C02450	METSCH_C02450	hypothetical protein	1314	2.10176	1.0716	0.000144644	0.0148045	yes	up
26	gene-METSCH_F05210	METSCH_F05210	hypothetical protein	354	2.13376	1.0934	9.29326e-09	8.56065e-06	yes	up
27	gene-METSCH_B02220	MPUL0B02220	methylated-DNA-[protein]-cysteine S-methyltransferase	552	2.42076	1.27546	8.73006e-05	0.00965021	yes	up
28	gene-METSCH_A00110	METSCH_A00110	hypothetical protein	1818	2.19263	1.13266	3.48742e-07	0.000137678	yes	up
29	gene-METSCH_E03390	MPUL0E03390	forkhead transcription factor HCM1	1560	0.341187	-1.55137	0.000683677	0.0444551	yes	down
30	gene-METSCH_A02240	MPUL0A02240	MFS transporter, sugar porter (SP) family	1581	0.112314	-3.15439	1.62277e-06	0.000560566	yes	down
31	gene-METSCH_A11040	MPUL0A11040	MFS transporter, sugar porter (SP) family	1887	0.394278	-1.34272	1.24224e-05	0.00274635	yes	down
32	gene-METSCH_A02100	MPUL0A02100	C2H2-type zinc finger	474	0.174229	-2.52094	9.27637e-05	0.010053	yes	down
33	gene-METSCH_C06360	MPUL0C06360	galactokinase	1545	0.147606	-2.76018	0.000171775	0.0166561	yes	down
34	gene-METSCH_B11420	MPUL0B11420	MFS transporter, SHS family, lactate transporter	1563	0.280354	-1.83468	1.14939e-07	5.77517e-05	yes	down
35	gene-METSCH_C01490	MPUL0C01490	Cyclin, N-terminal domain	1098	0.29238	-1.77409	0.000398741	0.0293846	yes	down
36	gene-METSCH_E04070	MPUL0E04070	MFS transporter, SP family, general alpha glucoside:H+ symporter	1728	0.212676	-2.23327	4.97027e-05	0.0074245	yes	down
37	gene-METSCH_A03390	METSCH_A03390	hypothetical protein	360	0.46139	-1.11594	0.000197674	0.0179106	yes	down
38	gene-METSCH_C06370	MPUL0C06370	MFS transporter, sugar porter (SP) family	1632	0.200814	-2.31607	0.000206022	0.0183658	yes	down

## Sheet: Table S6-6
Table S6-6 Identified differentially expressed genes for MS612 from 6h to 24h at 5 °C under cold treatment (P < 0.05) (5 °C_24 h_vs_5 °C_6 h)
No.	gene_id	gene_name	description	length	fc(MS5_6h_vs_MS5_24h)	log2fc(MS5_6h_vs_MS5_24h)	pvalue	padjust	significant	regulate
1	gene-METSCH_C03660	MPUL0C03660	U3 small nucleolar RNA-associated protein 14	2745	2.09041	1.06379	3.37367e-06	0.000168683	yes	up
2	gene-METSCH_B10600	MPUL0B10600	tRNA pseudouridine13 synthase	2040	2.33097	1.22093	0.000422096	0.00738341	yes	up
3	gene-METSCH_A03150	MPUL0A03150	LSU ribosome biogenesis protein NOP16	831	2.29234	1.19682	5.26716e-09	6.76351e-07	yes	up
4	gene-METSCH_F03990	MPUL0F03990	ATP-dependent RNA helicase	1194	2.34389	1.2289	0.00013685	0.00322167	yes	up
5	gene-METSCH_E04750	MPUL0E04750	LSU ribosomal protein L10P	696	2.70577	1.43604	6.16932e-05	0.0016839	yes	up
6	gene-METSCH_D04460	MPUL0D04460	nonsense-mediated mRNA decay protein 3	1530	2.0241	1.01728	1.09677e-05	0.000424434	yes	up
7	gene-METSCH_C00570	MPUL0C00570	concentrative nucleoside transporter, CNT family	1725	2.20501	1.14079	0.00493859	0.0461062	yes	up
8	gene-METSCH_C03680	MPUL0C03680	Reverse transcriptase RNA-dependent DNA polymerase	645	2.99366	1.58191	0.00151215	0.0191133	yes	up
9	gene-METSCH_F02590	MPUL0F02590	RNA-binding protein PNO1	777	2.0415	1.02963	8.47931e-06	0.000344663	yes	up
10	gene-METSCH_C00550	METSCH_C00550	hypothetical protein	1299	6.70926	2.74615	0.000768557	0.0114272	yes	up
11	gene-METSCH_C07020	METSCH_C07020	hypothetical protein	2169	2.0562	1.03998	4.15352e-05	0.00124166	yes	up
12	gene-METSCH_A14450	MPUL0A14450	DNA-directed RNA polymerase I subunit RPA2	3678	2.03745	1.02676	0.00177638	0.0216305	yes	up
13	gene-METSCH_A13180	MPUL0A13180	homocitrate synthase	1389	2.88388	1.52801	2.72291e-09	4.15796e-07	yes	up
14	gene-METSCH_Arrna001	METSCH_Arrna001	26S ribosomal RNA	2948	4.51944	2.17615	0.000737716	0.0111462	yes	up
15	gene-METSCH_Arrna003	METSCH_Arrna003	fragment of 26S ribosomal RNA	335	9.43888	3.23861	0.000999293	0.014115	yes	up
16	gene-METSCH_C09310	MPUL0C09310	ATP-dependent RNA helicase DRS1	2364	2.01775	1.01275	0.000296161	0.00569152	yes	up
17	gene-METSCH_A05730	MPUL0A05730	ribosome biogenesis protein SLX9	381	2.90468	1.53838	3.51527e-09	4.96532e-07	yes	up
18	gene-METSCH_F01920	MPUL0F01920	H/ACA ribonucleoprotein complex subunit 3	183	2.26781	1.1813	2.0046e-05	0.000694845	yes	up
19	gene-METSCH_G00340	MPUL0G00340	nucleolar protein 12	1359	2.13993	1.09756	0.000181904	0.00407841	yes	up
20	gene-METSCH_A06710	METSCH_A06710	hypothetical protein	498	65.8709	6.04157	0.000247266	0.00497961	yes	up
21	gene-METSCH_D05330	MPUL0D05330	acyl-coenzyme A thioesterase 9	1503	2.94197	1.55678	1.2042e-12	5.41497e-10	yes	up
22	gene-METSCH_B08040	MPUL0B08040	large subunit ribosomal protein L7e	807	2.42429	1.27756	2.6403e-05	0.000867306	yes	up
23	gene-METSCH_D00300	MPUL0D00300	dimethyladenosine transferase	969	2.06456	1.04583	4.11871e-06	0.000193923	yes	up
24	gene-METSCH_B00250	MPUL0B00250	Uncharacterized membrane protein YjjP, DUF1212 family	2799	2.32203	1.21538	0.000136418	0.00322167	yes	up
25	gene-METSCH_D06320	MPUL0D06320	protein AATF/BFR2	1545	2.33228	1.22174	1.31244e-07	1.07468e-05	yes	up
26	gene-METSCH_A08840	MPUL0A08840	ATP-dependent RNA helicase DHX37/DHR1	3951	3.25095	1.70086	1.06382e-06	6.34653e-05	yes	up
27	gene-METSCH_B05610	MPUL0B05610	amino acid transporter	1140	4.60596	2.2035	1.77685e-10	4.56327e-08	yes	up
28	gene-METSCH_B08280	MPUL0B08280	60S ribosomal subunit assembly/export protein LOC1	618	2.63426	1.3974	2.02762e-05	0.00069854	yes	up
29	gene-METSCH_B02250	MPUL0B02250	rRNA-processing protein 14 RRP14	1071	2.43833	1.28589	1.41248e-09	2.41833e-07	yes	up
30	gene-METSCH_C02420	MPUL0C02420	U3 small nucleolar ribonucleoprotein LCP5	1071	2.07929	1.05609	0.000262114	0.00519629	yes	up
31	gene-METSCH_A13760	MPUL0A13760	ribosomal RNA methyltransferase NOP2	1803	2.73718	1.45269	3.46445e-06	0.000171703	yes	up
32	gene-METSCH_E03100	MPUL0E03100	NADPH-dependent methylglyoxal reductase	1017	2.31283	1.20966	0.00183858	0.0221965	yes	up
33	gene-METSCH_F03340	MPUL0F03340	ribosome biogenesis protein YTM1	1380	2.24285	1.16533	4.65624e-06	0.000207148	yes	up
34	gene-METSCH_B02860	MPUL0B02860	pre-rRNA-processing protein TSR1	2319	2.20779	1.1426	0.000743589	0.0111488	yes	up
35	gene-METSCH_E06750	MPUL0E06750	ribosome biogenesis protein ALB1	480	2.53853	1.34399	5.08423e-13	3.33231e-10	yes	up
36	gene-METSCH_D06840	MPUL0D06840	U3 small nucleolar RNA-associated protein 7	1584	2.35491	1.23567	0.000548628	0.00893299	yes	up
37	gene-METSCH_B05980	MPUL0B05980	U3 small nucleolar RNA-associated protein 13	2346	2.17031	1.1179	0.00107088	0.0149394	yes	up
38	gene-METSCH_A09440	METSCH_A09440	hypothetical protein	831	2.20751	1.14242	5.17771e-05	0.00145543	yes	up
39	gene-METSCH_A09330	MPUL0A09330	tRNA pseudouridine38-40 synthase	1308	2.08463	1.05979	0.00114651	0.0156221	yes	up
40	gene-METSCH_A03930	MPUL0A03930	ATP-dependent RNA helicase SPB4	1824	2.01521	1.01093	7.69427e-08	6.93377e-06	yes	up
41	gene-METSCH_B01980	METSCH_B01980	hypothetical protein	690	4.5964	2.2005	0.00154468	0.0194714	yes	up
42	gene-METSCH_D04110	METSCH_D04110	hypothetical protein	1305	2.83487	1.50328	2.91262e-06	0.000150975	yes	up
43	gene-METSCH_F03930	MPUL0F03930	adenosine deaminase	1068	3.49834	1.80667	2.31883e-06	0.000124809	yes	up
44	gene-METSCH_C07710	MPUL0C07710	protein-tyrosine phosphatase	1914	4.29283	2.10193	3.38561e-14	3.18812e-11	yes	up
45	gene-METSCH_E01200	MPUL0E01200	pre-rRNA-processing protein IPI3	1422	2.98738	1.57888	5.44956e-06	0.000240547	yes	up
46	gene-METSCH_A12040	MPUL0A12040	pre-rRNA-processing protein IPI1	1098	2.54631	1.34841	1.66229e-06	9.39195e-05	yes	up
47	gene-METSCH_D02390	MPUL0D02390	SWIRM domain-containing protein	1023	7.16522	2.84101	2.26061e-09	3.5479e-07	yes	up
48	gene-METSCH_G00330	MPUL0G00330	bleomycin hydrolase	1506	4.94582	2.30621	0.00112811	0.0154669	yes	up
49	gene-METSCH_D04570	MPUL0D04570	ribosome biogenesis protein 1 ERB1	2634	2.39746	1.26151	0.000110834	0.00276198	yes	up
50	gene-METSCH_A03770	MPUL0A03770	nucleolar complex protein 3	2127	2.44219	1.28818	3.60895e-05	0.00111424	yes	up
51	gene-METSCH_A02420	MPUL0A02420	SET and MYND domain-containing protein	1221	2.75591	1.46253	6.85332e-10	1.39985e-07	yes	up
52	gene-METSCH_D02800	MPUL0D02800	SSU processome protein Utp24	672	2.03483	1.02491	3.50583e-05	0.00108835	yes	up
53	gene-METSCH_E00500	MPUL0E00500	ATP-dependent RNA helicase MSS116	2043	2.30114	1.20235	0.000621732	0.00986737	yes	up
54	gene-METSCH_A09760	MPUL0A09760	nucleolar protein 14	2403	2.11042	1.07753	0.000636929	0.0100521	yes	up
55	gene-METSCH_D07380	MPUL0D07380	U3 small nucleolar RNA-associated protein 18	1617	2.07283	1.0516	0.000565867	0.00909593	yes	up
56	gene-METSCH_G00610	MPUL0G00610	nucleolar protein 4	2196	2.28336	1.19116	1.50927e-06	8.61352e-05	yes	up
57	gene-METSCH_B08220	MPUL0B08220	NET1-associated protein 1 U3 small nucleolar RNA-associated protein 17	2418	2.19047	1.13124	0.000208457	0.00444446	yes	up
58	gene-METSCH_A01530	MPUL0A01530	putative methyltransferase	1368	2.09756	1.06871	0.000471613	0.00800185	yes	up
59	gene-METSCH_A07150	MPUL0A07150	Mpp10 protein	1188	2.16963	1.11745	6.21062e-08	5.94745e-06	yes	up
60	gene-METSCH_B05750	MPUL0B05750	BUD22 domain-containing protein	1416	2.34053	1.22684	0.000115407	0.00281055	yes	up
61	gene-METSCH_A03630	METSCH_A03630	hypothetical protein	990	2.32124	1.2149	0.000410459	0.00729274	yes	up
62	gene-METSCH_E06270	MPUL0E06270	transcription factor domain-containing protein	3216	2.05091	1.03627	2.42789e-06	0.000129411	yes	up
63	gene-METSCH_B03690	METSCH_B03690	hypothetical protein	873	6.18987	2.62991	3.31197e-09	4.88047e-07	yes	up
64	gene-METSCH_B03340	METSCH_B03340	hypothetical protein	732	2.33739	1.2249	1.74786e-07	1.37158e-05	yes	up
65	gene-METSCH_E00540	MPUL0E00540	Regulator of G protein signaling domain-containing protein	1326	2.25569	1.17357	0.00309639	0.0331617	yes	up
66	gene-METSCH_F01020	MPUL0F01020	U3 small nucleolar RNA-associated protein 6	1284	2.12226	1.0856	6.16369e-07	4.09704e-05	yes	up
67	gene-METSCH_D01010	MPUL0D01010	DNA-directed RNA polymerase I subunit RPA12	372	2.20454	1.14048	3.82671e-06	0.000183228	yes	up
68	gene-METSCH_C06260	MPUL0C06260	Copper/zinc superoxide dismutase SODC	585	2.74884	1.45882	0.00349243	0.0362725	yes	up
69	gene-METSCH_D04330	MPUL0D04330	SSU processome ATP-dependent RNA helicase Dbp8	1308	2.36671	1.24289	0.000114068	0.0028021	yes	up
70	gene-METSCH_F02540	MPUL0F02540	protein-tyrosine phosphatase	2631	2.51436	1.33019	1.8324e-11	6.90205e-09	yes	up
71	gene-METSCH_B05290	MPUL0B05290	aconitase	2550	2.28601	1.19283	1.39407e-11	5.62608e-09	yes	up
72	gene-METSCH_B07620	MPUL0B07620	MFS transporter, SP family, sugar:H+ symporter	1647	2.6173	1.38808	0.000839691	0.0123373	yes	up
73	gene-METSCH_C01790	MPUL0C01790	Protein of unknown function DUF3533	1539	2.04891	1.03486	2.6049e-05	0.000860684	yes	up
74	gene-METSCH_A09250	MPUL0A09250	nucleobase:cation symporter-2, NCS2 family	1710	2.33543	1.22369	4.21727e-06	0.000194286	yes	up
75	gene-METSCH_E04880	MPUL0E04880	protein arginine N-methyltransferase 2	1305	2.14103	1.0983	0.00024854	0.00497961	yes	up
76	gene-METSCH_E00560	MPUL0E00560	translation machinery-associated protein 16	528	2.50002	1.32194	5.28852e-08	5.33574e-06	yes	up
77	gene-METSCH_A11800	MPUL0A11800	D-arabinitol 2-dehydrogenase	837	3.08697	1.62619	1.08393e-09	1.97556e-07	yes	up
78	gene-METSCH_A06150	MPUL0A06150	ribosome biogenesis protein 13 RRP13	1779	2.47083	1.305	1.20891e-07	1.00446e-05	yes	up
79	gene-METSCH_C00320	MPUL0C00320	protein arginine N-methyltransferase 1	1014	3.5681	1.83516	2.23613e-21	4.21137e-18	yes	up
80	gene-METSCH_D03330	MPUL0D03330	NADPH2:quinone reductase	1002	2.55151	1.35135	1.88396e-05	0.00066114	yes	up
81	gene-METSCH_E00760	MPUL0E00760	Beta-glucosidase SUN family	858	2.83549	1.5036	4.26399e-06	0.000194286	yes	up
82	gene-METSCH_A08050	MPUL0A08050	glycerol-3-phosphate dehydrogenase NAD+	1197	4.78828	2.25951	7.49331e-23	2.11686e-19	yes	up
83	gene-METSCH_C08690	MPUL0C08690	ATP-dependent RNA helicase DBP10	2931	2.32221	1.2155	4.88389e-05	0.00140786	yes	up
84	gene-METSCH_E06350	MPUL0E06350	50S ribosome-binding GTPase	870	2.31579	1.2115	6.32439e-11	1.78664e-08	yes	up
85	gene-METSCH_E06600	MPUL0E06600	nuclear GTP-binding protein NUG1	1542	2.40468	1.26584	4.46724e-07	3.14272e-05	yes	up
86	gene-METSCH_E01950	MPUL0E01950	solute carrier family 39 (zinc transporter), member 1/2/3	1110	4.65446	2.21861	0.000652049	0.0102052	yes	up
87	gene-METSCH_B07810	MPUL0B07810	nucleolar protein 8	2418	2.0084	1.00605	0.000919811	0.0131902	yes	up
88	gene-METSCH_F04220	METSCH_F04220	hypothetical protein	504	2.06682	1.04741	0.000447764	0.00771301	yes	up
89	gene-METSCH_A12390	METSCH_A12390	hypothetical protein	978	2.5058	1.32527	2.52627e-08	2.91294e-06	yes	up
90	gene-METSCH_E02300	METSCH_E02300	hypothetical protein	897	2.34553	1.22992	0.00128788	0.0168829	yes	up
91	gene-METSCH_D05740	METSCH_D05740	hypothetical protein	906	5.15403	2.3657	1.84184e-08	2.20296e-06	yes	up
92	gene-METSCH_B01770	MPUL0B01770	sterol 24-C-methyltransferase	1131	2.65915	1.41097	1.02274e-07	8.62462e-06	yes	up
93	gene-METSCH_G00710	MPUL0G00710	PQ loop repeat-containing protein	945	2.38154	1.2519	5.0477e-05	0.00142598	yes	up
94	gene-METSCH_E01500	METSCH_E01500	hypothetical protein	1788	2.98679	1.5786	0.002958	0.0320781	yes	up
95	gene-METSCH_D08460	MPUL0D08460	ribosomal RNA-processing protein 9	1554	2.00784	1.00564	0.000233145	0.00482516	yes	up
96	gene-METSCH_C01440	MPUL0C01440	rRNA processing	660	3.14424	1.65271	2.85822e-07	2.09726e-05	yes	up
97	gene-METSCH_A05990	MPUL0A05990	ribosome biogenesis protein MAK16	897	2.06887	1.04884	0.000184475	0.0041011	yes	up
98	gene-METSCH_B01180	MPUL0B01180	splicing factor 3B subunit 4	696	2.09281	1.06544	5.55824e-05	0.00155466	yes	up
99	gene-METSCH_E06310	MPUL0E06310	LicD family protein	2307	2.42371	1.27721	1.57493e-05	0.000563185	yes	up
100	gene-METSCH_B04570	MPUL0B04570	nucleolar protein TMA23	807	2.67842	1.42138	0.000311909	0.00593362	yes	up
101	gene-METSCH_A08420	MPUL0A08420	periodic tryptophan protein 1	1683	2.14249	1.09929	0.000706232	0.010843	yes	up
102	gene-METSCH_A07130	MPUL0A07130	C-4 methylsterol oxidase	780	2.65898	1.41088	6.93731e-10	1.39985e-07	yes	up
103	gene-METSCH_D01020	MPUL0D01020	SSU processome protein Utp23	789	2.30405	1.20417	1.03349e-06	6.27873e-05	yes	up
104	gene-METSCH_D00960	MPUL0D00960	RNA 3'-terminal phosphate cyclase-like protein	1104	2.85316	1.51256	8.67114e-09	1.08871e-06	yes	up
105	gene-METSCH_A12530	METSCH_A12530	hypothetical protein	1125	2.30544	1.20504	2.5382e-07	1.88695e-05	yes	up
106	gene-METSCH_C04990	MPUL0C04990	Pul1	1377	9.81233	3.2946	0.00225702	0.0259718	yes	up
107	gene-METSCH_C05480	MPUL0C05480	Alb1 domain-containing protein	396	2.90276	1.53742	2.31946e-06	0.000124809	yes	up
108	gene-METSCH_Crrna006	METSCH_Crrna006	26S ribosomal RNA	2938	4.36455	2.12583	0.000432624	0.00754422	yes	up
109	gene-METSCH_Crrna003	METSCH_Crrna003	26S ribosomal RNA	2946	3.04281	1.6054	0.00354578	0.0366917	yes	up
110	gene-METSCH_B12140	MPUL0B12140	RNA-binding protein NOB1	1452	2.25779	1.17491	6.89784e-05	0.00182971	yes	up
111	gene-METSCH_A11220	METSCH_A11220	hypothetical protein	1095	4.31196	2.10834	2.2123e-10	5.43457e-08	yes	up
112	gene-METSCH_E05540	MPUL0E05540	pre-rRNA-processing protein TSR2	696	2.18529	1.12782	9.11294e-07	5.7209e-05	yes	up
113	gene-METSCH_A13670	MPUL0A13670	ATP-dependent RNA helicase DBP9	1857	2.53508	1.34203	1.35318e-06	7.80148e-05	yes	up
114	gene-METSCH_A06230	MPUL0A06230	Rrp15p protein	765	2.04156	1.02967	1.64411e-14	2.32231e-11	yes	up
115	gene-METSCH_D06720	METSCH_D06720	hypothetical protein	417	2.25875	1.17552	0.00215498	0.0249501	yes	up
116	gene-METSCH_A05220	MPUL0A05220	SSU ribosomal protein S4P	552	2.09282	1.06545	6.35804e-06	0.000270097	yes	up
117	gene-METSCH_D03180	METSCH_D03180	hypothetical protein	651	2.41421	1.27155	3.15368e-06	0.000159092	yes	up
118	gene-METSCH_C03690	MPUL0C03690	elongation factor 3	3549	2.78285	1.47656	3.05462e-05	0.000964168	yes	up
119	gene-METSCH_A09590	MPUL0A09590	pumilio family protein 6	2109	2.47504	1.30745	3.95579e-05	0.00120163	yes	up
120	gene-METSCH_C04090	MPUL0C04090	ATP-dependent RNA helicase DDX5/DBP2	1467	3.43979	1.78232	1.71579e-07	1.36706e-05	yes	up
121	gene-METSCH_F01140	MPUL0F01140	SSU processome protein Esf1	2007	2.6263	1.39303	4.07997e-11	1.44074e-08	yes	up
122	gene-METSCH_G01100	METSCH_G01100	hypothetical protein	1299	2.7368	1.45249	0.0043988	0.0422674	yes	up
123	gene-METSCH_A04090	MPUL0A04090	ribosomal RNA-processing protein 12	3603	2.28499	1.19219	6.32693e-05	0.00171039	yes	up
124	gene-METSCH_D04230	MPUL0D04230	nucleolar complex protein 2 NOC2	2256	2.58012	1.36744	7.07907e-05	0.00186901	yes	up
125	gene-METSCH_B03250	MPUL0B03250	Regular of rDNA transcription protein 14	585	2.00794	1.00572	1.24592e-12	5.41497e-10	yes	up
126	gene-METSCH_B05620	METSCH_B05620	hypothetical protein	444	5.89302	2.55901	5.3081e-13	3.33231e-10	yes	up
127	gene-METSCH_A12840	MPUL0A12840	ATP-dependent RNA helicase DBP3	1623	2.42074	1.27545	4.75988e-05	0.00140069	yes	up
128	gene-METSCH_D00780	MPUL0D00780	drug resistance transporter, EmrB/QacA subfamily	1791	3.28925	1.71776	5.0142e-05	0.00142598	yes	up
129	gene-METSCH_D06310	MPUL0D06310	bud site selection protein 20	456	2.27896	1.18837	0.000159111	0.00366929	yes	up
130	gene-METSCH_A00880	MPUL0A00880	Uncharacterized conserved protein DUF2361	810	2.08198	1.05796	1.00408e-07	8.59555e-06	yes	up
131	gene-METSCH_E05640	MPUL0E05640	C-8 sterol isomerase	651	5.20565	2.38008	2.31953e-07	1.77099e-05	yes	up
132	gene-METSCH_C08340	MPUL0C08340	ribosome biogenesis protein MAK11	1194	2.62859	1.39429	4.28406e-08	4.55633e-06	yes	up
133	gene-METSCH_B09650	METSCH_B09650	hypothetical protein	660	11.6145	3.53786	5.98885e-07	4.07674e-05	yes	up
134	gene-METSCH_G00580	MPUL0G00580	peroxin-4	1080	2.89335	1.53274	0.000356541	0.00656174	yes	up
135	gene-METSCH_A11550	MPUL0A11550	ATP-dependent RNA helicase DDX24/MAK5	2370	2.5603	1.35631	0.000101269	0.00256579	yes	up
136	gene-METSCH_E01180	MPUL0E01180	nucleolar protein 6	726	2.23147	1.15799	3.05133e-14	3.18812e-11	yes	up
137	gene-METSCH_C07910	MPUL0C07910	ribosome biogenesis protein MAK21	3207	2.6468	1.40425	8.38024e-05	0.00216203	yes	up
138	gene-METSCH_B04550	MPUL0B04550	rRNA biogenesis protein RRP5	5061	2.35494	1.23569	0.000118247	0.00286737	yes	up
139	gene-METSCH_G00420	MPUL0G00420	Alcohol acetyltransferase	1530	4.47787	2.16281	0.0025964	0.0290489	yes	up
140	gene-METSCH_C06730	METSCH_C06730	hypothetical protein	816	6.39815	2.67765	6.73561e-08	6.3427e-06	yes	up
141	gene-METSCH_C02430	MPUL0C02430	LSU ribosome biogenesis protein NSA2	786	2.32624	1.218	1.19541e-12	5.41497e-10	yes	up
142	gene-METSCH_F03330	MPUL0F03330	GMP synthase glutamine-hydrolyzing	1602	2.07805	1.05523	0.00285395	0.0313206	yes	up
143	gene-METSCH_A02370	MPUL0A02370	trimethylguanosine synthase	744	2.84961	1.51076	2.60495e-08	2.94359e-06	yes	up
144	gene-METSCH_E03300	MPUL0E03300	Secretory lipase	1653	3.28206	1.7146	0.000485733	0.00816783	yes	up
145	gene-METSCH_A00900	MPUL0A00900	ATP-dependent RNA helicase DDX18/HAS1	1719	2.28752	1.19378	0.000689848	0.0107078	yes	up
146	gene-METSCH_A10930	MPUL0A10930	ribosome production factor 2	963	2.25767	1.17484	2.80533e-06	0.000146761	yes	up
147	gene-METSCH_C06570	MPUL0C06570	CTP synthase	1728	2.14285	1.09953	0.000882798	0.0128552	yes	up
148	gene-METSCH_A02410	MPUL0A02410	Protein similar to CwfJ C-terminus 2	1434	2.01876	1.01347	7.18489e-14	5.79924e-11	yes	up
149	gene-METSCH_D06040	MPUL0D06040	rRNA-processing protein EBP2	1191	2.06852	1.0486	0.000104973	0.002636	yes	up
150	gene-METSCH_C04030	MPUL0C04030	multiple RNA-binding domain-containing protein 1	2556	2.03906	1.02791	8.92855e-05	0.00228264	yes	up
151	gene-METSCH_A06360	MPUL0A06360	nucleolar protein 15	684	2.25141	1.17083	1.73272e-05	0.000615715	yes	up
152	gene-METSCH_F03050	METSCH_F03050	hypothetical protein	591	12.1778	3.60618	0.000997378	0.014115	yes	up
153	gene-METSCH_A09340	MPUL0A09340	LSU ribosome biogenesis protein NIP7	546	2.14698	1.10231	9.31827e-07	5.78552e-05	yes	up
154	gene-METSCH_A12790	MPUL0A12790	Pyridine nucleotide-disulfide oxidoreductase	1683	7.3239	2.87261	0.00024355	0.00494985	yes	up
155	gene-METSCH_A04440	METSCH_A04440	hypothetical protein	1419	4.09007	2.03212	4.00362e-07	2.86335e-05	yes	up
156	gene-METSCH_D02030	METSCH_D02030	hypothetical protein	1518	2.58347	1.36931	0.000377233	0.00684258	yes	up
157	gene-METSCH_B03680	METSCH_B03680	hypothetical protein	675	2.16118	1.11182	2.9079e-05	0.000938835	yes	up
158	gene-METSCH_E00880	METSCH_E00880	hypothetical protein	897	7.18267	2.84452	8.43523e-05	0.00216632	yes	up
159	gene-METSCH_C00410	MPUL0C00410	proline transporter, YAT family	1644	2.53595	1.34253	4.09003e-06	0.000193923	yes	up
160	gene-METSCH_F03710	MPUL0F03710	putative ferric reductase	2217	2.85568	1.51383	4.85026e-05	0.00140533	yes	up
161	gene-METSCH_B06920	METSCH_B06920	hypothetical protein	1116	2.31369	1.2102	0.000234562	0.00483678	yes	up
162	gene-METSCH_E00710	MPUL0E00710	metalloprotease ARX1	1743	2.66938	1.41651	2.9995e-06	0.000154065	yes	up
163	gene-METSCH_A07380	MPUL0A07380	Serine/threonine protein kinase	1371	2.01595	1.01146	0.000190255	0.00416645	yes	up
164	gene-METSCH_B00470	MPUL0B00470	ATPase, P-type (transporting), HAD superfamily, subfamily IC	3711	5.97509	2.57896	1.24922e-05	0.000476899	yes	up
165	gene-METSCH_A12930	MPUL0A12930	rRNA-processing protein CGR1	471	2.22356	1.15287	4.56274e-11	1.51644e-08	yes	up
166	gene-METSCH_A05140	MPUL0A05140	MADS-box transcription factor	1443	2.15323	1.1065	0.00179754	0.0218411	yes	up
167	gene-METSCH_D04360	MPUL0D04360	protein SDA1	2220	2.93223	1.552	5.99301e-11	1.78213e-08	yes	up
168	gene-METSCH_A02390	MPUL0A02390	U3 small nucleolar RNA-associated protein 19	1626	2.00337	1.00243	0.00116327	0.0156913	yes	up
169	gene-METSCH_A04170	MPUL0A04170	ATP-dependent RNA helicase DBP7	2322	2.39688	1.26116	4.22158e-06	0.000194286	yes	up
170	gene-METSCH_F04720	METSCH_F04720	hypothetical protein	945	2.70594	1.43613	5.61789e-05	0.0015636	yes	up
171	gene-METSCH_C09180	MPUL0C09180	protein KRI1	1731	2.13293	1.09284	2.93434e-08	3.25079e-06	yes	up
172	gene-METSCH_A08020	MPUL0A08020	ribosome biogenesis protein SSF1/2	1257	2.09726	1.06851	3.85387e-08	4.18738e-06	yes	up
173	gene-METSCH_B10260	MPUL0B10260	glycerol-3-phosphate dehydrogenase NAD+	1152	2.34003	1.22653	1.7179e-07	1.36706e-05	yes	up
174	gene-METSCH_D03170	MPUL0D03170	PRELI-like family protein	681	2.1768	1.12221	6.4602e-07	4.2442e-05	yes	up
175	gene-METSCH_F05600	METSCH_F05600	hypothetical protein	789	3.80043	1.92616	0.000389166	0.00700251	yes	up
176	gene-METSCH_A03130	MPUL0A03130	AAA family ATPase	2310	2.05655	1.04022	0.00402945	0.0397319	yes	up
177	gene-METSCH_B06110	MPUL0B06110	ribosome biogenesis protein ENP2	2046	2.13575	1.09475	6.0195e-06	0.000263645	yes	up
178	gene-METSCH_A08000	MPUL0A08000	ATP-dependent RNA helicase DDX47/RRP3	1443	2.06736	1.04779	1.91274e-06	0.000107	yes	up
179	gene-METSCH_D05440	MPUL0D05440	ribosome assembly protein 4 RSA4	1548	2.67893	1.42166	1.79127e-07	1.38639e-05	yes	up
180	gene-METSCH_D06440	MPUL0D06440	ribosome biogenesis protein BMS1	3573	2.18657	1.12867	0.00123892	0.0164317	yes	up
181	gene-METSCH_B12170	MPUL0B12170	nucleolar protein 9	2112	2.39829	1.262	0.000468816	0.00797834	yes	up
182	gene-METSCH_B00100	MPUL0B00100	Sugar phosphate permease	1659	3.46259	1.79185	0.00230687	0.026331	yes	up
183	gene-METSCH_F00460	MPUL0F00460	regulator of ribosome biosynthesis	606	2.23359	1.15937	0.000110968	0.00276198	yes	up
184	gene-METSCH_G01030	METSCH_G01030	hypothetical protein	459	2.21158	1.14508	5.99128e-11	1.78213e-08	yes	up
185	gene-METSCH_B11100	MPUL0B11100	essential protein 1	1326	2.04307	1.03074	5.42883e-07	3.74059e-05	yes	up
186	gene-METSCH_G01380	MPUL0G01380	nucleolar GTP-binding protein 1 NOG1	1911	2.61869	1.38885	7.17045e-06	0.00029789	yes	up
187	gene-METSCH_A07870	MPUL0A07870	Tellurite resistance protein TehA	1440	3.50206	1.8082	0.000230668	0.00479145	yes	up
188	gene-METSCH_A11870	METSCH_A11870	hypothetical protein	1086	2.98728	1.57883	1.14324e-09	2.01853e-07	yes	up
189	gene-METSCH_G01220	MPUL0G01220	alternative oxidase	1002	2.32782	1.21898	0.00214078	0.0248365	yes	up
190	gene-METSCH_G01830	MPUL0G01830	putative ferric reductase	2112	2.65031	1.40616	0.000557027	0.00901777	yes	up
191	gene-METSCH_A14200	MPUL0A14200	polyamine/carnitine transporter, YAT family	1680	2.34312	1.22843	0.000144723	0.00339289	yes	up
192	gene-METSCH_D01160	MPUL0D01160	proteasome-interacting protein CIC1	1242	2.7235	1.44546	1.09636e-05	0.000424434	yes	up
193	gene-METSCH_C08270	MPUL0C08270	general amino acid transporter, YAT family	1845	2.65831	1.41051	2.27296e-25	1.28422e-21	yes	up
194	gene-METSCH_G00180	MPUL0G00180	nucleolar preribosomal-associated protein NOP53	1170	2.39194	1.25818	8.22976e-10	1.60338e-07	yes	up
195	gene-METSCH_F05430	MPUL0F05430	U3 small nucleolar RNA-associated protein 25	2211	2.27336	1.18483	0.00116643	0.0156913	yes	up
196	gene-METSCH_C04980	MPUL0C04980	Pul2	1443	26.9461	4.75201	0.000272688	0.00538701	yes	up
197	gene-METSCH_A07630	METSCH_A07630	hypothetical protein	978	2.60824	1.38308	0.000840682	0.0123373	yes	up
198	gene-METSCH_A12810	MPUL0A12810	arginine metabolism regulation protein II	2502	2.08285	1.05856	0.000203887	0.00438008	yes	up
199	gene-METSCH_C04470	MPUL0C04470	carnitine O-acetyltransferase	1851	0.207739	-2.26716	0.000418403	0.00734155	yes	down
200	gene-METSCH_F01340	MPUL0F01340	L-lactate dehydrogenase cytochrome	1734	0.280127	-1.83585	0.00185392	0.0222865	yes	down
201	gene-METSCH_C03940	MPUL0C03940	lysophospholipase	1977	0.42579	-1.23179	0.000205388	0.00439562	yes	down
202	gene-METSCH_B07710	MPUL0B07710	3-hydroxyisobutyrate dehydrogenase	1131	0.283677	-1.81768	0.00490921	0.0459222	yes	down
203	gene-METSCH_D02310	MPUL0D02310	solute carrier family 25 (carnitine/acylcarnitine transporter), member 20/29	849	0.230751	-2.11559	0.00360882	0.0372757	yes	down
204	gene-METSCH_B04970	MPUL0B04970	NAD(P)-dependent dehydrogenase, short-chain alcohol dehydrogenase family	813	0.421239	-1.24729	0.000896914	0.0129679	yes	down
205	gene-METSCH_E02660	METSCH_E02660	hypothetical protein	684	0.252473	-1.9858	0.000316972	0.00600971	yes	down
206	gene-METSCH_F04130	MPUL0F04130	gamma-aminobutyrate transporter, ACT family	1722	0.295512	-1.75871	0.00479765	0.0450278	yes	down
207	gene-METSCH_E05450	MPUL0E05450	1-phosphatidylinositol phosphodiesterase	897	0.464829	-1.10523	0.000407382	0.00726092	yes	down
208	gene-METSCH_D08370	MPUL0D08370	HMG (high mobility group) box	1371	0.3999	-1.32229	1.74203e-09	2.81214e-07	yes	down
209	gene-METSCH_B06640	MPUL0B06640	peroxisomal 2,4-dienoyl-CoA reductase	867	0.437848	-1.1915	0.00432416	0.0419065	yes	down
210	gene-METSCH_B10880	METSCH_B10880	hypothetical protein	1551	0.455072	-1.13583	1.91414e-05	0.000667587	yes	down
211	gene-METSCH_B05360	MPUL0B05360	trehalose 6-phosphate synthase	1545	0.487552	-1.03637	6.34466e-06	0.000270097	yes	down
212	gene-METSCH_C05800	MPUL0C05800	phosphatidylethanolamine N-methyltransferase	2583	0.425089	-1.23416	7.75354e-07	4.97813e-05	yes	down
213	gene-METSCH_C00690	MPUL0C00690	NADP-dependent 3-hydroxy acid dehydrogenase YdfG	891	0.264847	-1.91677	0.000324305	0.00610774	yes	down
214	gene-METSCH_F02190	MPUL0F02190	putative kinase, aminoglycoside phosphotransferase (APT) family	1491	0.0781248	-3.67808	9.44312e-10	1.77845e-07	yes	down
215	gene-METSCH_A09940	MPUL0A09940	Thioredoxin	663	0.318451	-1.65086	0.000337421	0.00629184	yes	down
216	gene-METSCH_B11440	MPUL0B11440	MFS transporter, SHS family, lactate transporter	1560	0.107805	-3.21351	4.03439e-09	5.42721e-07	yes	down
217	gene-METSCH_E02340	MPUL0E02340	D-amino-acid:oxygen oxidoreductase deaminating	1074	0.491534	-1.02464	4.03939e-05	0.00122046	yes	down
218	gene-METSCH_F01740	METSCH_F01740	hypothetical protein	1056	0.435156	-1.2004	0.000216343	0.00457804	yes	down
219	gene-METSCH_B11420	MPUL0B11420	MFS transporter, SHS family, lactate transporter	1563	0.102527	-3.28592	0.00181201	0.0219696	yes	down
220	gene-METSCH_E01100	MPUL0E01100	Yippee zinc-binding/DNA-binding /Mis18, centromere assembly	657	0.370849	-1.4311	0.000362752	0.00665438	yes	down
221	gene-METSCH_A03300	MPUL0A03300	phosphatidyl-N-methylethanolamine N-methyltransferase	615	0.43013	-1.21715	4.46712e-09	5.86959e-07	yes	down
222	gene-METSCH_C03840	MPUL0C03840	FHA domain-containing protein	1776	0.302336	-1.72577	1.17382e-05	0.000451164	yes	down
223	gene-METSCH_E03130	MPUL0E03130	glycerol 2-dehydrogenase NADP+	963	0.388734	-1.36315	2.47793e-07	1.86671e-05	yes	down
224	gene-METSCH_B01990	METSCH_B01990	hypothetical protein	930	0.443364	-1.17344	0.00048442	0.00816783	yes	down
225	gene-METSCH_B09330	MPUL0B09330	solute carrier family 25 (peroxisomal adenine nucleotide transporter), member 17	966	0.424557	-1.23597	7.90955e-05	0.00206893	yes	down
226	gene-METSCH_C01720	MPUL0C01720	alcohol dehydrogenase NADP+	1098	0.415828	-1.26594	0.000399349	0.00714026	yes	down
227	gene-METSCH_C01900	MPUL0C01900	Broad specificity phosphatase PhoE	978	0.350163	-1.5139	0.000183932	0.0041011	yes	down
228	gene-METSCH_C04310	MPUL0C04310	Major Facilitator Superfamily protein	1506	0.166835	-2.58351	6.29899e-06	0.000270097	yes	down
229	gene-METSCH_E03280	MPUL0E03280	D-lactate dehydrogenase cytochrome	1863	0.220047	-2.18412	6.34171e-06	0.000270097	yes	down
230	gene-METSCH_E04070	MPUL0E04070	MFS transporter, SP family, general alpha glucoside:H+ symporter	1728	0.118535	-3.07661	0.00410407	0.0403972	yes	down
231	gene-METSCH_A03390	METSCH_A03390	hypothetical protein	360	0.0870964	-3.52124	4.35473e-08	4.55633e-06	yes	down
232	gene-METSCH_A07830	MPUL0A07830	putative flavoprotein CzcO associated with the cation diffusion facilitator CzcD	1647	0.144942	-2.78646	4.91883e-05	0.00141073	yes	down
233	gene-METSCH_Crrna004	METSCH_Crrna004	18S ribosomal RNA	1757	0.435105	-1.20057	0.00530797	0.0486062	yes	down
234	gene-METSCH_G00380	MPUL0G00380	Major Facilitator Superfamily protein	1524	0.130551	-2.93731	2.48657e-05	0.000833175	yes	down
235	gene-METSCH_C02110	MPUL0C02110	acyl-CoA dehydrogenase	1329	0.326344	-1.61553	0.00102316	0.0143802	yes	down
236	gene-METSCH_A05020	MPUL0A05020	uncharacterized protein, PH0010 family	627	0.442746	-1.17545	0.00257333	0.0288478	yes	down

## Sheet: Table S6-7
Table S6-7 Identified differentially expressed genes for MS612 from 6h to 24h at -5 °C under cold treatment (P < 0.05)(-5 °C_24 h_vs_-5 °C_6 h)
No.	gene_id	gene_name	description	length	fc(MS-5_6h_vs_MS-5_24h)	log2fc(MS-5_6h_vs_MS-5_24h)	pvalue	padjust	significant	regulate
1	gene-METSCH_D03270	METSCH_D03270	hypothetical protein	690	11.8843	3.57098	0.000480015	0.0107228	yes	up
2	gene-METSCH_A08750	METSCH_A08750	hypothetical protein	804	3.37034	1.75289	0.00430648	0.0467363	yes	up
3	gene-METSCH_D05200	METSCH_D05200	hypothetical protein	2340	3.10206	1.63323	8.6128e-11	3.2964e-08	yes	up
4	gene-METSCH_B03500	METSCH_B03500	hypothetical protein	1674	2.15058	1.10473	0.000362233	0.0088871	yes	up
5	gene-METSCH_D01340	METSCH_D01340	hypothetical protein	2397	4.23538	2.08249	2.41888e-08	4.78855e-06	yes	up
6	gene-METSCH_C08410	MPUL0C08410	methylmalonate-semialdehyde dehydrogenase, acylating	1632	2.12344	1.0864	0.000717769	0.0143505	yes	up
7	gene-METSCH_A03500	MPUL0A03500	salicylate hydroxylase	1347	2.78678	1.4786	0.0028789	0.0375539	yes	up
8	gene-METSCH_F00140	MPUL0F00140	LSU ribosomal protein L34E	435	2.01177	1.00847	0.000992428	0.0179168	yes	up
9	gene-METSCH_E02840	METSCH_E02840	hypothetical protein	1806	2.57498	1.36456	0.00448168	0.0480922	yes	up
10	gene-METSCH_C06780	MPUL0C06780	hAT family C-terminal dimerization region	2343	2.51389	1.32992	4.87547e-09	1.21696e-06	yes	up
11	gene-METSCH_D05140	METSCH_D05140	hypothetical protein	294	3.85559	1.94695	5.04437e-05	0.00201109	yes	up
12	gene-METSCH_F00730	MPUL0F00730	high-affinity iron transporter	1158	21.0193	4.39365	4.83399e-07	5.13924e-05	yes	up
13	gene-METSCH_E00100	MPUL0E00100	DDE superfamily endonuclease	1434	2.0526	1.03746	0.000578065	0.0122265	yes	up
14	gene-METSCH_C04000	MPUL0C04000	Uncharacterized protein, contains Zn-finger domain of CHY type	411	3.13717	1.64947	1.21127e-06	0.000115899	yes	up
15	gene-METSCH_D07260	METSCH_D07260	hypothetical protein	1125	7.27976	2.86389	9.10708e-05	0.00311213	yes	up
16	gene-METSCH_A13290	METSCH_A13290	hypothetical protein	993	2.38989	1.25694	7.93625e-12	4.5562e-09	yes	up
17	gene-METSCH_A11520	MPUL0A11520	aspartate aminotransferase	1275	2.24972	1.16975	3.43342e-05	0.00151625	yes	up
18	gene-METSCH_A09310	METSCH_A09310	hypothetical protein	633	2.27385	1.18514	0.0011206	0.0196138	yes	up
19	gene-METSCH_C07360	MPUL0C07360	putative hydrolases of HD superfamily	720	2.34304	1.22838	0.00269352	0.0354668	yes	up
20	gene-METSCH_C06560	METSCH_C06560	hypothetical protein	1146	2.56241	1.3575	7.72561e-11	3.16805e-08	yes	up
21	gene-METSCH_C05670	MPUL0C05670	PA14 domain-containing protein	8889	2.12484	1.08736	0.00386372	0.043784	yes	up
22	gene-METSCH_F01990	MPUL0F01990	small subunit ribosomal protein S27e	153	2.01219	1.00877	0.00365223	0.0425303	yes	up
23	gene-METSCH_D06240	METSCH_D06240	hypothetical protein	825	4.19644	2.06917	8.79362e-08	1.2621e-05	yes	up
24	gene-METSCH_C05580	MPUL0C05580	pre-mRNA-splicing factor 18	861	2.1515	1.10534	5.89584e-08	9.40223e-06	yes	up
25	gene-METSCH_A11780	METSCH_A11780	hypothetical protein	1812	2.08137	1.05753	0.000551422	0.0117685	yes	up
26	gene-METSCH_C08980	METSCH_C08980	hypothetical protein	1458	3.89201	1.96052	3.15262e-10	1.00551e-07	yes	up
27	gene-METSCH_C03270	MPUL0C03270	proliferating cell antigen	780	2.18397	1.12696	0.000301953	0.00770833	yes	up
28	gene-METSCH_D06820	MPUL0D06820	DASH complex subunit DAM1	978	2.14404	1.10033	1.59575e-05	0.000837848	yes	up
29	gene-METSCH_E03350	METSCH_E03350	hypothetical protein	3075	4.1229	2.04366	5.92009e-06	0.000399112	yes	up
30	gene-METSCH_A04450	MPUL0A04450	adenylosuccinate lyase	1446	2.5653	1.35913	2.30234e-07	2.86405e-05	yes	up
31	gene-METSCH_D06590	MPUL0D06590	myo-inositol-1-phosphate synthase	1551	3.43302	1.77948	0.000698884	0.0141777	yes	up
32	gene-METSCH_E03370	METSCH_E03370	hypothetical protein	2850	3.63386	1.8615	0.000298082	0.00770833	yes	up
33	gene-METSCH_D06200	METSCH_D06200	hypothetical protein	498	3.28584	1.71626	0.000264577	0.0069676	yes	up
34	gene-METSCH_F02730	MPUL0F02730	nicotinamide N-methyltransferase	789	2.36763	1.24344	0.00197037	0.0290011	yes	up
35	gene-METSCH_B12080	MPUL0B12080	protein regulator of cytokinesis 1	2916	2.46874	1.30378	0.000706046	0.01427	yes	up
36	gene-METSCH_C04320	METSCH_C04320	hypothetical protein	1314	7.38412	2.88443	2.00838e-06	0.000169561	yes	up
37	gene-METSCH_E01930	MPUL0E01930	NADPH-ferrihemoprotein reductase	2037	5.35908	2.42199	0.00268247	0.0354024	yes	up
38	gene-METSCH_A02100	MPUL0A02100	C2H2-type zinc finger	474	7.22861	2.85372	0.00282533	0.0369481	yes	up
39	gene-METSCH_A06620	MPUL0A06620	Extracellular tail, of 10TM putative phosphate transporter	2547	2.29261	1.19699	0.0042836	0.0465761	yes	up
40	gene-METSCH_C02750	MPUL0C02750	acyl-CoA thioesterase II	1020	2.26424	1.17903	0.00263071	0.0350415	yes	up
41	gene-METSCH_C00120	MPUL0C00120	small oligopeptide transporter, OPT family	2547	5.93112	2.5683	1.93226e-06	0.000165569	yes	up
42	gene-METSCH_C00690	MPUL0C00690	NADP-dependent 3-hydroxy acid dehydrogenase YdfG	891	2.28128	1.18985	3.80019e-10	1.14826e-07	yes	up
43	gene-METSCH_F02190	MPUL0F02190	putative kinase, aminoglycoside phosphotransferase (APT) family	1491	4.55	2.18587	0.00010261	0.00346519	yes	up
44	gene-METSCH_B09700	MPUL0B09700	PSP1 C-terminal conserved region	2091	2.08598	1.06073	2.70199e-05	0.0012864	yes	up
45	gene-METSCH_D05740	METSCH_D05740	hypothetical protein	906	5.90487	2.56191	3.45646e-11	1.52643e-08	yes	up
46	gene-METSCH_B02690	METSCH_B02690	hypothetical protein	270	2.73117	1.44952	0.00258273	0.0345628	yes	up
47	gene-METSCH_B02060	MPUL0B02060	unspecific monooxygenase	1731	2.20875	1.14323	0.00438646	0.0475145	yes	up
48	gene-METSCH_C03430	METSCH_C03430	hypothetical protein	1473	4.03819	2.01371	0.00251507	0.0338151	yes	up
49	gene-METSCH_G01800	MPUL0G01800	chitin deacetylase	951	3.84988	1.94481	1.9139e-06	0.000165569	yes	up
50	gene-METSCH_F00410	MPUL0F00410	cell cycle serine/threonine-protein kinase CDC5/MSD2	2052	2.10309	1.07251	6.9149e-12	4.41094e-09	yes	up
51	gene-METSCH_B10400	MPUL0B10400	DDE superfamily endonuclease	2127	2.2102	1.14418	0.000621554	0.0128821	yes	up
52	gene-METSCH_A06400	MPUL0A06400	RNase HII	1038	2.88417	1.52816	4.30367e-05	0.00180346	yes	up
53	gene-METSCH_B11940	MPUL0B11940	dUTP pyrophosphatase	555	2.63604	1.39837	0.0038642	0.043784	yes	up
54	gene-METSCH_B06020	MPUL0B06020	L-proline dehydrogenase	1449	7.19833	2.84766	0.000514687	0.0112852	yes	up
55	gene-METSCH_G01840	MPUL0G01840	FAD-binding domain-containing protein	2109	4.39638	2.13632	0.000426931	0.0100041	yes	up
56	gene-METSCH_C00560	METSCH_C00560	hypothetical protein	1308	2.29365	1.19765	6.71324e-08	1.04164e-05	yes	up
57	gene-METSCH_B03180	MPUL0B03180	SSU ribosomal protein S7E	564	2.03122	1.02234	0.000727014	0.0144117	yes	up
58	gene-METSCH_A03980	METSCH_A03980	hypothetical protein	837	4.51141	2.17358	7.49068e-06	0.000472571	yes	up
59	gene-METSCH_C01360	METSCH_C01360	hypothetical protein	441	2.04345	1.031	0.00328519	0.0397058	yes	up
60	gene-METSCH_B09260	MPUL0B09260	LSU ribosomal protein L12AE	330	2.00136	1.00098	0.0018557	0.0277389	yes	up
61	gene-METSCH_E01620	MPUL0E01620	large subunit ribosomal protein L31e	213	2.28688	1.19338	0.00137966	0.022892	yes	up
62	gene-METSCH_A06530	MPUL0A06530	Purine nucleoside permease	1194	3.45798	1.78993	3.25629e-08	5.49834e-06	yes	up
63	gene-METSCH_B08990	METSCH_B08990	hypothetical protein	1629	2.5673	1.36025	0.00466582	0.0496046	yes	up
64	gene-METSCH_C07240	METSCH_C07240	hypothetical protein	681	4.74434	2.24621	0.000520108	0.0113534	yes	up
65	gene-METSCH_D01190	MPUL0D01190	Tht1-like fusion protein	1371	2.66041	1.41165	0.00326413	0.0396181	yes	up
66	gene-METSCH_C05340	METSCH_C05340	hypothetical protein	957	5.52528	2.46605	1.19287e-05	0.00067253	yes	up
67	gene-METSCH_A05950	METSCH_A05950	hypothetical protein	942	2.16832	1.11658	0.000572704	0.0121774	yes	up
68	gene-METSCH_G00240	METSCH_G00240	hypothetical protein	456	2.05475	1.03896	0.00217589	0.0303936	yes	up
69	gene-METSCH_E02650	METSCH_E02650	hypothetical protein	510	3.01946	1.59429	1.3229e-06	0.000122496	yes	up
70	gene-METSCH_D07270	MPUL0D07270	myo-inositol-1(or 4)-monophosphatase	957	2.48435	1.31287	1.07167e-05	0.000629887	yes	up
71	gene-METSCH_B04040	MPUL0B04040	Dienelactone hydrolase	717	13.7918	3.78574	6.75663e-07	6.80523e-05	yes	up
72	gene-METSCH_E00840	METSCH_E00840	hypothetical protein	1638	4.02571	2.00924	0.000150708	0.00448298	yes	up
73	gene-METSCH_F04140	MPUL0F04140	gamma-aminobutyrate transporter, ACT family	1710	9.96099	3.31629	0.00212871	0.0298801	yes	up
74	gene-METSCH_A05640	MPUL0A05640	hAT family C-terminal dimerization region	2232	2.589	1.3724	0.00235732	0.0321458	yes	up
75	gene-METSCH_D02030	METSCH_D02030	hypothetical protein	1518	3.79378	1.92363	9.67656e-06	0.000590991	yes	up
76	gene-METSCH_C07350	MPUL0C07350	LSU ribosomal protein L15P	450	2.06443	1.04574	0.000148164	0.00443026	yes	up
77	gene-METSCH_B01930	MPUL0B01930	SSU ribosomal protein S2P	801	2.17173	1.11885	0.00331473	0.0399787	yes	up
78	gene-METSCH_C02450	METSCH_C02450	hypothetical protein	1314	2.12462	1.08721	4.05321e-06	0.000298327	yes	up
79	gene-METSCH_C04310	MPUL0C04310	Major Facilitator Superfamily protein	1506	8.54659	3.09535	6.31987e-06	0.0004123	yes	up
80	gene-METSCH_D03510	METSCH_D03510	hypothetical protein	456	2.58666	1.37109	0.00019843	0.00547685	yes	up
81	gene-METSCH_C00410	MPUL0C00410	proline transporter, YAT family	1644	2.01202	1.00864	3.21308e-07	3.68925e-05	yes	up
82	gene-METSCH_D04980	MPUL0D04980	membrane dipeptidase	1242	2.00104	1.00075	0.000989834	0.0179168	yes	up
83	gene-METSCH_F03710	MPUL0F03710	putative ferric reductase	2217	2.38323	1.25292	8.7119e-09	1.92365e-06	yes	up
84	gene-METSCH_E05120	METSCH_E05120	hypothetical protein	2433	4.60957	2.20463	0.00321899	0.0393196	yes	up
85	gene-METSCH_C00430	MPUL0C00430	proline transporter, YAT family	1698	6.83736	2.77344	2.02688e-05	0.00100313	yes	up
86	gene-METSCH_D02420	MPUL0D02420	MFS transporter, sugar porter (SP) family	1704	2.01508	1.01084	0.00187256	0.0277787	yes	up
87	gene-METSCH_E00770	MPUL0E00770	tRNA-splicing endonuclease subunit Sen15	330	2.50669	1.32578	2.33754e-06	0.000189012	yes	up
88	gene-METSCH_E06280	MPUL0E06280	MFS transporter, sugar porter (SP) family	1656	2.45973	1.2985	7.47513e-05	0.00271612	yes	up
89	gene-METSCH_A12560	MPUL0A12560	small oligopeptide transporter, OPT family	2283	2.82894	1.50026	1.13764e-05	0.000653121	yes	up
90	gene-METSCH_A00850	MPUL0A00850	delta-1-pyrroline-5-carboxylate dehydrogenase	1749	4.86963	2.28381	7.47371e-09	1.71626e-06	yes	up
91	gene-METSCH_D07480	MPUL0D07480	putative conserved protein YkwD, contains CAP (CSP/antigen 5/PR1) domain	870	2.33011	1.2204	1.42563e-06	0.000129913	yes	up
92	gene-METSCH_C08640	MPUL0C08640	aldehyde dehydrogenase acceptor	1554	2.63339	1.39692	1.3531e-05	0.000744247	yes	up
93	gene-METSCH_A13100	METSCH_A13100	hypothetical protein	342	3.05632	1.6118	2.92248e-08	5.21429e-06	yes	up
94	gene-METSCH_B00100	MPUL0B00100	Sugar phosphate permease	1659	4.47617	2.16226	6.09614e-07	6.24963e-05	yes	up
95	gene-METSCH_A01870	MPUL0A01870	LSU ribosomal protein L30E	318	2.2153	1.1475	0.0011463	0.0199421	yes	up
96	gene-METSCH_A11870	METSCH_A11870	hypothetical protein	1086	2.15293	1.1063	2.78203e-16	7.9858e-13	yes	up
97	gene-METSCH_E00470	MPUL0E00470	Major Facilitator Superfamily protein	1539	3.30568	1.72495	5.00405e-05	0.00200897	yes	up
98	gene-METSCH_E01790	METSCH_E01790	hypothetical protein	732	35.281	5.14082	0.00042245	0.00998059	yes	up
99	gene-METSCH_E02800	MPUL0E02800	catechol O-methyltransferase	801	0.455445	-1.13465	0.00361364	0.0422523	yes	down
100	gene-METSCH_F03220	MPUL0F03220	Multidrug resistance protein	1728	0.319608	-1.64563	0.00043809	0.0101547	yes	down
101	gene-METSCH_A07340	MPUL0A07340	phospholipid-translocating ATPase/Ca2+-transporting ATPase	4704	0.496163	-1.01111	0.000326058	0.00806853	yes	down
102	gene-METSCH_A14630	MPUL0A14630	PA14 domain-containing protein	5541	0.0861913	-3.53631	2.25588e-10	7.61824e-08	yes	down
103	gene-METSCH_C00200	MPUL0C00200	ATP-dependent DNA helicase 2 subunit 2	1974	0.386635	-1.37096	0.000579274	0.0122265	yes	down
104	gene-METSCH_B00510	MPUL0B00510	Tc5 transposase DNA-binding domain-containing protein	2493	0.368244	-1.44127	7.19296e-06	0.000458831	yes	down
105	gene-METSCH_B08510	MPUL0B08510	glycerol-3-phosphate acyltransferase	2361	0.443643	-1.17253	0.00357296	0.0420336	yes	down
106	gene-METSCH_B00250	MPUL0B00250	Uncharacterized membrane protein YjjP, DUF1212 family	2799	0.494534	-1.01586	0.00125638	0.021277	yes	down
107	gene-METSCH_D02430	MPUL0D02430	acetyl-CoA carboxylase / biotin carboxylase	6858	0.353494	-1.50024	2.71129e-05	0.0012864	yes	down
108	gene-METSCH_E02270	METSCH_E02270	hypothetical protein	903	0.223694	-2.1604	0.00359258	0.0420918	yes	down
109	gene-METSCH_E02410	MPUL0E02410	NADH dehydrogenase, FAD-containing subunit	1125	0.45882	-1.124	0.000240578	0.00645401	yes	down
110	gene-METSCH_B00210	METSCH_B00210	hypothetical protein	816	0.418585	-1.25641	5.97868e-06	0.000399112	yes	down
111	gene-METSCH_B11280	MPUL0B11280	Ribosomal protein S18 acetylase RimI	660	0.423625	-1.23914	2.73757e-07	3.27425e-05	yes	down
112	gene-METSCH_C05030	MPUL0C05030	CS domain-containing protein	687	0.479996	-1.0589	9.62502e-09	2.04656e-06	yes	down
113	gene-METSCH_A02300	MPUL0A02300	lactoylglutathione lyase	1032	0.429795	-1.21828	0.00225805	0.0310875	yes	down
114	gene-METSCH_F00350	MPUL0F00350	DnaJ domain-containing protein	891	0.477915	-1.06518	0.00279473	0.0366314	yes	down
115	gene-METSCH_A06580	MPUL0A06580	drug resistance transporter, EmrB/QacA subfamily	1716	0.462939	-1.11111	0.000848259	0.0159146	yes	down
116	gene-METSCH_B01450	MPUL0B01450	DDHD domain-containing protein	2388	0.375794	-1.41199	1.19488e-05	0.00067253	yes	down
117	gene-METSCH_E02760	MPUL0E02760	glutathione S-transferase	735	0.435998	-1.19761	0.000130098	0.00403725	yes	down
118	gene-METSCH_A00220	MPUL0A00220	GNS1/SUR4 family protein	1050	0.48202	-1.05283	0.00297282	0.0376754	yes	down
119	gene-METSCH_C01890	MPUL0C01890	putative arabinose efflux permease, MFS family	1560	0.463209	-1.11027	5.23752e-14	6.01372e-11	yes	down
120	gene-METSCH_A04410	METSCH_A04410	hypothetical protein	1356	0.298712	-1.74317	1.67868e-06	0.000148266	yes	down
121	gene-METSCH_E02180	MPUL0E02180	NADPH-dependent methylglyoxal reductase	1017	0.486182	-1.04043	0.0017536	0.0265631	yes	down
122	gene-METSCH_A06660	METSCH_A06660	hypothetical protein	3453	0.473583	-1.07831	0.00121805	0.020787	yes	down
123	gene-METSCH_F04960	MPUL0F04960	fatty acid synthase, beta subunit	6186	0.448182	-1.15784	0.000136509	0.00419091	yes	down
124	gene-METSCH_E06310	MPUL0E06310	LicD family protein	2307	0.455506	-1.13446	0.000133595	0.00412349	yes	down
125	gene-METSCH_A11860	MPUL0A11860	Uncharacterized conserved protein YbjT, contains NAD(P)-binding and DUF2867 domains	681	0.393548	-1.34539	0.00204165	0.0294181	yes	down
126	gene-METSCH_B01570	MPUL0B01570	long-chain acyl-CoA synthetase	2094	0.381149	-1.39157	9.98451e-06	0.00060338	yes	down
127	gene-METSCH_D02150	MPUL0D02150	trehalose 6-phosphate synthase /trehalose 6-phosphatase	2763	0.497727	-1.00657	0.000319254	0.00800366	yes	down
128	gene-METSCH_B01270	MPUL0B01270	Serine/threonine protein kinase	1587	0.495897	-1.01189	3.14575e-13	3.00996e-10	yes	down
129	gene-METSCH_E05010	MPUL0E05010	MFS transporter, PHS family, inorganic phosphate transporter	1653	0.223646	-2.16071	0.000538575	0.0116239	yes	down
130	gene-METSCH_C06160	MPUL0C06160	biotin--protein ligase	2061	0.300426	-1.73492	3.83918e-06	0.000286244	yes	down
131	gene-METSCH_A04520	MPUL0A04520	glucose-6-phosphate isomerase	1662	0.471426	-1.0849	0.0031319	0.0387505	yes	down
132	gene-METSCH_A02910	MPUL0A02910	fatty acid synthase, alpha subunit	5652	0.386468	-1.37158	0.000144411	0.00438657	yes	down
133	gene-METSCH_B12450	MPUL0B12450	aldehyde dehydrogenase acceptor	1506	0.399763	-1.32278	0.000243028	0.00648941	yes	down
134	gene-METSCH_B01480	METSCH_B01480	hypothetical protein	1179	0.486609	-1.03916	1.10587e-08	2.26743e-06	yes	down
135	gene-METSCH_G00900	MPUL0G00900	vacuolar protein sorting-associated protein 13A/C	9345	0.496759	-1.00938	0.000169276	0.00485906	yes	down
136	gene-METSCH_C01300	MPUL0C01300	candidapepsin	1131	0.467272	-1.09766	2.88083e-09	7.51764e-07	yes	down
137	gene-METSCH_A11050	METSCH_A11050	hypothetical protein	765	0.0765458	-3.70753	0.000118038	0.00380796	yes	down
138	gene-METSCH_C06030	MPUL0C06030	proteasome activator subunit 4	6567	0.494799	-1.01509	0.00325638	0.0396077	yes	down
139	gene-METSCH_D02010	MPUL0D02010	phosphoglycerate kinase	1254	0.480504	-1.05738	9.09919e-06	0.000561703	yes	down
140	gene-METSCH_A04440	METSCH_A04440	hypothetical protein	1419	0.368199	-1.44144	0.000122269	0.00389969	yes	down
141	gene-METSCH_B04740	METSCH_B04740	hypothetical protein	474	0.416895	-1.26224	1.07468e-05	0.000629887	yes	down
142	gene-METSCH_D05820	METSCH_D05820	hypothetical protein	1878	0.464654	-1.10577	2.95336e-08	5.21429e-06	yes	down
143	gene-METSCH_E00380	MPUL0E00380	ATP-dependent RNA helicase DDX6/DHH1	1647	0.428358	-1.22311	5.80926e-05	0.00221858	yes	down
144	gene-METSCH_B04150	MPUL0B04150	Zn(2)-Cys(6) binuclear cluster domain-containing protein	2418	0.432406	-1.20954	4.23641e-05	0.00178832	yes	down
145	gene-METSCH_C00860	MPUL0C00860	NADPH-dependent methylglyoxal reductase	1017	0.480861	-1.05631	2.11975e-10	7.60592e-08	yes	down
146	gene-METSCH_E01550	MPUL0E01550	Acyl-coenzyme A oxidase	2142	0.44766	-1.15952	0.00391731	0.0439244	yes	down
147	gene-METSCH_F04230	METSCH_F04230	hypothetical protein	1332	0.494154	-1.01697	6.50242e-06	0.000419443	yes	down
148	gene-METSCH_C05180	MPUL0C05180	phosphoglycolate phosphatase	1029	0.414494	-1.27058	0.0029946	0.0377017	yes	down
149	gene-METSCH_B10190	MPUL0B10190	enolase	1320	0.465186	-1.10412	0.000378513	0.00913044	yes	down
150	gene-METSCH_F00400	MPUL0F00400	ribonuclease HI	906	0.493391	-1.0192	5.53146e-06	0.000380437	yes	down
