# Supplementary material for: Investigation of cold-resistance mechanisms in cryophylactic yeast Metschnikowia pulcherrima based on comparative transcriptome analysis
Source: Front Microbiol. 2024 Sep 25;15:1476087. doi: 10.3389/fmicb.2024.1476087 (PMC11462854; doi:10.3389/fmicb.2024.1476087)
Supplement: Supplementary file 4 [file Table_4.XLSX]

## Sheet: Table S7-1
Table S7-1 Gene Ontology of proteins (GO) annotation of differentially expressed genes in MS612 (MS5_6h_vs_MS20_6h)
Cluster	Number	GO ID	Term Type	Description	Ratio_in_study	Ratio_in_pop	Pvalue
Biological processes	5	GO:0006096	BP	glycolytic process	5/42	13/4669	5.62713e-08
	5	GO:0006757	BP	ATP generation from ADP	5/42	13/4669	5.62713e-08
	5	GO:0046939	BP	nucleotide phosphorylation	5/42	14/4669	8.69544e-08
	5	GO:0006165	BP	nucleoside diphosphate phosphorylation	5/42	14/4669	8.69544e-08
	5	GO:0046031	BP	ADP metabolic process	5/42	15/4669	1.29569e-07
	5	GO:0009135	BP	purine nucleoside diphosphate metabolic process	5/42	15/4669	1.29569e-07
	5	GO:0009179	BP	purine ribonucleoside diphosphate metabolic process	5/42	15/4669	1.29569e-07
	10	GO:0005975	BP	carbohydrate metabolic process	10/42	134/4669	1.82404e-07
	5	GO:0009185	BP	ribonucleoside diphosphate metabolic process	5/42	17/4669	2.63473e-07
	14	GO:0006796	BP	phosphate-containing compound metabolic process	14/42	276/4669	4.40406e-07
	13	GO:0019637	BP	organophosphate metabolic process	13/42	230/4669	4.55359e-07
	5	GO:0009132	BP	nucleoside diphosphate metabolic process	5/42	19/4669	4.88575e-07
	7	GO:0016052	BP	carbohydrate catabolic process	7/42	36/4669	5.83681e-07
	5	GO:0006090	BP	pyruvate metabolic process	5/42	20/4669	6.47127e-07
	14	GO:0006793	BP	phosphorus metabolic process	14/42	286/4669	6.65048e-07
	11	GO:1901135	BP	carbohydrate derivative metabolic process	11/42	203/4669	1.04725e-06
	13	GO:1901575	BP	organic substance catabolic process	13/42	316/4669	2.08084e-06
	4	GO:0006006	BP	glucose metabolic process	4/42	12/4669	2.659e-06
	7	GO:0009259	BP	ribonucleotide metabolic process	7/42	79/4669	5.08577e-06
	7	GO:0019693	BP	ribose phosphate metabolic process	7/42	81/4669	6.02031e-06
	13	GO:0009056	BP	catabolic process	13/42	360/4669	8.92408e-06
	5	GO:0046034	BP	ATP metabolic process	5/42	36/4669	1.41514e-05
	6	GO:0009150	BP	purine ribonucleotide metabolic process	6/42	72/4669	3.68474e-05
	6	GO:0006091	BP	generation of precursor metabolites and energy	6/42	74/4669	4.31117e-05
	6	GO:0006163	BP	purine nucleotide metabolic process	6/42	74/4669	4.31117e-05
	3	GO:0006094	BP	gluconeogenesis	3/42	9/4669	5.47777e-05
	3	GO:0046364	BP	monosaccharide biosynthetic process	3/42	9/4669	5.47777e-05
	3	GO:0019319	BP	hexose biosynthetic process	3/42	9/4669	5.47777e-05
	7	GO:0009117	BP	nucleotide metabolic process	7/42	116/4669	6.39934e-05
	7	GO:0006753	BP	nucleoside phosphate metabolic process	7/42	118/4669	7.14028e-05
	4	GO:0019318	BP	hexose metabolic process	4/42	26/4669	7.32926e-05
	2	GO:0046168	BP	glycerol-3-phosphate catabolic process	2/42	2/4669	7.90093e-05
	5	GO:0016310	BP	phosphorylation	5/42	52/4669	8.77407e-05
	6	GO:0072521	BP	purine-containing compound metabolic process	6/42	84/4669	8.8503e-05
	6	GO:0032787	BP	monocarboxylic acid metabolic process	6/42	89/4669	0.00012238
	4	GO:0005996	BP	monosaccharide metabolic process	4/42	30/4669	0.000130894
	7	GO:0055086	BP	nucleobase-containing small molecule metabolic process	7/42	143/4669	0.000239693
	2	GO:0006072	BP	glycerol-3-phosphate metabolic process	2/42	4/4669	0.000468656
	2	GO:0006002	BP	fructose 6-phosphate metabolic process	2/42	4/4669	0.000468656
	2	GO:0052646	BP	alditol phosphate metabolic process	2/42	5/4669	0.000776635
	3	GO:0016051	BP	carbohydrate biosynthetic process	3/42	29/4669	0.00210228
	2	GO:1901136	BP	carbohydrate derivative catabolic process	2/42	11/4669	0.00412757
	2	GO:0044275	BP	cellular carbohydrate catabolic process	2/42	11/4669	0.00412757
	3	GO:0044262	BP	cellular carbohydrate metabolic process	3/42	48/4669	0.00884016
	10	GO:0044281	BP	small molecule metabolic process	10/42	483/4669	0.00891475
	1	GO:0033383	BP	geranyl diphosphate metabolic process	1/42	1/4669	0.0089955
	1	GO:0018126	BP	protein hydroxylation	1/42	1/4669	0.0089955
	1	GO:0019405	BP	alditol catabolic process	1/42	1/4669	0.0089955
	1	GO:0043418	BP	homocysteine catabolic process	1/42	1/4669	0.0089955
	1	GO:0035674	BP	tricarboxylic acid transmembrane transport	1/42	1/4669	0.0089955
	1	GO:0042866	BP	pyruvate biosynthetic process	1/42	1/4669	0.0089955
	1	GO:0018188	BP	peptidyl-proline di-hydroxylation	1/42	1/4669	0.0089955
	1	GO:0033384	BP	geranyl diphosphate biosynthetic process	1/42	1/4669	0.0089955
	1	GO:0019563	BP	glycerol catabolic process	1/42	1/4669	0.0089955
	1	GO:0061718	BP	glucose catabolic process to pyruvate	1/42	1/4669	0.0089955
	1	GO:0006071	BP	glycerol metabolic process	1/42	1/4669	0.0089955
	1	GO:0000098	BP	sulfur amino acid catabolic process	1/42	1/4669	0.0089955
	1	GO:0006842	BP	tricarboxylic acid transport	1/42	1/4669	0.0089955
	1	GO:0006843	BP	mitochondrial citrate transmembrane transport	1/42	1/4669	0.0089955
	1	GO:1990546	BP	mitochondrial tricarboxylic acid transmembrane transport	1/42	1/4669	0.0089955
	1	GO:0061621	BP	canonical glycolysis	1/42	1/4669	0.0089955
	1	GO:0061620	BP	glycolytic process through glucose-6-phosphate	1/42	1/4669	0.0089955
	1	GO:0015746	BP	citrate transport	1/42	1/4669	0.0089955
	1	GO:0090230	BP	regulation of centromere complex assembly	1/42	1/4669	0.0089955
	1	GO:1900038	BP	negative regulation of cellular response to hypoxia	1/42	1/4669	0.0089955
	1	GO:1903098	BP	negative regulation of CENP-A containing nucleosome assembly	1/42	1/4669	0.0089955
	1	GO:1903097	BP	regulation of CENP-A containing nucleosome assembly	1/42	1/4669	0.0089955
	1	GO:0019511	BP	peptidyl-proline hydroxylation	1/42	1/4669	0.0089955
	1	GO:0006007	BP	glucose catabolic process	1/42	1/4669	0.0089955
	1	GO:1900037	BP	regulation of cellular response to hypoxia	1/42	1/4669	0.0089955
	1	GO:0061615	BP	glycolytic process through fructose-6-phosphate	1/42	1/4669	0.0089955
	6	GO:0044283	BP	small molecule biosynthetic process	6/42	209/4669	0.0101892
	7	GO:0019752	BP	carboxylic acid metabolic process	7/42	283/4669	0.0120494
	2	GO:0046434	BP	organophosphate catabolic process	2/42	19/4669	0.012262
	7	GO:0043436	BP	oxoacid metabolic process	7/42	289/4669	0.0134269
	7	GO:0006082	BP	organic acid metabolic process	7/42	292/4669	0.014157
	3	GO:0044282	BP	small molecule catabolic process	3/42	59/4669	0.0155198
	2	GO:0055067	BP	monovalent inorganic cation homeostasis	2/42	22/4669	0.0162849
	2	GO:0072528	BP	pyrimidine-containing compound biosynthetic process	2/42	23/4669	0.0177351
	1	GO:0050667	BP	homocysteine metabolic process	1/42	2/4669	0.017912
	1	GO:0019400	BP	alditol metabolic process	1/42	2/4669	0.017912
	1	GO:0034486	BP	vacuolar transmembrane transport	1/42	2/4669	0.017912
	1	GO:0005980	BP	glycogen catabolic process	1/42	2/4669	0.017912
	1	GO:0071455	BP	cellular response to hyperoxia	1/42	2/4669	0.017912
	1	GO:0055093	BP	response to hyperoxia	1/42	2/4669	0.017912
	1	GO:0036296	BP	response to increased oxygen levels	1/42	2/4669	0.017912
	1	GO:0036295	BP	cellular response to increased oxygen levels	1/42	2/4669	0.017912
	1	GO:2000639	BP	negative regulation of SREBP signaling pathway	1/42	2/4669	0.017912
	1	GO:2000638	BP	regulation of SREBP signaling pathway	1/42	2/4669	0.017912
	1	GO:0046838	BP	phosphorylated carbohydrate dephosphorylation	1/42	2/4669	0.017912
	1	GO:1900050	BP	negative regulation of histone exchange	1/42	2/4669	0.017912
	1	GO:0018208	BP	peptidyl-proline modification	1/42	2/4669	0.017912
	1	GO:0036369	BP	transcription factor catabolic process	1/42	2/4669	0.017912
	1	GO:0010620	BP	negative regulation of transcription by transcription factor catabolism	1/42	2/4669	0.017912
	1	GO:0006735	BP	NADH regeneration	1/42	2/4669	0.017912
	1	GO:0045798	BP	negative regulation of chromatin assembly or disassembly	1/42	2/4669	0.017912
	1	GO:0044205	BP	'de novo' UMP biosynthetic process	1/42	2/4669	0.017912
	2	GO:0009156	BP	ribonucleoside monophosphate biosynthetic process	2/42	24/4669	0.0192382
	2	GO:0009161	BP	ribonucleoside monophosphate metabolic process	2/42	26/4669	0.0223989
	2	GO:0072527	BP	pyrimidine-containing compound metabolic process	2/42	26/4669	0.0223989
	2	GO:0009124	BP	nucleoside monophosphate biosynthetic process	2/42	27/4669	0.0240544
	1	GO:0075136	BP	response to host	1/42	3/4669	0.0267502
	1	GO:0052510	BP	positive regulation by organism of defense response of other organism involved in symbiotic interaction	1/42	3/4669	0.0267502
	1	GO:1900049	BP	regulation of histone exchange	1/42	3/4669	0.0267502
	1	GO:0010847	BP	regulation of chromatin assembly	1/42	3/4669	0.0267502
	1	GO:0071453	BP	cellular response to oxygen levels	1/42	3/4669	0.0267502
	1	GO:0006734	BP	NADH metabolic process	1/42	3/4669	0.0267502
	1	GO:0035821	BP	modification of morphology or physiology of other organism	1/42	3/4669	0.0267502
	1	GO:0052255	BP	modulation by organism of defense response of other organism involved in symbiotic interaction	1/42	3/4669	0.0267502
	1	GO:0001672	BP	regulation of chromatin assembly or disassembly	1/42	3/4669	0.0267502
	1	GO:0044416	BP	induction by symbiont of host defense response	1/42	3/4669	0.0267502
	1	GO:0032264	BP	IMP salvage	1/42	3/4669	0.0267502
	1	GO:0070482	BP	response to oxygen levels	1/42	3/4669	0.0267502
	1	GO:0052031	BP	modulation by symbiont of host defense response	1/42	3/4669	0.0267502
	1	GO:0046164	BP	alcohol catabolic process	1/42	3/4669	0.0267502
	1	GO:0043392	BP	negative regulation of DNA binding	1/42	3/4669	0.0267502
	1	GO:0009174	BP	pyrimidine ribonucleoside monophosphate biosynthetic process	1/42	3/4669	0.0267502
	1	GO:0009173	BP	pyrimidine ribonucleoside monophosphate metabolic process	1/42	3/4669	0.0267502
	1	GO:0052509	BP	positive regulation by symbiont of host defense response	1/42	3/4669	0.0267502
	1	GO:0046049	BP	UMP metabolic process	1/42	3/4669	0.0267502
	1	GO:0052251	BP	induction by organism of defense response of other organism involved in symbiotic interaction	1/42	3/4669	0.0267502
	1	GO:0052200	BP	response to host defenses	1/42	3/4669	0.0267502
	1	GO:0044003	BP	modification by symbiont of host morphology or physiology	1/42	3/4669	0.0267502
	1	GO:0071931	BP	positive regulation of transcription involved in G1/S transition of mitotic cell cycle	1/42	3/4669	0.0267502
	1	GO:0031349	BP	positive regulation of defense response	1/42	3/4669	0.0267502
	1	GO:0031347	BP	regulation of defense response	1/42	3/4669	0.0267502
	1	GO:0046174	BP	polyol catabolic process	1/42	3/4669	0.0267502
	1	GO:0006222	BP	UMP biosynthetic process	1/42	3/4669	0.0267502
	1	GO:0051817	BP	modification of morphology or physiology of other organism involved in symbiotic interaction	1/42	3/4669	0.0267502
	2	GO:0009123	BP	nucleoside monophosphate metabolic process	2/42	29/4669	0.0275112
	1	GO:1901800	BP	positive regulation of proteasomal protein catabolic process	1/42	4/4669	0.0355107
	1	GO:0046464	BP	acylglycerol catabolic process	1/42	4/4669	0.0355107
	1	GO:0032436	BP	positive regulation of proteasomal ubiquitin-dependent protein catabolic process	1/42	4/4669	0.0355107
	1	GO:0009228	BP	thiamine biosynthetic process	1/42	4/4669	0.0355107
	1	GO:0045338	BP	farnesyl diphosphate metabolic process	1/42	4/4669	0.0355107
	1	GO:0032261	BP	purine nucleotide salvage	1/42	4/4669	0.0355107
	1	GO:1903052	BP	positive regulation of proteolysis involved in cellular protein catabolic process	1/42	4/4669	0.0355107
	1	GO:0019433	BP	triglyceride catabolic process	1/42	4/4669	0.0355107
	1	GO:0045337	BP	farnesyl diphosphate biosynthetic process	1/42	4/4669	0.0355107
	1	GO:0042724	BP	thiamine-containing compound biosynthetic process	1/42	4/4669	0.0355107
	1	GO:2000060	BP	positive regulation of ubiquitin-dependent protein catabolic process	1/42	4/4669	0.0355107
	2	GO:0080134	BP	regulation of response to stress	2/42	35/4669	0.0389784
	2	GO:0072330	BP	monocarboxylic acid biosynthetic process	2/42	37/4669	0.0431421
	1	GO:0046461	BP	neutral lipid catabolic process	1/42	5/4669	0.0441942
	1	GO:0043173	BP	nucleotide salvage	1/42	5/4669	0.0441942
	1	GO:0019674	BP	NAD metabolic process	1/42	5/4669	0.0441942
	1	GO:0051701	BP	interaction with host	1/42	5/4669	0.0441942
	1	GO:0051707	BP	response to other organism	1/42	5/4669	0.0441942
	1	GO:0051100	BP	negative regulation of binding	1/42	5/4669	0.0441942
	1	GO:0052173	BP	response to defenses of other organism involved in symbiotic interaction	1/42	5/4669	0.0441942
	1	GO:0009220	BP	pyrimidine ribonucleotide biosynthetic process	1/42	5/4669	0.0441942
	1	GO:0006654	BP	phosphatidic acid biosynthetic process	1/42	5/4669	0.0441942
	1	GO:0046473	BP	phosphatidic acid metabolic process	1/42	5/4669	0.0441942
	1	GO:0006772	BP	thiamine metabolic process	1/42	5/4669	0.0441942
	1	GO:0043207	BP	response to external biotic stimulus	1/42	5/4669	0.0441942
	1	GO:0042723	BP	thiamine-containing compound metabolic process	1/42	5/4669	0.0441942
	1	GO:1901616	BP	organic hydroxy compound catabolic process	1/42	5/4669	0.0441942
	1	GO:0045732	BP	positive regulation of protein catabolic process	1/42	5/4669	0.0441942
	1	GO:0045862	BP	positive regulation of proteolysis	1/42	5/4669	0.0441942
	1	GO:1903364	BP	positive regulation of cellular protein catabolic process	1/42	5/4669	0.0441942
	4	GO:0090407	BP	organophosphate biosynthetic process	4/42	151/4669	0.0454504
Cellular Component	5	GO:0000786	CC	nucleosome	5/42	12/4669	3.48589e-08
	5	GO:0044815	CC	DNA packaging complex	5/42	17/4669	2.63473e-07
	5	GO:0032993	CC	protein-DNA complex	5/42	27/4669	3.21677e-06
	2	GO:0009331	CC	glycerol-3-phosphate dehydrogenase complex	2/42	3/4669	0.000235674
	3	GO:1990204	CC	oxidoreductase complex	3/42	31/4669	0.00255404
	1	GO:0005719	CC	nuclear euchromatin	1/42	1/4669	0.0089955
	1	GO:0000791	CC	euchromatin	1/42	1/4669	0.0089955
	1	GO:0005945	CC	6-phosphofructokinase complex	1/42	1/4669	0.0089955
	1	GO:0031166	CC	integral component of vacuolar membrane	1/42	2/4669	0.017912
	1	GO:0031310	CC	intrinsic component of vacuolar membrane	1/42	3/4669	0.0267502
	5	GO:0044427	CC	chromosomal part	5/42	199/4669	0.031607
	1	GO:1990816	CC	vacuole-mitochondrion membrane contact site	1/42	5/4669	0.0441942
Molecular Function	7	GO:0046983	MF	protein dimerization activity	7/42	73/4669	2.97459e-06
	5	GO:0046982	MF	protein heterodimerization activity	5/42	38/4669	1.85935e-05
	2	GO:0004367	MF	glycerol-3-phosphate dehydrogenase [NAD+] activity	2/42	2/4669	7.90093e-05
	2	GO:0003872	MF	6-phosphofructokinase activity	2/42	3/4669	0.000235674
	4	GO:0019842	MF	vitamin binding	4/42	56/4669	0.00148107
	2	GO:0031490	MF	chromatin DNA binding	2/42	7/4669	0.00161238
	2	GO:0008443	MF	phosphofructokinase activity	2/42	7/4669	0.00161238
	2	GO:0030976	MF	thiamine pyrophosphate binding	2/42	7/4669	0.00161238
	6	GO:0050662	MF	coenzyme binding	6/42	149/4669	0.00193779
	2	GO:0016861	MF	intramolecular oxidoreductase activity, interconverting aldoses and ketoses	2/42	8/4669	0.0021376
	3	GO:0016830	MF	carbon-carbon lyase activity	3/42	30/4669	0.00232132
	7	GO:0048037	MF	cofactor binding	7/42	224/4669	0.00341197
	2	GO:0042803	MF	protein homodimerization activity	2/42	12/4669	0.00492492
	2	GO:1901681	MF	sulfur compound binding	2/42	12/4669	0.00492492
	2	GO:0016860	MF	intramolecular oxidoreductase activity	2/42	15/4669	0.00770238
	3	GO:0000287	MF	magnesium ion binding	3/42	47/4669	0.00833931
	2	GO:0019200	MF	carbohydrate kinase activity	2/42	16/4669	0.0087528
	1	GO:0008972	MF	phosphomethylpyrimidine kinase activity	1/42	1/4669	0.0089955
	1	GO:0004645	MF	phosphorylase activity	1/42	1/4669	0.0089955
	1	GO:0004743	MF	pyruvate kinase activity	1/42	1/4669	0.0089955
	1	GO:0031543	MF	peptidyl-proline dioxygenase activity	1/42	1/4669	0.0089955
	1	GO:0005371	MF	tricarboxylate secondary active transmembrane transporter activity	1/42	1/4669	0.0089955
	1	GO:0102250	MF	linear malto-oligosaccharide phosphorylase activity	1/42	1/4669	0.0089955
	1	GO:0015142	MF	tricarboxylic acid transmembrane transporter activity	1/42	1/4669	0.0089955
	1	GO:0102499	MF	SHG alpha-glucan phosphorylase activity	1/42	1/4669	0.0089955
	1	GO:0004337	MF	geranyltranstransferase activity	1/42	1/4669	0.0089955
	1	GO:0004332	MF	fructose-bisphosphate aldolase activity	1/42	1/4669	0.0089955
	1	GO:0004161	MF	dimethylallyltranstransferase activity	1/42	1/4669	0.0089955
	1	GO:0004371	MF	glycerone kinase activity	1/42	1/4669	0.0089955
	1	GO:0004807	MF	triose-phosphate isomerase activity	1/42	1/4669	0.0089955
	1	GO:0004152	MF	dihydroorotate dehydrogenase activity	1/42	1/4669	0.0089955
	1	GO:0015296	MF	anion:cation symporter activity	1/42	1/4669	0.0089955
	1	GO:0004737	MF	pyruvate decarboxylase activity	1/42	1/4669	0.0089955
	1	GO:0008184	MF	glycogen phosphorylase activity	1/42	1/4669	0.0089955
	1	GO:0015377	MF	cation:chloride symporter activity	1/42	1/4669	0.0089955
	1	GO:0015379	MF	potassium:chloride symporter activity	1/42	1/4669	0.0089955
	1	GO:0031420	MF	alkali metal ion binding	1/42	1/4669	0.0089955
	1	GO:0004347	MF	glucose-6-phosphate isomerase activity	1/42	1/4669	0.0089955
	1	GO:0030955	MF	potassium ion binding	1/42	1/4669	0.0089955
	2	GO:0022853	MF	active ion transmembrane transporter activity	2/42	17/4669	0.00986361
	2	GO:0016831	MF	carboxy-lyase activity	2/42	18/4669	0.0110337
	28	GO:0003824	MF	catalytic activity	28/42	2212/4669	0.0128778
	2	GO:0051213	MF	dioxygenase activity	2/42	23/4669	0.0177351
	1	GO:0003876	MF	AMP deaminase activity	1/42	2/4669	0.017912
	1	GO:0031418	MF	L-ascorbic acid binding	1/42	2/4669	0.017912
	1	GO:0008967	MF	phosphoglycolate phosphatase activity	1/42	2/4669	0.017912
	1	GO:0047623	MF	adenosine-phosphate deaminase activity	1/42	2/4669	0.017912
	3	GO:0016616	MF	oxidoreductase activity, acting on the CH-OH group of donors, NAD or NADP as acceptor	3/42	63/4669	0.0184945
	3	GO:0042802	MF	identical protein binding	3/42	64/4669	0.0192844
	2	GO:0015291	MF	secondary active transmembrane transporter activity	2/42	25/4669	0.0207931
	2	GO:0051287	MF	NAD binding	2/42	25/4669	0.0207931
	4	GO:0015318	MF	inorganic molecular entity transmembrane transporter activity	4/42	120/4669	0.0218914
	8	GO:0016491	MF	oxidoreductase activity	8/42	397/4669	0.0229675
	3	GO:0016614	MF	oxidoreductase activity, acting on CH-OH group of donors	3/42	69/4669	0.0235132
	3	GO:0016853	MF	isomerase activity	3/42	72/4669	0.0262741
	1	GO:0004197	MF	cysteine-type endopeptidase activity	1/42	3/4669	0.0267502
	1	GO:0015108	MF	chloride transmembrane transporter activity	1/42	3/4669	0.0267502
	1	GO:0004619	MF	phosphoglycerate mutase activity	1/42	3/4669	0.0267502
	1	GO:0031492	MF	nucleosomal DNA binding	1/42	3/4669	0.0267502
	1	GO:0004035	MF	alkaline phosphatase activity	1/42	3/4669	0.0267502
	1	GO:0000140	MF	acylglycerone-phosphate reductase activity	1/42	3/4669	0.0267502
	4	GO:0015075	MF	ion transmembrane transporter activity	4/42	139/4669	0.0351224
	1	GO:0015294	MF	solute:cation symporter activity	1/42	4/4669	0.0355107
	1	GO:0015293	MF	symporter activity	1/42	4/4669	0.0355107
	38	GO:0003674	MF	molecular_function	38/42	3622/4669	0.0416653
	2	GO:0016705	MF	oxidoreductase activity, acting on paired donors, with incorporation or reduction of molecular oxygen	2/42	37/4669	0.0431421
	1	GO:0000978	MF	RNA polymerase II proximal promoter sequence-specific DNA binding	1/42	5/4669	0.0441942
	1	GO:0004311	MF	farnesyltranstransferase activity	1/42	5/4669	0.0441942
	1	GO:0016635	MF	oxidoreductase activity, acting on the CH-CH group of donors, quinone or related compound as acceptor	1/42	5/4669	0.0441942
	1	GO:0016706	MF	2-oxoglutarate-dependent dioxygenase activity	1/42	5/4669	0.0441942
	3	GO:0022890	MF	inorganic cation transmembrane transporter activity	3/42	89/4669	0.0450633
	2	GO:0008509	MF	anion transmembrane transporter activity	2/42	38/4669	0.0452839
	5	GO:0016301	MF	kinase activity	5/42	221/4669	0.0464475

## Sheet: Table S7-2
Table S7-2 Gene Ontology of proteins (GO) annotation of differentially expressed genes in MS612 (MS5_24h_vs_MS20_24h)
Cluster	Number	GO ID	Term Type	Description	Ratio_in_study	Ratio_in_pop	Pvalue
Biological processes	2	GO:0051316	BP	attachment of spindle microtubules to kinetochore involved in meiotic chromosome segregation	2/150	2/4669	0.00102547
	4	GO:0009185	BP	ribonucleoside diphosphate metabolic process	4/150	17/4669	0.00175686
	4	GO:0009132	BP	nucleoside diphosphate metabolic process	4/150	19/4669	0.00272146
	2	GO:1904541	BP	fungal-type cell wall disassembly involved in conjugation with cellular fusion	2/150	3/4669	0.00301137
	2	GO:0070871	BP	cell wall organization involved in conjugation with cellular fusion	2/150	3/4669	0.00301137
	2	GO:0044277	BP	cell wall disassembly	2/150	3/4669	0.00301137
	2	GO:0036297	BP	interstrand cross-link repair	2/150	3/4669	0.00301137
	2	GO:0071853	BP	fungal-type cell wall disassembly	2/150	3/4669	0.00301137
	2	GO:0043111	BP	replication fork arrest	2/150	3/4669	0.00301137
	3	GO:0006298	BP	mismatch repair	3/150	10/4669	0.00330336
	3	GO:0061982	BP	meiosis I cell cycle process	3/150	10/4669	0.00330336
	4	GO:0006090	BP	pyruvate metabolic process	4/150	20/4669	0.00331785
	3	GO:0006006	BP	glucose metabolic process	3/150	12/4669	0.00577644
	3	GO:0008608	BP	attachment of spindle microtubules to kinetochore	3/150	13/4669	0.00733431
	3	GO:0006096	BP	glycolytic process	3/150	13/4669	0.00733431
	3	GO:0006757	BP	ATP generation from ADP	3/150	13/4669	0.00733431
	8	GO:0032787	BP	monocarboxylic acid metabolic process	8/150	89/4669	0.00735348
	4	GO:0019318	BP	hexose metabolic process	4/150	26/4669	0.00881682
	3	GO:0008643	BP	carbohydrate transport	3/150	14/4669	0.0091173
	3	GO:0046939	BP	nucleotide phosphorylation	3/150	14/4669	0.0091173
	3	GO:0006165	BP	nucleoside diphosphate phosphorylation	3/150	14/4669	0.0091173
	2	GO:0010971	BP	positive regulation of G2/M transition of mitotic cell cycle	2/150	5/4669	0.00961954
	2	GO:0009448	BP	gamma-aminobutyric acid metabolic process	2/150	5/4669	0.00961954
	10	GO:0005975	BP	carbohydrate metabolic process	10/150	134/4669	0.0104344
	3	GO:0046031	BP	ADP metabolic process	3/150	15/4669	0.0111318
	3	GO:0009135	BP	purine nucleoside diphosphate metabolic process	3/150	15/4669	0.0111318
	3	GO:0009179	BP	purine ribonucleoside diphosphate metabolic process	3/150	15/4669	0.0111318
	3	GO:0006220	BP	pyrimidine nucleotide metabolic process	3/150	15/4669	0.0111318
	3	GO:0006221	BP	pyrimidine nucleotide biosynthetic process	3/150	15/4669	0.0111318
	6	GO:1903046	BP	meiotic cell cycle process	6/150	60/4669	0.0119258
	2	GO:0009219	BP	pyrimidine deoxyribonucleotide metabolic process	2/150	6/4669	0.0141266
	2	GO:0034406	BP	cell wall beta-glucan metabolic process	2/150	6/4669	0.0141266
	2	GO:0009263	BP	deoxyribonucleotide biosynthetic process	2/150	6/4669	0.0141266
	2	GO:0009262	BP	deoxyribonucleotide metabolic process	2/150	6/4669	0.0141266
	2	GO:0009265	BP	2'-deoxyribonucleotide biosynthetic process	2/150	6/4669	0.0141266
	2	GO:0019692	BP	deoxyribose phosphate metabolic process	2/150	6/4669	0.0141266
	2	GO:0046385	BP	deoxyribose phosphate biosynthetic process	2/150	6/4669	0.0141266
	2	GO:0009221	BP	pyrimidine deoxyribonucleotide biosynthetic process	2/150	6/4669	0.0141266
	2	GO:0009394	BP	2'-deoxyribonucleotide metabolic process	2/150	6/4669	0.0141266
	2	GO:0009130	BP	pyrimidine nucleoside monophosphate biosynthetic process	2/150	6/4669	0.0141266
	2	GO:1902751	BP	positive regulation of cell cycle G2/M phase transition	2/150	6/4669	0.0141266
	2	GO:0070879	BP	fungal-type cell wall beta-glucan metabolic process	2/150	6/4669	0.0141266
	2	GO:0000710	BP	meiotic mismatch repair	2/150	6/4669	0.0141266
	2	GO:0009129	BP	pyrimidine nucleoside monophosphate metabolic process	2/150	6/4669	0.0141266
	4	GO:0005996	BP	monosaccharide metabolic process	4/150	30/4669	0.0146376
	14	GO:0006259	BP	DNA metabolic process	14/150	220/4669	0.0159989
	8	GO:0022414	BP	reproductive process	8/150	104/4669	0.0179302
	2	GO:1901970	BP	positive regulation of mitotic sister chromatid separation	2/150	7/4669	0.0193634
	2	GO:1905820	BP	positive regulation of chromosome separation	2/150	7/4669	0.0193634
	2	GO:0035023	BP	regulation of Rho protein signal transduction	2/150	7/4669	0.0193634
	2	GO:0009218	BP	pyrimidine ribonucleotide metabolic process	2/150	7/4669	0.0193634
	3	GO:0044036	BP	cell wall macromolecule metabolic process	3/150	19/4669	0.0215869
	3	GO:0006270	BP	DNA replication initiation	3/150	19/4669	0.0215869
	2	GO:0071966	BP	fungal-type cell wall polysaccharide metabolic process	2/150	8/4669	0.025279
	2	GO:0043570	BP	maintenance of DNA repeat elements	2/150	8/4669	0.025279
	4	GO:0046034	BP	ATP metabolic process	4/150	36/4669	0.0271397
	2	GO:0062033	BP	positive regulation of mitotic sister chromatid segregation	2/150	9/4669	0.0318251
	2	GO:2000104	BP	negative regulation of DNA-dependent DNA replication	2/150	9/4669	0.0318251
	2	GO:0010383	BP	cell wall polysaccharide metabolic process	2/150	9/4669	0.0318251
	2	GO:0008156	BP	negative regulation of DNA replication	2/150	9/4669	0.0318251
	2	GO:0006094	BP	gluconeogenesis	2/150	9/4669	0.0318251
	2	GO:0046364	BP	monosaccharide biosynthetic process	2/150	9/4669	0.0318251
	2	GO:0042026	BP	protein refolding	2/150	9/4669	0.0318251
	2	GO:0019319	BP	hexose biosynthetic process	2/150	9/4669	0.0318251
	1	GO:0009149	BP	pyrimidine nucleoside triphosphate catabolic process	1/150	1/4669	0.0321268
	1	GO:0009146	BP	purine nucleoside triphosphate catabolic process	1/150	1/4669	0.0321268
	1	GO:0044779	BP	meiotic spindle checkpoint	1/150	1/4669	0.0321268
	1	GO:0090267	BP	positive regulation of mitotic cell cycle spindle assembly checkpoint	1/150	1/4669	0.0321268
	1	GO:0009305	BP	protein biotinylation	1/150	1/4669	0.0321268
	1	GO:0042866	BP	pyruvate biosynthetic process	1/150	1/4669	0.0321268
	1	GO:0010696	BP	positive regulation of mitotic spindle pole body separation	1/150	1/4669	0.0321268
	1	GO:0015791	BP	polyol transport	1/150	1/4669	0.0321268
	1	GO:0015793	BP	glycerol transport	1/150	1/4669	0.0321268
	1	GO:1990813	BP	meiotic centromeric cohesion protection	1/150	1/4669	0.0321268
	1	GO:1901994	BP	negative regulation of meiotic cell cycle phase transition	1/150	1/4669	0.0321268
	1	GO:1901993	BP	regulation of meiotic cell cycle phase transition	1/150	1/4669	0.0321268
	1	GO:0009264	BP	deoxyribonucleotide catabolic process	1/150	1/4669	0.0321268
	1	GO:0019694	BP	alkanesulfonate metabolic process	1/150	1/4669	0.0321268
	1	GO:0061718	BP	glucose catabolic process to pyruvate	1/150	1/4669	0.0321268
	1	GO:0046386	BP	deoxyribose phosphate catabolic process	1/150	1/4669	0.0321268
	1	GO:1901978	BP	positive regulation of cell cycle checkpoint	1/150	1/4669	0.0321268
	1	GO:0035862	BP	dITP metabolic process	1/150	1/4669	0.0321268
	1	GO:0110082	BP	regulation of protein localization to cell division site involved in mitotic actomyosin contractile ring assembly	1/150	1/4669	0.0321268
	1	GO:0110083	BP	positive regulation of protein localization to cell division site involved in mitotic actomyosin contractile ring assembly	1/150	1/4669	0.0321268
	1	GO:0097510	BP	base-excision repair, AP site formation via deaminated base removal	1/150	1/4669	0.0321268
	1	GO:0070194	BP	synaptonemal complex disassembly	1/150	1/4669	0.0321268
	1	GO:0045144	BP	meiotic sister chromatid segregation	1/150	1/4669	0.0321268
	1	GO:0046305	BP	alkanesulfonate biosynthetic process	1/150	1/4669	0.0321268
	1	GO:1903353	BP	regulation of nucleus organization	1/150	1/4669	0.0321268
	1	GO:1905821	BP	positive regulation of chromosome condensation	1/150	1/4669	0.0321268
	1	GO:0061621	BP	canonical glycolysis	1/150	1/4669	0.0321268
	1	GO:0061620	BP	glycolytic process through glucose-6-phosphate	1/150	1/4669	0.0321268
	1	GO:1903379	BP	regulation of mitotic chromosome condensation	1/150	1/4669	0.0321268
	1	GO:0046080	BP	dUTP metabolic process	1/150	1/4669	0.0321268
	1	GO:0046081	BP	dUTP catabolic process	1/150	1/4669	0.0321268
	1	GO:0042412	BP	taurine biosynthetic process	1/150	1/4669	0.0321268
	1	GO:0090306	BP	spindle assembly involved in meiosis	1/150	1/4669	0.0321268
	1	GO:0006311	BP	meiotic gene conversion	1/150	1/4669	0.0321268
	1	GO:0009155	BP	purine deoxyribonucleotide catabolic process	1/150	1/4669	0.0321268
	1	GO:0009151	BP	purine deoxyribonucleotide metabolic process	1/150	1/4669	0.0321268
	1	GO:0070716	BP	mismatch repair involved in maintenance of fidelity involved in DNA-dependent DNA replication	1/150	1/4669	0.0321268
	1	GO:0033316	BP	meiotic spindle assembly checkpoint	1/150	1/4669	0.0321268
	1	GO:0090230	BP	regulation of centromere complex assembly	1/150	1/4669	0.0321268
	1	GO:0090232	BP	positive regulation of spindle checkpoint	1/150	1/4669	0.0321268
	1	GO:0042183	BP	formate catabolic process	1/150	1/4669	0.0321268
	1	GO:1905822	BP	regulation of mitotic sister chromatid arm separation	1/150	1/4669	0.0321268
	1	GO:1905824	BP	positive regulation of mitotic sister chromatid arm separation	1/150	1/4669	0.0321268
	1	GO:1903098	BP	negative regulation of CENP-A containing nucleosome assembly	1/150	1/4669	0.0321268
	1	GO:1903097	BP	regulation of CENP-A containing nucleosome assembly	1/150	1/4669	0.0321268
	1	GO:0048639	BP	positive regulation of developmental growth	1/150	1/4669	0.0321268
	1	GO:0048638	BP	regulation of developmental growth	1/150	1/4669	0.0321268
	1	GO:0051512	BP	positive regulation of unidimensional cell growth	1/150	1/4669	0.0321268
	1	GO:0051513	BP	regulation of monopolar cell growth	1/150	1/4669	0.0321268
	1	GO:0051510	BP	regulation of unidimensional cell growth	1/150	1/4669	0.0321268
	1	GO:0051515	BP	positive regulation of monopolar cell growth	1/150	1/4669	0.0321268
	1	GO:0035025	BP	positive regulation of Rho protein signal transduction	1/150	1/4669	0.0321268
	1	GO:0006007	BP	glucose catabolic process	1/150	1/4669	0.0321268
	1	GO:0019530	BP	taurine metabolic process	1/150	1/4669	0.0321268
	1	GO:1905133	BP	negative regulation of meiotic chromosome separation	1/150	1/4669	0.0321268
	1	GO:1905132	BP	regulation of meiotic chromosome separation	1/150	1/4669	0.0321268
	1	GO:0006244	BP	pyrimidine nucleotide catabolic process	1/150	1/4669	0.0321268
	1	GO:1902102	BP	regulation of metaphase/anaphase transition of meiotic cell cycle	1/150	1/4669	0.0321268
	1	GO:0035875	BP	maintenance of meiotic sister chromatid cohesion, centromeric	1/150	1/4669	0.0321268
	1	GO:0015942	BP	formate metabolic process	1/150	1/4669	0.0321268
	1	GO:0009213	BP	pyrimidine deoxyribonucleoside triphosphate catabolic process	1/150	1/4669	0.0321268
	1	GO:0009215	BP	purine deoxyribonucleoside triphosphate metabolic process	1/150	1/4669	0.0321268
	1	GO:0009217	BP	purine deoxyribonucleoside triphosphate catabolic process	1/150	1/4669	0.0321268
	1	GO:1901925	BP	negative regulation of protein import into nucleus during spindle assembly checkpoint	1/150	1/4669	0.0321268
	1	GO:1903380	BP	positive regulation of mitotic chromosome condensation	1/150	1/4669	0.0321268
	1	GO:0090699	BP	repair of merotelic kinetochore attachment defect, meiosis I	1/150	1/4669	0.0321268
	1	GO:1990516	BP	ribonucleotide excision repair	1/150	1/4669	0.0321268
	1	GO:0045793	BP	positive regulation of cell size	1/150	1/4669	0.0321268
	1	GO:0034090	BP	maintenance of meiotic sister chromatid cohesion	1/150	1/4669	0.0321268
	1	GO:0061615	BP	glycolytic process through fructose-6-phosphate	1/150	1/4669	0.0321268
	1	GO:0035863	BP	dITP catabolic process	1/150	1/4669	0.0321268
	1	GO:0051455	BP	attachment of spindle microtubules to kinetochore involved in homologous chromosome segregation	1/150	1/4669	0.0321268
	1	GO:0009223	BP	pyrimidine deoxyribonucleotide catabolic process	1/150	1/4669	0.0321268
	1	GO:1902103	BP	negative regulation of metaphase/anaphase transition of meiotic cell cycle	1/150	1/4669	0.0321268
	1	GO:0120110	BP	interphase mitotic telomere clustering	1/150	1/4669	0.0321268
	1	GO:0034503	BP	protein localization to nucleolar rDNA repeats	1/150	1/4669	0.0321268
	12	GO:0055085	BP	transmembrane transport	12/150	195/4669	0.033624
	3	GO:0072528	BP	pyrimidine-containing compound biosynthetic process	3/150	23/4669	0.0359475
	2	GO:1902412	BP	regulation of mitotic cytokinesis	2/150	10/4669	0.0389556
	2	GO:0045840	BP	positive regulation of mitotic nuclear division	2/150	10/4669	0.0389556
	3	GO:0016126	BP	sterol biosynthetic process	3/150	24/4669	0.040142
	3	GO:0009607	BP	response to biotic stimulus	3/150	24/4669	0.040142
	6	GO:0009259	BP	ribonucleotide metabolic process	6/150	79/4669	0.0404212
	3	GO:0015074	BP	DNA integration	3/150	25/4669	0.044573
	3	GO:0016125	BP	sterol metabolic process	3/150	25/4669	0.044573
	6	GO:0019693	BP	ribose phosphate metabolic process	6/150	81/4669	0.0448217
	2	GO:0070507	BP	regulation of microtubule cytoskeleton organization	2/150	11/4669	0.0466266
	2	GO:0032886	BP	regulation of microtubule-based process	2/150	11/4669	0.0466266
	2	GO:0031670	BP	cellular response to nutrient	2/150	11/4669	0.0466266
	2	GO:0051984	BP	positive regulation of chromosome segregation	2/150	11/4669	0.0466266
	3	GO:0072527	BP	pyrimidine-containing compound metabolic process	3/150	26/4669	0.0492368
Cellular Component	2	GO:0032301	CC	MutSalpha complex	2/150	2/4669	0.00102547
	2	GO:0005658	CC	alpha DNA polymerase:primase complex	2/150	4/4669	0.00589573
	2	GO:1990819	CC	actin fusion focus	2/150	5/4669	0.00961954
	58	GO:0031224	CC	intrinsic component of membrane	58/150	1374/4669	0.0137937
	2	GO:0032300	CC	mismatch repair complex	2/150	6/4669	0.0141266
	2	GO:1990023	CC	mitotic spindle midzone	2/150	6/4669	0.0141266
	2	GO:0051233	CC	spindle midzone	2/150	7/4669	0.0193634
	57	GO:0016021	CC	integral component of membrane	57/150	1368/4669	0.0222522
	2	GO:0062039	CC	biofilm matrix	2/150	8/4669	0.025279
	2	GO:0031012	CC	extracellular matrix	2/150	8/4669	0.025279
	2	GO:0062040	CC	fungal biofilm matrix	2/150	8/4669	0.025279
	2	GO:0044421	CC	extracellular region part	2/150	9/4669	0.0318251
	1	GO:0005719	CC	nuclear euchromatin	1/150	1/4669	0.0321268
	1	GO:0000791	CC	euchromatin	1/150	1/4669	0.0321268
	1	GO:0097431	CC	mitotic spindle pole	1/150	1/4669	0.0321268
	1	GO:0032133	CC	chromosome passenger complex	1/150	1/4669	0.0321268
	1	GO:0005828	CC	kinetochore microtubule	1/150	1/4669	0.0321268
	1	GO:0000939	CC	condensed chromosome inner kinetochore	1/150	1/4669	0.0321268
	1	GO:1990385	CC	meiotic spindle midzone	1/150	1/4669	0.0321268
	1	GO:0000941	CC	condensed nuclear chromosome inner kinetochore	1/150	1/4669	0.0321268
	3	GO:0005576	CC	extracellular region	3/150	23/4669	0.0359475
Molecular Function	4	GO:0030976	MF	thiamine pyrophosphate binding	4/150	7/4669	3.32339e-05
	27	GO:0016491	MF	oxidoreductase activity	27/150	397/4669	0.000141148
	4	GO:1901681	MF	sulfur compound binding	4/150	12/4669	0.000414296
	2	GO:0032138	MF	single base insertion or deletion binding	2/150	2/4669	0.00102547
	33	GO:0046872	MF	metal ion binding	33/150	598/4669	0.00166633
	33	GO:0043169	MF	cation binding	33/150	604/4669	0.00177311
	57	GO:0043167	MF	ion binding	57/150	1243/4669	0.00188548
	7	GO:0019842	MF	vitamin binding	7/150	56/4669	0.00190008
	4	GO:0016831	MF	carboxy-lyase activity	4/150	18/4669	0.00220295
	5	GO:0016830	MF	carbon-carbon lyase activity	5/150	30/4669	0.00238223
	2	GO:0000400	MF	four-way junction DNA binding	2/150	3/4669	0.00301137
	2	GO:0004748	MF	ribonucleoside-diphosphate reductase activity, thioredoxin disulfide as acceptor	2/150	3/4669	0.00301137
	2	GO:0061731	MF	ribonucleoside-diphosphate reductase activity	2/150	3/4669	0.00301137
	2	GO:0032137	MF	guanine/thymine mispair binding	2/150	3/4669	0.00301137
	2	GO:0046557	MF	glucan endo-1,6-beta-glucosidase activity	2/150	3/4669	0.00301137
	2	GO:0003867	MF	4-aminobutyrate transaminase activity	2/150	3/4669	0.00301137
	2	GO:0016725	MF	oxidoreductase activity, acting on CH or CH2 groups	2/150	3/4669	0.00301137
	2	GO:0016728	MF	oxidoreductase activity, acting on CH or CH2 groups, disulfide as acceptor	2/150	3/4669	0.00301137
	6	GO:0000287	MF	magnesium ion binding	6/150	47/4669	0.00359734
	6	GO:0003690	MF	double-stranded DNA binding	6/150	56/4669	0.00858776
	17	GO:0046914	MF	transition metal ion binding	17/150	287/4669	0.0138332
	2	GO:0032135	MF	DNA insertion or deletion binding	2/150	6/4669	0.0141266
	14	GO:0008270	MF	zinc ion binding	14/150	227/4669	0.0180365
	3	GO:0004725	MF	protein tyrosine phosphatase activity	3/150	19/4669	0.0215869
	3	GO:0046915	MF	transition metal ion transmembrane transporter activity	3/150	19/4669	0.0215869
	7	GO:0140097	MF	catalytic activity, acting on DNA	7/150	89/4669	0.0234674
	85	GO:0003824	MF	catalytic activity	85/150	2212/4669	0.0245443
	4	GO:1990837	MF	sequence-specific double-stranded DNA binding	4/150	35/4669	0.0247241
	2	GO:0030983	MF	mismatched DNA binding	2/150	8/4669	0.025279
	2	GO:0000217	MF	DNA secondary structure binding	2/150	8/4669	0.025279
	2	GO:0072509	MF	divalent inorganic cation transmembrane transporter activity	2/150	8/4669	0.025279
	10	GO:0050662	MF	coenzyme binding	10/150	149/4669	0.0278798
	8	GO:0004672	MF	protein kinase activity	8/150	116/4669	0.0321017
	1	GO:0004743	MF	pyruvate kinase activity	1/150	1/4669	0.0321268
	1	GO:0018271	MF	biotin-protein ligase activity	1/150	1/4669	0.0321268
	1	GO:0000246	MF	delta24(24-1) sterol reductase activity	1/150	1/4669	0.0321268
	1	GO:0000248	MF	C-5 sterol desaturase activity	1/150	1/4669	0.0321268
	1	GO:0017172	MF	cysteine dioxygenase activity	1/150	1/4669	0.0321268
	1	GO:0047419	MF	N-acetylgalactosamine-6-phosphate deacetylase activity	1/150	1/4669	0.0321268
	1	GO:0004335	MF	galactokinase activity	1/150	1/4669	0.0321268
	1	GO:0004332	MF	fructose-bisphosphate aldolase activity	1/150	1/4669	0.0321268
	1	GO:0004338	MF	glucan exo-1,3-beta-glucosidase activity	1/150	1/4669	0.0321268
	1	GO:0071734	MF	biotin-[pyruvate-carboxylase] ligase activity	1/150	1/4669	0.0321268
	1	GO:0004109	MF	coproporphyrinogen oxidase activity	1/150	1/4669	0.0321268
	1	GO:0008863	MF	formate dehydrogenase (NAD+) activity	1/150	1/4669	0.0321268
	1	GO:0004618	MF	phosphoglycerate kinase activity	1/150	1/4669	0.0321268
	1	GO:0035175	MF	histone kinase activity (H3-S10 specific)	1/150	1/4669	0.0321268
	1	GO:0004844	MF	uracil DNA N-glycosylase activity	1/150	1/4669	0.0321268
	1	GO:0004471	MF	malate dehydrogenase (decarboxylating) (NAD+) activity	1/150	1/4669	0.0321268
	1	GO:0004470	MF	malic enzyme activity	1/150	1/4669	0.0321268
	1	GO:0003908	MF	methylated-DNA-[protein]-cysteine S-methyltransferase activity	1/150	1/4669	0.0321268
	1	GO:0004737	MF	pyruvate decarboxylase activity	1/150	1/4669	0.0321268
	1	GO:0004077	MF	biotin-[acetyl-CoA-carboxylase] ligase activity	1/150	1/4669	0.0321268
	1	GO:0003989	MF	acetyl-CoA carboxylase activity	1/150	1/4669	0.0321268
	1	GO:0035870	MF	dITP diphosphatase activity	1/150	1/4669	0.0321268
	1	GO:0097506	MF	deaminated base DNA N-glycosylase activity	1/150	1/4669	0.0321268
	1	GO:0008448	MF	N-acetylglucosamine-6-phosphate deacetylase activity	1/150	1/4669	0.0321268
	1	GO:0031420	MF	alkali metal ion binding	1/150	1/4669	0.0321268
	1	GO:0004170	MF	dUTP diphosphatase activity	1/150	1/4669	0.0321268
	1	GO:0008460	MF	dTDP-glucose 4,6-dehydratase activity	1/150	1/4669	0.0321268
	1	GO:0004152	MF	dihydroorotate dehydrogenase activity	1/150	1/4669	0.0321268
	1	GO:0030955	MF	potassium ion binding	1/150	1/4669	0.0321268
	1	GO:0016421	MF	CoA carboxylase activity	1/150	1/4669	0.0321268
	3	GO:0016769	MF	transferase activity, transferring nitrogenous groups	3/150	23/4669	0.0359475
	3	GO:0008483	MF	transaminase activity	3/150	23/4669	0.0359475
	2	GO:0001012	MF	RNA polymerase II regulatory region DNA binding	2/150	10/4669	0.0389556
	2	GO:0000977	MF	RNA polymerase II regulatory region sequence-specific DNA binding	2/150	10/4669	0.0389556
	4	GO:0005506	MF	iron ion binding	4/150	42/4669	0.0445307
	3	GO:0034061	MF	DNA polymerase activity	3/150	25/4669	0.044573
	2	GO:0008422	MF	beta-glucosidase activity	2/150	11/4669	0.0466266

## Sheet: Table S7-3
Table S7-3 Gene Ontology of proteins (GO) annotation of differentially expressed genes in MS612 (MS-5_6h_vs_MS20_6h)
Cluster	Number	GO ID	Term Type	Description	Ratio_in_study	Ratio_in_pop	Pvalue
Biological processes	3	GO:0006544	BP	glycine metabolic process	3/69	7/4669	0.000103656
	6	GO:0044282	BP	small molecule catabolic process	6/69	59/4669	0.000203359
	2	GO:0051316	BP	attachment of spindle microtubules to kinetochore involved in meiotic chromosome segregation	2/69	2/4669	0.00021528
	17	GO:0044281	BP	small molecule metabolic process	17/69	483/4669	0.000480672
	3	GO:0042737	BP	drug catabolic process	3/69	12/4669	0.000617829
	2	GO:0009071	BP	serine family amino acid catabolic process	2/69	3/4669	0.000639658
	2	GO:0006546	BP	glycine catabolic process	2/69	3/4669	0.000639658
	3	GO:0008608	BP	attachment of spindle microtubules to kinetochore	3/69	13/4669	0.000794699
	3	GO:0042133	BP	neurotransmitter metabolic process	3/69	13/4669	0.000794699
	3	GO:0001505	BP	regulation of neurotransmitter levels	3/69	15/4669	0.00123777
	2	GO:0010971	BP	positive regulation of G2/M transition of mitotic cell cycle	2/69	5/4669	0.00209164
	2	GO:0042135	BP	neurotransmitter catabolic process	2/69	6/4669	0.00310753
	2	GO:1902751	BP	positive regulation of cell cycle G2/M phase transition	2/69	6/4669	0.00310753
	3	GO:0000226	BP	microtubule cytoskeleton organization	3/69	21/4669	0.00339558
	3	GO:0043648	BP	dicarboxylic acid metabolic process	3/69	21/4669	0.00339558
	3	GO:0009069	BP	serine family amino acid metabolic process	3/69	22/4669	0.00389044
	2	GO:1901970	BP	positive regulation of mitotic sister chromatid separation	2/69	7/4669	0.00430907
	2	GO:1905820	BP	positive regulation of chromosome separation	2/69	7/4669	0.00430907
	2	GO:0009225	BP	nucleotide-sugar metabolic process	2/69	8/4669	0.00569073
	2	GO:0062033	BP	positive regulation of mitotic sister chromatid segregation	2/69	9/4669	0.00724708
	2	GO:0046365	BP	monosaccharide catabolic process	2/69	9/4669	0.00724708
	8	GO:0055085	BP	transmembrane transport	8/69	195/4669	0.0075184
	2	GO:1902412	BP	regulation of mitotic cytokinesis	2/69	10/4669	0.00897279
	2	GO:0045840	BP	positive regulation of mitotic nuclear division	2/69	10/4669	0.00897279
	10	GO:0043436	BP	oxoacid metabolic process	10/69	289/4669	0.00924484
	3	GO:0005996	BP	monosaccharide metabolic process	3/69	30/4669	0.00942812
	10	GO:0006082	BP	organic acid metabolic process	10/69	292/4669	0.00991077
	2	GO:0070507	BP	regulation of microtubule cytoskeleton organization	2/69	11/4669	0.0108627
	2	GO:0032886	BP	regulation of microtubule-based process	2/69	11/4669	0.0108627
	2	GO:0031670	BP	cellular response to nutrient	2/69	11/4669	0.0108627
	2	GO:0051984	BP	positive regulation of chromosome segregation	2/69	11/4669	0.0108627
	2	GO:0007051	BP	spindle organization	2/69	12/4669	0.0129116
	2	GO:0007584	BP	response to nutrient	2/69	12/4669	0.0129116
	2	GO:0032465	BP	regulation of cytokinesis	2/69	12/4669	0.0129116
	5	GO:0017144	BP	drug metabolic process	5/69	98/4669	0.0143216
	1	GO:0090342	BP	regulation of cell aging	1/69	1/4669	0.0147783
	1	GO:0006531	BP	aspartate metabolic process	1/69	1/4669	0.0147783
	1	GO:0097080	BP	plasma membrane selenite transport	1/69	1/4669	0.0147783
	1	GO:0044779	BP	meiotic spindle checkpoint	1/69	1/4669	0.0147783
	1	GO:1900062	BP	regulation of replicative cell aging	1/69	1/4669	0.0147783
	1	GO:0090267	BP	positive regulation of mitotic cell cycle spindle assembly checkpoint	1/69	1/4669	0.0147783
	1	GO:0009305	BP	protein biotinylation	1/69	1/4669	0.0147783
	1	GO:0052573	BP	UDP-D-galactose metabolic process	1/69	1/4669	0.0147783
	1	GO:0010696	BP	positive regulation of mitotic spindle pole body separation	1/69	1/4669	0.0147783
	1	GO:0006532	BP	aspartate biosynthetic process	1/69	1/4669	0.0147783
	1	GO:1990813	BP	meiotic centromeric cohesion protection	1/69	1/4669	0.0147783
	1	GO:1901994	BP	negative regulation of meiotic cell cycle phase transition	1/69	1/4669	0.0147783
	1	GO:1901993	BP	regulation of meiotic cell cycle phase transition	1/69	1/4669	0.0147783
	1	GO:1901978	BP	positive regulation of cell cycle checkpoint	1/69	1/4669	0.0147783
	1	GO:0110082	BP	regulation of protein localization to cell division site involved in mitotic actomyosin contractile ring assembly	1/69	1/4669	0.0147783
	1	GO:0110083	BP	positive regulation of protein localization to cell division site involved in mitotic actomyosin contractile ring assembly	1/69	1/4669	0.0147783
	1	GO:0070194	BP	synaptonemal complex disassembly	1/69	1/4669	0.0147783
	1	GO:0045144	BP	meiotic sister chromatid segregation	1/69	1/4669	0.0147783
	1	GO:1903353	BP	regulation of nucleus organization	1/69	1/4669	0.0147783
	1	GO:1905821	BP	positive regulation of chromosome condensation	1/69	1/4669	0.0147783
	1	GO:1903379	BP	regulation of mitotic chromosome condensation	1/69	1/4669	0.0147783
	1	GO:0046855	BP	inositol phosphate dephosphorylation	1/69	1/4669	0.0147783
	1	GO:0090306	BP	spindle assembly involved in meiosis	1/69	1/4669	0.0147783
	1	GO:0070716	BP	mismatch repair involved in maintenance of fidelity involved in DNA-dependent DNA replication	1/69	1/4669	0.0147783
	1	GO:0090232	BP	positive regulation of spindle checkpoint	1/69	1/4669	0.0147783
	1	GO:0042183	BP	formate catabolic process	1/69	1/4669	0.0147783
	1	GO:1905822	BP	regulation of mitotic sister chromatid arm separation	1/69	1/4669	0.0147783
	1	GO:1905824	BP	positive regulation of mitotic sister chromatid arm separation	1/69	1/4669	0.0147783
	1	GO:0035025	BP	positive regulation of Rho protein signal transduction	1/69	1/4669	0.0147783
	1	GO:1905133	BP	negative regulation of meiotic chromosome separation	1/69	1/4669	0.0147783
	1	GO:1905132	BP	regulation of meiotic chromosome separation	1/69	1/4669	0.0147783
	1	GO:0052574	BP	UDP-D-galactose biosynthetic process	1/69	1/4669	0.0147783
	1	GO:1902103	BP	negative regulation of metaphase/anaphase transition of meiotic cell cycle	1/69	1/4669	0.0147783
	1	GO:1902102	BP	regulation of metaphase/anaphase transition of meiotic cell cycle	1/69	1/4669	0.0147783
	1	GO:0035875	BP	maintenance of meiotic sister chromatid cohesion, centromeric	1/69	1/4669	0.0147783
	1	GO:0015942	BP	formate metabolic process	1/69	1/4669	0.0147783
	1	GO:1901925	BP	negative regulation of protein import into nucleus during spindle assembly checkpoint	1/69	1/4669	0.0147783
	1	GO:1903380	BP	positive regulation of mitotic chromosome condensation	1/69	1/4669	0.0147783
	1	GO:0090699	BP	repair of merotelic kinetochore attachment defect, meiosis I	1/69	1/4669	0.0147783
	1	GO:0071545	BP	inositol phosphate catabolic process	1/69	1/4669	0.0147783
	1	GO:1990516	BP	ribonucleotide excision repair	1/69	1/4669	0.0147783
	1	GO:0045793	BP	positive regulation of cell size	1/69	1/4669	0.0147783
	1	GO:0034090	BP	maintenance of meiotic sister chromatid cohesion	1/69	1/4669	0.0147783
	1	GO:0051455	BP	attachment of spindle microtubules to kinetochore involved in homologous chromosome segregation	1/69	1/4669	0.0147783
	1	GO:0033316	BP	meiotic spindle assembly checkpoint	1/69	1/4669	0.0147783
	1	GO:0120110	BP	interphase mitotic telomere clustering	1/69	1/4669	0.0147783
	1	GO:0034503	BP	protein localization to nucleolar rDNA repeats	1/69	1/4669	0.0147783
	2	GO:0006730	BP	one-carbon metabolic process	2/69	13/4669	0.0151147
	2	GO:0051785	BP	positive regulation of nuclear division	2/69	14/4669	0.017467
	2	GO:0008643	BP	carbohydrate transport	2/69	14/4669	0.017467
	2	GO:1901992	BP	positive regulation of mitotic cell cycle phase transition	2/69	14/4669	0.017467
	2	GO:0051302	BP	regulation of cell division	2/69	14/4669	0.017467
	3	GO:0007017	BP	microtubule-based process	3/69	39/4669	0.0193135
	2	GO:0010389	BP	regulation of G2/M transition of mitotic cell cycle	2/69	15/4669	0.0199639
	2	GO:1901989	BP	positive regulation of cell cycle phase transition	2/69	15/4669	0.0199639
	3	GO:0016054	BP	organic acid catabolic process	3/69	40/4669	0.0206627
	3	GO:0046395	BP	carboxylic acid catabolic process	3/69	40/4669	0.0206627
	2	GO:1902749	BP	regulation of cell cycle G2/M phase transition	2/69	16/4669	0.0226005
	3	GO:0031669	BP	cellular response to nutrient levels	3/69	43/4669	0.0250147
	3	GO:0051493	BP	regulation of cytoskeleton organization	3/69	44/4669	0.0265669
	3	GO:0071496	BP	cellular response to external stimulus	3/69	45/4669	0.0281699
	3	GO:0031668	BP	cellular response to extracellular stimulus	3/69	45/4669	0.0281699
	3	GO:0031667	BP	response to nutrient levels	3/69	45/4669	0.0281699
	3	GO:0007154	BP	cell communication	3/69	45/4669	0.0281699
	2	GO:0045931	BP	positive regulation of mitotic cell cycle	2/69	18/4669	0.0282752
	1	GO:0090266	BP	regulation of mitotic cell cycle spindle assembly checkpoint	1/69	2/4669	0.0293414
	1	GO:0010695	BP	regulation of mitotic spindle pole body separation	1/69	2/4669	0.0293414
	1	GO:0033499	BP	galactose catabolic process via UDP-galactose	1/69	2/4669	0.0293414
	1	GO:0072396	BP	response to cell cycle checkpoint signaling	1/69	2/4669	0.0293414
	1	GO:0098783	BP	repair of mitotic merotelic kinetochore attachment defect	1/69	2/4669	0.0293414
	1	GO:0090231	BP	regulation of spindle checkpoint	1/69	2/4669	0.0293414
	1	GO:0034287	BP	detection of monosaccharide stimulus	1/69	2/4669	0.0293414
	1	GO:0034284	BP	response to monosaccharide	1/69	2/4669	0.0293414
	1	GO:0009746	BP	response to hexose	1/69	2/4669	0.0293414
	1	GO:0009743	BP	response to carbohydrate	1/69	2/4669	0.0293414
	1	GO:0009749	BP	response to glucose	1/69	2/4669	0.0293414
	1	GO:0060623	BP	regulation of chromosome condensation	1/69	2/4669	0.0293414
	1	GO:0072485	BP	response to spindle assembly checkpoint signaling	1/69	2/4669	0.0293414
	1	GO:0140273	BP	repair of mitotic kinetochore microtubule attachment defect	1/69	2/4669	0.0293414
	1	GO:0006014	BP	D-ribose metabolic process	1/69	2/4669	0.0293414
	1	GO:0009593	BP	detection of chemical stimulus	1/69	2/4669	0.0293414
	1	GO:0019264	BP	glycine biosynthetic process from serine	1/69	2/4669	0.0293414
	1	GO:0140274	BP	repair of kinetochore microtubule attachment defect	1/69	2/4669	0.0293414
	1	GO:0090169	BP	regulation of spindle assembly	1/69	2/4669	0.0293414
	1	GO:0019303	BP	D-ribose catabolic process	1/69	2/4669	0.0293414
	1	GO:0072479	BP	response to mitotic cell cycle spindle assembly checkpoint signaling	1/69	2/4669	0.0293414
	1	GO:0072476	BP	response to mitotic spindle checkpoint signaling	1/69	2/4669	0.0293414
	1	GO:0034397	BP	telomere localization	1/69	2/4669	0.0293414
	1	GO:1903504	BP	regulation of mitotic spindle checkpoint	1/69	2/4669	0.0293414
	1	GO:0006021	BP	inositol biosynthetic process	1/69	2/4669	0.0293414
	1	GO:0034086	BP	maintenance of sister chromatid cohesion	1/69	2/4669	0.0293414
	1	GO:0046838	BP	phosphorylated carbohydrate dephosphorylation	1/69	2/4669	0.0293414
	1	GO:0072414	BP	response to mitotic cell cycle checkpoint signaling	1/69	2/4669	0.0293414
	1	GO:0072417	BP	response to spindle checkpoint signaling	1/69	2/4669	0.0293414
	1	GO:0000212	BP	meiotic spindle organization	1/69	2/4669	0.0293414
	1	GO:0090235	BP	regulation of metaphase plate congression	1/69	2/4669	0.0293414
	1	GO:1902425	BP	positive regulation of attachment of mitotic spindle microtubules to kinetochore	1/69	2/4669	0.0293414
	1	GO:1902423	BP	regulation of attachment of mitotic spindle microtubules to kinetochore	1/69	2/4669	0.0293414
	1	GO:1990598	BP	repair of mitotic mono-orientation defect	1/69	2/4669	0.0293414
	1	GO:0009732	BP	detection of hexose stimulus	1/69	2/4669	0.0293414
	1	GO:0009730	BP	detection of carbohydrate stimulus	1/69	2/4669	0.0293414
	1	GO:0071216	BP	cellular response to biotic stimulus	1/69	2/4669	0.0293414
	1	GO:1901900	BP	regulation of protein localization to cell division site	1/69	2/4669	0.0293414
	1	GO:1901673	BP	regulation of mitotic spindle assembly	1/69	2/4669	0.0293414
	1	GO:0042125	BP	protein galactosylation	1/69	2/4669	0.0293414
	1	GO:0051606	BP	detection of stimulus	1/69	2/4669	0.0293414
	1	GO:0044208	BP	'de novo' AMP biosynthetic process	1/69	2/4669	0.0293414
	1	GO:0051594	BP	detection of glucose	1/69	2/4669	0.0293414
	1	GO:0033313	BP	meiotic cell cycle checkpoint	1/69	2/4669	0.0293414
	1	GO:0006167	BP	AMP biosynthetic process	1/69	2/4669	0.0293414
	5	GO:1901605	BP	alpha-amino acid metabolic process	5/69	120/4669	0.0313747
	3	GO:0009991	BP	response to extracellular stimulus	3/69	47/4669	0.0315276
	2	GO:1901606	BP	alpha-amino acid catabolic process	2/69	20/4669	0.0344558
	9	GO:0019752	BP	carboxylic acid metabolic process	9/69	283/4669	0.0352349
	2	GO:1905818	BP	regulation of chromosome separation	2/69	21/4669	0.0377253
	2	GO:2001252	BP	positive regulation of chromosome organization	2/69	21/4669	0.0377253
	2	GO:0030071	BP	regulation of mitotic metaphase/anaphase transition	2/69	21/4669	0.0377253
	2	GO:0010965	BP	regulation of mitotic sister chromatid separation	2/69	21/4669	0.0377253
	2	GO:1902099	BP	regulation of metaphase/anaphase transition of cell cycle	2/69	21/4669	0.0377253
	3	GO:0009605	BP	response to external stimulus	3/69	52/4669	0.0407985
	1	GO:0050000	BP	chromosome localization	1/69	3/4669	0.0436922
	1	GO:1903499	BP	regulation of mitotic actomyosin contractile ring assembly	1/69	3/4669	0.0436922
	1	GO:0031031	BP	positive regulation of septation initiation signaling	1/69	3/4669	0.0436922
	1	GO:0046164	BP	alcohol catabolic process	1/69	3/4669	0.0436922
	1	GO:0019323	BP	pentose catabolic process	1/69	3/4669	0.0436922
	1	GO:0051057	BP	positive regulation of small GTPase mediated signal transduction	1/69	3/4669	0.0436922
	1	GO:1903501	BP	positive regulation of mitotic actomyosin contractile ring assembly	1/69	3/4669	0.0436922
	1	GO:0051225	BP	spindle assembly	1/69	3/4669	0.0436922
	1	GO:1902363	BP	regulation of protein localization to spindle pole body	1/69	3/4669	0.0436922
	1	GO:0046579	BP	positive regulation of Ras protein signal transduction	1/69	3/4669	0.0436922
	1	GO:0009757	BP	hexose mediated signaling	1/69	3/4669	0.0436922
	1	GO:0009756	BP	carbohydrate mediated signaling	1/69	3/4669	0.0436922
	1	GO:0045132	BP	meiotic chromosome segregation	1/69	3/4669	0.0436922
	1	GO:0008361	BP	regulation of cell size	1/69	3/4669	0.0436922
	1	GO:0010255	BP	glucose mediated signaling pathway	1/69	3/4669	0.0436922
	1	GO:0010182	BP	sugar mediated signaling pathway	1/69	3/4669	0.0436922
	1	GO:0043647	BP	inositol phosphate metabolic process	1/69	3/4669	0.0436922
	1	GO:0046174	BP	polyol catabolic process	1/69	3/4669	0.0436922
	1	GO:2000431	BP	regulation of cytokinesis, actomyosin contractile ring assembly	1/69	3/4669	0.0436922
	1	GO:2000433	BP	positive regulation of cytokinesis, actomyosin contractile ring assembly	1/69	3/4669	0.0436922
	1	GO:0000712	BP	resolution of meiotic recombination intermediates	1/69	3/4669	0.0436922
	1	GO:1902542	BP	regulation of protein localization to mitotic spindle pole body	1/69	3/4669	0.0436922
	5	GO:0005975	BP	carbohydrate metabolic process	5/69	134/4669	0.0469879
Cellular Component	2	GO:1990023	CC	mitotic spindle midzone	2/69	6/4669	0.00310753
	2	GO:0051233	CC	spindle midzone	2/69	7/4669	0.00430907
	1	GO:0097431	CC	mitotic spindle pole	1/69	1/4669	0.0147783
	1	GO:0032133	CC	chromosome passenger complex	1/69	1/4669	0.0147783
	1	GO:0005828	CC	kinetochore microtubule	1/69	1/4669	0.0147783
	1	GO:0000939	CC	condensed chromosome inner kinetochore	1/69	1/4669	0.0147783
	1	GO:1990385	CC	meiotic spindle midzone	1/69	1/4669	0.0147783
	1	GO:0000941	CC	condensed nuclear chromosome inner kinetochore	1/69	1/4669	0.0147783
	1	GO:0042597	CC	periplasmic space	1/69	2/4669	0.0293414
	1	GO:0044853	CC	plasma membrane raft	1/69	3/4669	0.0436922
	1	GO:0000784	CC	nuclear chromosome, telomeric region	1/69	3/4669	0.0436922
Molecular Function	15	GO:0016491	MF	oxidoreductase activity	15/69	397/4669	0.000527786
	2	GO:0004523	MF	RNA-DNA hybrid ribonuclease activity	2/69	3/4669	0.000639658
	2	GO:0004375	MF	glycine dehydrogenase (decarboxylating) activity	2/69	3/4669	0.000639658
	2	GO:0016642	MF	oxidoreductase activity, acting on the CH-NH2 group of donors, disulfide as acceptor	2/69	3/4669	0.000639658
	3	GO:0016638	MF	oxidoreductase activity, acting on the CH-NH2 group of donors	3/69	14/4669	0.00100076
	5	GO:0016614	MF	oxidoreductase activity, acting on CH-OH group of donors	5/69	69/4669	0.00329195
	3	GO:0016769	MF	transferase activity, transferring nitrogenous groups	3/69	23/4669	0.00442705
	3	GO:0008483	MF	transaminase activity	3/69	23/4669	0.00442705
	9	GO:0048037	MF	cofactor binding	9/69	224/4669	0.00525477
	7	GO:0050662	MF	coenzyme binding	7/69	149/4669	0.0060238
	10	GO:0022857	MF	transmembrane transporter activity	10/69	279/4669	0.00727199
	10	GO:0005215	MF	transporter activity	10/69	305/4669	0.0132331
	4	GO:0016616	MF	oxidoreductase activity, acting on the CH-OH group of donors, NAD or NADP as acceptor	4/69	63/4669	0.013524
	1	GO:0008934	MF	inositol monophosphate 1-phosphatase activity	1/69	1/4669	0.0147783
	1	GO:0018271	MF	biotin-protein ligase activity	1/69	1/4669	0.0147783
	1	GO:0000247	MF	C-8 sterol isomerase activity	1/69	1/4669	0.0147783
	1	GO:0050308	MF	sugar-phosphatase activity	1/69	1/4669	0.0147783
	1	GO:0070626	MF	(S)-2-(5-amino-1-(5-phospho-D-ribosyl)imidazole-4-carboxamido)succinate AMP-lyase (fumarate-forming) activity	1/69	1/4669	0.0147783
	1	GO:0004047	MF	aminomethyltransferase activity	1/69	1/4669	0.0147783
	1	GO:0071734	MF	biotin-[pyruvate-carboxylase] ligase activity	1/69	1/4669	0.0147783
	1	GO:0042132	MF	fructose 1,6-bisphosphate 1-phosphatase activity	1/69	1/4669	0.0147783
	1	GO:0008863	MF	formate dehydrogenase (NAD+) activity	1/69	1/4669	0.0147783
	1	GO:0052834	MF	inositol monophosphate phosphatase activity	1/69	1/4669	0.0147783
	1	GO:0052832	MF	inositol monophosphate 3-phosphatase activity	1/69	1/4669	0.0147783
	1	GO:0052833	MF	inositol monophosphate 4-phosphatase activity	1/69	1/4669	0.0147783
	1	GO:0035175	MF	histone kinase activity (H3-S10 specific)	1/69	1/4669	0.0147783
	1	GO:0004018	MF	N6-(1,2-dicarboxyethyl)AMP AMP-lyase (fumarate-forming) activity	1/69	1/4669	0.0147783
	1	GO:0004077	MF	biotin-[acetyl-CoA-carboxylase] ligase activity	1/69	1/4669	0.0147783
	1	GO:0097079	MF	selenite:proton symporter activity	1/69	1/4669	0.0147783
	1	GO:0102566	MF	1-acyl dihydroxyacetone phosphate reductase activity	1/69	1/4669	0.0147783
	1	GO:0008460	MF	dTDP-glucose 4,6-dehydratase activity	1/69	1/4669	0.0147783
	1	GO:0008108	MF	UDP-glucose:hexose-1-phosphate uridylyltransferase activity	1/69	1/4669	0.0147783
	2	GO:0016891	MF	endoribonuclease activity, producing 5'-phosphomonoesters	2/69	16/4669	0.0226005
	2	GO:0016620	MF	oxidoreductase activity, acting on the aldehyde or oxo group of donors, NAD or NADP as acceptor	2/69	17/4669	0.0253724
	3	GO:0030170	MF	pyridoxal phosphate binding	3/69	44/4669	0.0265669
	3	GO:0070279	MF	vitamin B6 binding	3/69	44/4669	0.0265669
	5	GO:0004672	MF	protein kinase activity	5/69	116/4669	0.0276177
	2	GO:0071949	MF	FAD binding	2/69	18/4669	0.0282752
	1	GO:0004747	MF	ribokinase activity	1/69	2/4669	0.0293414
	1	GO:0004069	MF	L-aspartate:2-oxoglutarate aminotransferase activity	1/69	2/4669	0.0293414
	1	GO:0004329	MF	formate-tetrahydrofolate ligase activity	1/69	2/4669	0.0293414
	1	GO:0004372	MF	glycine hydroxymethyltransferase activity	1/69	2/4669	0.0293414
	1	GO:0035174	MF	histone serine kinase activity	1/69	2/4669	0.0293414
	1	GO:0035173	MF	histone kinase activity	1/69	2/4669	0.0293414
	1	GO:0004458	MF	D-lactate dehydrogenase (cytochrome) activity	1/69	2/4669	0.0293414
	1	GO:0015295	MF	solute:proton symporter activity	1/69	2/4669	0.0293414
	1	GO:0005384	MF	manganese ion transmembrane transporter activity	1/69	2/4669	0.0293414
	1	GO:0030507	MF	spectrin binding	1/69	2/4669	0.0293414
	1	GO:0019237	MF	centromeric DNA binding	1/69	2/4669	0.0293414
	1	GO:0043682	MF	copper transmembrane transporter activity, phosphorylative mechanism	1/69	2/4669	0.0293414
	2	GO:0046915	MF	transition metal ion transmembrane transporter activity	2/69	19/4669	0.0313044
	6	GO:0016773	MF	phosphotransferase activity, alcohol group as acceptor	6/69	170/4669	0.0385401
	2	GO:0016893	MF	endonuclease activity, active with either ribo- or deoxyribonucleic acids and producing 5'-phosphomonoesters	2/69	22/4669	0.0411088
	1	GO:0003884	MF	D-amino-acid oxidase activity	1/69	3/4669	0.0436922
	1	GO:0052745	MF	inositol phosphate phosphatase activity	1/69	3/4669	0.0436922
	1	GO:0070569	MF	uridylyltransferase activity	1/69	3/4669	0.0436922
	1	GO:0016898	MF	oxidoreductase activity, acting on the CH-OH group of donors, cytochrome as acceptor	1/69	3/4669	0.0436922
	1	GO:0019203	MF	carbohydrate phosphatase activity	1/69	3/4669	0.0436922
	1	GO:0030060	MF	L-malate dehydrogenase activity	1/69	3/4669	0.0436922
	1	GO:0004457	MF	lactate dehydrogenase activity	1/69	3/4669	0.0436922
	1	GO:0016863	MF	intramolecular oxidoreductase activity, transposing C=C bonds	1/69	3/4669	0.0436922
	1	GO:0000140	MF	acylglycerone-phosphate reductase activity	1/69	3/4669	0.0436922
	1	GO:0004488	MF	methylenetetrahydrofolate dehydrogenase (NADP+) activity	1/69	3/4669	0.0436922
	2	GO:0016903	MF	oxidoreductase activity, acting on the aldehyde or oxo group of donors	2/69	23/4669	0.0446023
	3	GO:0019842	MF	vitamin binding	3/69	56/4669	0.0491001

## Sheet: Table S7-4
Table S7-4 Gene Ontology of proteins (GO) annotation of differentially expressed genes in MS612 (MS-5_24h_vs_MS20_24h)
Cluster	Number	GO ID	Term Type	Description	Ratio_in_study	Ratio_in_pop	Pvalue
Biological processes	13	GO:0032787	BP	monocarboxylic acid metabolic process	13/150	89/4669	3.94775e-06
	24	GO:0019752	BP	carboxylic acid metabolic process	24/150	283/4669	8.54282e-06
	24	GO:0043436	BP	oxoacid metabolic process	24/150	289/4669	1.22481e-05
	24	GO:0006082	BP	organic acid metabolic process	24/150	292/4669	1.46028e-05
	7	GO:0006631	BP	fatty acid metabolic process	7/150	36/4669	0.000117101
	4	GO:0042133	BP	neurotransmitter metabolic process	4/150	13/4669	0.000583554
	2	GO:0019427	BP	acetyl-CoA biosynthetic process from acetate	2/150	2/4669	0.00102547
	2	GO:0006083	BP	acetate metabolic process	2/150	2/4669	0.00102547
	4	GO:0001505	BP	regulation of neurotransmitter levels	4/150	15/4669	0.00105945
	14	GO:0044255	BP	cellular lipid metabolic process	14/150	176/4669	0.0014019
	6	GO:0016054	BP	organic acid catabolic process	6/150	40/4669	0.00154675
	6	GO:0046395	BP	carboxylic acid catabolic process	6/150	40/4669	0.00154675
	28	GO:0044281	BP	small molecule metabolic process	28/150	483/4669	0.00155964
	3	GO:0016999	BP	antibiotic metabolic process	3/150	8/4669	0.00161645
	3	GO:0036388	BP	pre-replicative complex assembly	3/150	9/4669	0.00236781
	3	GO:1902299	BP	pre-replicative complex assembly involved in cell cycle DNA replication	3/150	9/4669	0.00236781
	3	GO:0006267	BP	pre-replicative complex assembly involved in nuclear cell cycle DNA replication	3/150	9/4669	0.00236781
	16	GO:0006629	BP	lipid metabolic process	16/150	225/4669	0.00264129
	4	GO:0072329	BP	monocarboxylic acid catabolic process	4/150	19/4669	0.00272146
	11	GO:0008610	BP	lipid biosynthetic process	11/150	131/4669	0.00299885
	2	GO:1905463	BP	negative regulation of DNA duplex unwinding	2/150	3/4669	0.00301137
	2	GO:1905462	BP	regulation of DNA duplex unwinding	2/150	3/4669	0.00301137
	2	GO:0006546	BP	glycine catabolic process	2/150	3/4669	0.00301137
	2	GO:1905775	BP	negative regulation of DNA helicase activity	2/150	3/4669	0.00301137
	2	GO:1905774	BP	regulation of DNA helicase activity	2/150	3/4669	0.00301137
	2	GO:0009071	BP	serine family amino acid catabolic process	2/150	3/4669	0.00301137
	4	GO:0006633	BP	fatty acid biosynthetic process	4/150	20/4669	0.00331785
	4	GO:1902652	BP	secondary alcohol metabolic process	4/150	21/4669	0.00399745
	3	GO:0006635	BP	fatty acid beta-oxidation	3/150	11/4669	0.00443591
	5	GO:0006694	BP	steroid biosynthetic process	5/150	35/4669	0.00477026
	3	GO:0009062	BP	fatty acid catabolic process	3/150	12/4669	0.00577644
	3	GO:0042737	BP	drug catabolic process	3/150	12/4669	0.00577644
	2	GO:0070193	BP	synaptonemal complex organization	2/150	4/4669	0.00589573
	5	GO:0008202	BP	steroid metabolic process	5/150	37/4669	0.00608405
	3	GO:0034440	BP	lipid oxidation	3/150	13/4669	0.00733431
	3	GO:0019395	BP	fatty acid oxidation	3/150	13/4669	0.00733431
	4	GO:0044242	BP	cellular lipid catabolic process	4/150	26/4669	0.00881682
	3	GO:0042244	BP	spore wall assembly	3/150	14/4669	0.0091173
	3	GO:0008643	BP	carbohydrate transport	3/150	14/4669	0.0091173
	3	GO:0000727	BP	double-strand break repair via break-induced replication	3/150	14/4669	0.0091173
	3	GO:0030476	BP	ascospore wall assembly	3/150	14/4669	0.0091173
	2	GO:0032508	BP	DNA duplex unwinding	2/150	5/4669	0.00961954
	2	GO:0006268	BP	DNA unwinding involved in DNA replication	2/150	5/4669	0.00961954
	2	GO:0009448	BP	gamma-aminobutyric acid metabolic process	2/150	5/4669	0.00961954
	6	GO:0044282	BP	small molecule catabolic process	6/150	59/4669	0.0110175
	3	GO:0010927	BP	cellular component assembly involved in morphogenesis	3/150	15/4669	0.0111318
	3	GO:0070726	BP	cell wall assembly	3/150	15/4669	0.0111318
	3	GO:0006271	BP	DNA strand elongation involved in DNA replication	3/150	15/4669	0.0111318
	3	GO:0071940	BP	fungal-type cell wall assembly	3/150	15/4669	0.0111318
	4	GO:0035690	BP	cellular response to drug	4/150	29/4669	0.0130035
	3	GO:0016128	BP	phytosteroid metabolic process	3/150	16/4669	0.0133827
	3	GO:0016129	BP	phytosteroid biosynthetic process	3/150	16/4669	0.0133827
	3	GO:0097384	BP	cellular lipid biosynthetic process	3/150	16/4669	0.0133827
	3	GO:1902653	BP	secondary alcohol biosynthetic process	3/150	16/4669	0.0133827
	3	GO:0006696	BP	ergosterol biosynthetic process	3/150	16/4669	0.0133827
	3	GO:0008204	BP	ergosterol metabolic process	3/150	16/4669	0.0133827
	3	GO:0022616	BP	DNA strand elongation	3/150	16/4669	0.0133827
	3	GO:0044107	BP	cellular alcohol metabolic process	3/150	16/4669	0.0133827
	3	GO:0044108	BP	cellular alcohol biosynthetic process	3/150	16/4669	0.0133827
	2	GO:0046825	BP	regulation of protein export from nucleus	2/150	6/4669	0.0141266
	2	GO:1902292	BP	cell cycle DNA replication initiation	2/150	6/4669	0.0141266
	2	GO:1902315	BP	nuclear cell cycle DNA replication initiation	2/150	6/4669	0.0141266
	2	GO:0051097	BP	negative regulation of helicase activity	2/150	6/4669	0.0141266
	2	GO:0051095	BP	regulation of helicase activity	2/150	6/4669	0.0141266
	2	GO:0042135	BP	neurotransmitter catabolic process	2/150	6/4669	0.0141266
	2	GO:1902975	BP	mitotic DNA replication initiation	2/150	6/4669	0.0141266
	4	GO:0048646	BP	anatomical structure formation involved in morphogenesis	4/150	31/4669	0.0163961
	2	GO:0035384	BP	thioester biosynthetic process	2/150	7/4669	0.0193634
	2	GO:0071616	BP	acyl-CoA biosynthetic process	2/150	7/4669	0.0193634
	2	GO:0032780	BP	negative regulation of ATPase activity	2/150	7/4669	0.0193634
	2	GO:0006544	BP	glycine metabolic process	2/150	7/4669	0.0193634
	2	GO:0006085	BP	acetyl-CoA biosynthetic process	2/150	7/4669	0.0193634
	3	GO:0071103	BP	DNA conformation change	3/150	19/4669	0.0215869
	3	GO:0006270	BP	DNA replication initiation	3/150	19/4669	0.0215869
	2	GO:0006801	BP	superoxide metabolic process	2/150	8/4669	0.025279
	2	GO:0032392	BP	DNA geometric change	2/150	8/4669	0.025279
	2	GO:0043462	BP	regulation of ATPase activity	2/150	8/4669	0.025279
	4	GO:0072330	BP	monocarboxylic acid biosynthetic process	4/150	37/4669	0.0296919
	2	GO:0046822	BP	regulation of nucleocytoplasmic transport	2/150	9/4669	0.0318251
	2	GO:0033866	BP	nucleoside bisphosphate biosynthetic process	2/150	9/4669	0.0318251
	2	GO:0033157	BP	regulation of intracellular protein transport	2/150	9/4669	0.0318251
	2	GO:0051346	BP	negative regulation of hydrolase activity	2/150	9/4669	0.0318251
	2	GO:0034033	BP	purine nucleoside bisphosphate biosynthetic process	2/150	9/4669	0.0318251
	2	GO:0034030	BP	ribonucleoside bisphosphate biosynthetic process	2/150	9/4669	0.0318251
	3	GO:0009069	BP	serine family amino acid metabolic process	3/150	22/4669	0.0319926
	1	GO:0042759	BP	long-chain fatty acid biosynthetic process	1/150	1/4669	0.0321268
	1	GO:0019280	BP	L-methionine biosynthetic process from homoserine via O-acetyl-L-homoserine and cystathionine	1/150	1/4669	0.0321268
	1	GO:0044778	BP	meiotic DNA integrity checkpoint	1/150	1/4669	0.0321268
	1	GO:0010696	BP	positive regulation of mitotic spindle pole body separation	1/150	1/4669	0.0321268
	1	GO:1990813	BP	meiotic centromeric cohesion protection	1/150	1/4669	0.0321268
	1	GO:0110082	BP	regulation of protein localization to cell division site involved in mitotic actomyosin contractile ring assembly	1/150	1/4669	0.0321268
	1	GO:0110083	BP	positive regulation of protein localization to cell division site involved in mitotic actomyosin contractile ring assembly	1/150	1/4669	0.0321268
	1	GO:0070194	BP	synaptonemal complex disassembly	1/150	1/4669	0.0321268
	1	GO:1903353	BP	regulation of nucleus organization	1/150	1/4669	0.0321268
	1	GO:0090306	BP	spindle assembly involved in meiosis	1/150	1/4669	0.0321268
	1	GO:0042183	BP	formate catabolic process	1/150	1/4669	0.0321268
	1	GO:0048639	BP	positive regulation of developmental growth	1/150	1/4669	0.0321268
	1	GO:0048638	BP	regulation of developmental growth	1/150	1/4669	0.0321268
	1	GO:0051512	BP	positive regulation of unidimensional cell growth	1/150	1/4669	0.0321268
	1	GO:0051513	BP	regulation of monopolar cell growth	1/150	1/4669	0.0321268
	1	GO:0051510	BP	regulation of unidimensional cell growth	1/150	1/4669	0.0321268
	1	GO:0051515	BP	positive regulation of monopolar cell growth	1/150	1/4669	0.0321268
	1	GO:0035025	BP	positive regulation of Rho protein signal transduction	1/150	1/4669	0.0321268
	1	GO:0051455	BP	attachment of spindle microtubules to kinetochore involved in homologous chromosome segregation	1/150	1/4669	0.0321268
	1	GO:0035875	BP	maintenance of meiotic sister chromatid cohesion, centromeric	1/150	1/4669	0.0321268
	1	GO:0015942	BP	formate metabolic process	1/150	1/4669	0.0321268
	1	GO:0071701	BP	regulation of MAPK export from nucleus	1/150	1/4669	0.0321268
	1	GO:0019279	BP	L-methionine biosynthetic process from L-homoserine via cystathionine	1/150	1/4669	0.0321268
	1	GO:0045793	BP	positive regulation of cell size	1/150	1/4669	0.0321268
	1	GO:0034090	BP	maintenance of meiotic sister chromatid cohesion	1/150	1/4669	0.0321268
	1	GO:1903577	BP	cellular response to L-arginine	1/150	1/4669	0.0321268
	1	GO:1903576	BP	response to L-arginine	1/150	1/4669	0.0321268
	4	GO:0006066	BP	alcohol metabolic process	4/150	38/4669	0.0323818
	3	GO:0030258	BP	lipid modification	3/150	23/4669	0.0359475
	5	GO:1901615	BP	organic hydroxy compound metabolic process	5/150	58/4669	0.0374479
	2	GO:0070201	BP	regulation of establishment of protein localization	2/150	10/4669	0.0389556
	2	GO:0051223	BP	regulation of protein transport	2/150	10/4669	0.0389556
	3	GO:0007155	BP	cell adhesion	3/150	24/4669	0.040142
	3	GO:0016126	BP	sterol biosynthetic process	3/150	24/4669	0.040142
	4	GO:0042493	BP	response to drug	4/150	41/4669	0.0412843
	5	GO:1903046	BP	meiotic cell cycle process	5/150	60/4669	0.0424378
	3	GO:0016125	BP	sterol metabolic process	3/150	25/4669	0.044573
	3	GO:0046165	BP	alcohol biosynthetic process	3/150	25/4669	0.044573
	3	GO:0000724	BP	double-strand break repair via homologous recombination	3/150	25/4669	0.044573
	2	GO:0031670	BP	cellular response to nutrient	2/150	11/4669	0.0466266
	7	GO:0022414	BP	reproductive process	7/150	104/4669	0.0487782
	3	GO:0006073	BP	cellular glucan metabolic process	3/150	26/4669	0.0492368
	3	GO:0044042	BP	glucan metabolic process	3/150	26/4669	0.0492368
	3	GO:0022610	BP	biological adhesion	3/150	26/4669	0.0492368
Cellular Component	6	GO:0042579	CC	microbody	6/150	31/4669	0.000376572
	2	GO:0097373	CC	MCM core complex	2/150	2/4669	0.00102547
	3	GO:0042555	CC	MCM complex	3/150	7/4669	0.00103459
	5	GO:0005777	CC	peroxisome	5/150	26/4669	0.00121952
	3	GO:0036387	CC	pre-replicative complex	3/150	8/4669	0.00161645
	3	GO:0005656	CC	nuclear pre-replicative complex	3/150	8/4669	0.00161645
	3	GO:0071162	CC	CMG complex	3/150	10/4669	0.00330336
	3	GO:0031261	CC	DNA replication preinitiation complex	3/150	11/4669	0.00443591
	3	GO:0031298	CC	replication fork protection complex	3/150	13/4669	0.00733431
	1	GO:0030875	CC	rDNA protrusion	1/150	1/4669	0.0321268
	1	GO:0097431	CC	mitotic spindle pole	1/150	1/4669	0.0321268
	1	GO:0005835	CC	fatty acid synthase complex	1/150	1/4669	0.0321268
	4	GO:0044459	CC	plasma membrane part	4/150	41/4669	0.0412843
Molecular Function	34	GO:0016491	MF	oxidoreductase activity	34/150	397/4669	6.36053e-07
	17	GO:0050662	MF	coenzyme binding	17/150	149/4669	4.18258e-06
	19	GO:0048037	MF	cofactor binding	19/150	224/4669	8.18036e-05
	135	GO:0003674	MF	molecular_function	135/150	3622/4669	8.90583e-05
	5	GO:0071949	MF	FAD binding	5/150	18/4669	0.000195541
	3	GO:0016405	MF	CoA-ligase activity	3/150	5/4669	0.000310022
	4	GO:0016638	MF	oxidoreductase activity, acting on the CH-NH2 group of donors	4/150	14/4669	0.00079669
	2	GO:0003987	MF	acetate-CoA ligase activity	2/150	2/4669	0.00102547
	2	GO:0004321	MF	fatty-acyl-CoA synthase activity	2/150	2/4669	0.00102547
	3	GO:0016878	MF	acid-thiol ligase activity	3/150	7/4669	0.00103459
	3	GO:0017116	MF	single-stranded DNA helicase activity	3/150	7/4669	0.00103459
	3	GO:0030976	MF	thiamine pyrophosphate binding	3/150	7/4669	0.00103459
	91	GO:0003824	MF	catalytic activity	91/150	2212/4669	0.0011261
	6	GO:0050660	MF	flavin adenine dinucleotide binding	6/150	39/4669	0.00134996
	7	GO:0019842	MF	vitamin binding	7/150	56/4669	0.00190008
	4	GO:0016831	MF	carboxy-lyase activity	4/150	18/4669	0.00220295
	19	GO:0022857	MF	transmembrane transporter activity	19/150	279/4669	0.00224767
	5	GO:0016830	MF	carbon-carbon lyase activity	5/150	30/4669	0.00238223
	2	GO:0009378	MF	four-way junction helicase activity	2/150	3/4669	0.00301137
	2	GO:0004375	MF	glycine dehydrogenase (decarboxylating) activity	2/150	3/4669	0.00301137
	2	GO:0003867	MF	4-aminobutyrate transaminase activity	2/150	3/4669	0.00301137
	2	GO:0016208	MF	AMP binding	2/150	3/4669	0.00301137
	2	GO:0016642	MF	oxidoreductase activity, acting on the CH-NH2 group of donors, disulfide as acceptor	2/150	3/4669	0.00301137
	9	GO:0016829	MF	lyase activity	9/150	96/4669	0.00342425
	3	GO:0003688	MF	DNA replication origin binding	3/150	11/4669	0.00443591
	4	GO:0016769	MF	transferase activity, transferring nitrogenous groups	4/150	23/4669	0.00562671
	4	GO:0008483	MF	transaminase activity	4/150	23/4669	0.00562671
	3	GO:1901681	MF	sulfur compound binding	3/150	12/4669	0.00577644
	2	GO:0003997	MF	acyl-CoA oxidase activity	2/150	4/4669	0.00589573
	2	GO:0004312	MF	fatty acid synthase activity	2/150	4/4669	0.00589573
	19	GO:0005215	MF	transporter activity	19/150	305/4669	0.00609609
	7	GO:0016614	MF	oxidoreductase activity, acting on CH-OH group of donors	7/150	69/4669	0.00624553
	3	GO:0016877	MF	ligase activity, forming carbon-sulfur bonds	3/150	14/4669	0.0091173
	2	GO:0035673	MF	oligopeptide transmembrane transporter activity	2/150	5/4669	0.00961954
	4	GO:0003678	MF	DNA helicase activity	4/150	29/4669	0.0130035
	2	GO:0016634	MF	oxidoreductase activity, acting on the CH-CH group of donors, oxygen as acceptor	2/150	6/4669	0.0141266
	2	GO:0016408	MF	C-acyltransferase activity	2/150	6/4669	0.0141266
	6	GO:0016616	MF	oxidoreductase activity, acting on the CH-OH group of donors, NAD or NADP as acceptor	6/150	63/4669	0.0149661
	5	GO:0000287	MF	magnesium ion binding	5/150	47/4669	0.0165739
	7	GO:0140097	MF	catalytic activity, acting on DNA	7/150	89/4669	0.0234674
	4	GO:1990837	MF	sequence-specific double-stranded DNA binding	4/150	35/4669	0.0247241
	4	GO:0016705	MF	oxidoreductase activity, acting on paired donors, with incorporation or reduction of molecular oxygen	4/150	37/4669	0.0296919
	7	GO:0016746	MF	transferase activity, transferring acyl groups	7/150	94/4669	0.0305578
	2	GO:0042910	MF	xenobiotic transmembrane transporter activity	2/150	9/4669	0.0318251
	2	GO:0043138	MF	3'-5' DNA helicase activity	2/150	9/4669	0.0318251
	1	GO:0015169	MF	glycerol-3-phosphate transmembrane transporter activity	1/150	1/4669	0.0321268
	1	GO:0000225	MF	N-acetylglucosaminylphosphatidylinositol deacetylase activity	1/150	1/4669	0.0321268
	1	GO:0000247	MF	C-8 sterol isomerase activity	1/150	1/4669	0.0321268
	1	GO:0000248	MF	C-5 sterol desaturase activity	1/150	1/4669	0.0321268
	1	GO:0003871	MF	5-methyltetrahydropteroyltriglutamate-homocysteine S-methyltransferase activity	1/150	1/4669	0.0321268
	1	GO:0015141	MF	succinate transmembrane transporter activity	1/150	1/4669	0.0321268
	1	GO:0004313	MF	[acyl-carrier-protein] S-acetyltransferase activity	1/150	1/4669	0.0321268
	1	GO:0004316	MF	3-oxoacyl-[acyl-carrier-protein] reductase (NADPH) activity	1/150	1/4669	0.0321268
	1	GO:0004314	MF	[acyl-carrier-protein] S-malonyltransferase activity	1/150	1/4669	0.0321268
	1	GO:0004315	MF	3-oxoacyl-[acyl-carrier-protein] synthase activity	1/150	1/4669	0.0321268
	1	GO:0004318	MF	enoyl-[acyl-carrier-protein] reductase (NADH) activity	1/150	1/4669	0.0321268
	1	GO:0008453	MF	alanine-glyoxylate transaminase activity	1/150	1/4669	0.0321268
	1	GO:0004047	MF	aminomethyltransferase activity	1/150	1/4669	0.0321268
	1	GO:0004124	MF	cysteine synthase activity	1/150	1/4669	0.0321268
	1	GO:0047451	MF	3-hydroxyoctanoyl-[acyl-carrier-protein] dehydratase activity	1/150	1/4669	0.0321268
	1	GO:0008863	MF	formate dehydrogenase (NAD+) activity	1/150	1/4669	0.0321268
	1	GO:0008113	MF	peptide-methionine (S)-S-oxide reductase activity	1/150	1/4669	0.0321268
	1	GO:0016419	MF	S-malonyltransferase activity	1/150	1/4669	0.0321268
	1	GO:0004612	MF	phosphoenolpyruvate carboxykinase (ATP) activity	1/150	1/4669	0.0321268
	1	GO:0042085	MF	5-methyltetrahydropteroyltri-L-glutamate-dependent methyltransferase activity	1/150	1/4669	0.0321268
	1	GO:0004474	MF	malate synthase activity	1/150	1/4669	0.0321268
	1	GO:0005469	MF	succinate:fumarate antiporter activity	1/150	1/4669	0.0321268
	1	GO:0004373	MF	glycogen (starch) synthase activity	1/150	1/4669	0.0321268
	1	GO:0003961	MF	O-acetylhomoserine aminocarboxypropyltransferase activity	1/150	1/4669	0.0321268
	1	GO:0102132	MF	3-oxo-pimeloyl-[acp] methyl ester reductase activity	1/150	1/4669	0.0321268
	1	GO:0102131	MF	3-oxo-glutaryl-[acp] methyl ester reductase activity	1/150	1/4669	0.0321268
	1	GO:0004030	MF	aldehyde dehydrogenase [NAD(P)+] activity	1/150	1/4669	0.0321268
	1	GO:0008659	MF	(3R)-hydroxymyristoyl-[acyl-carrier-protein] dehydratase activity	1/150	1/4669	0.0321268
	1	GO:0004055	MF	argininosuccinate synthase activity	1/150	1/4669	0.0321268
	1	GO:0004053	MF	arginase activity	1/150	1/4669	0.0321268
	1	GO:0016295	MF	myristoyl-[acyl-carrier-protein] hydrolase activity	1/150	1/4669	0.0321268
	1	GO:0016296	MF	palmitoyl-[acyl-carrier-protein] hydrolase activity	1/150	1/4669	0.0321268
	1	GO:0016297	MF	acyl-[acyl-carrier-protein] hydrolase activity	1/150	1/4669	0.0321268
	1	GO:0018678	MF	4-hydroxybenzoate 1-hydroxylase activity	1/150	1/4669	0.0321268
	1	GO:0033677	MF	DNA/RNA helicase activity	1/150	1/4669	0.0321268
	1	GO:0033679	MF	3'-5' DNA/RNA helicase activity	1/150	1/4669	0.0321268
	1	GO:0016176	MF	superoxide-generating NADPH oxidase activator activity	1/150	1/4669	0.0321268
	1	GO:0003989	MF	acetyl-CoA carboxylase activity	1/150	1/4669	0.0321268
	1	GO:0004092	MF	carnitine O-acetyltransferase activity	1/150	1/4669	0.0321268
	1	GO:0004099	MF	chitin deacetylase activity	1/150	1/4669	0.0321268
	1	GO:0001406	MF	glycerophosphodiester transmembrane transporter activity	1/150	1/4669	0.0321268
	1	GO:0004320	MF	oleoyl-[acyl-carrier-protein] hydrolase activity	1/150	1/4669	0.0321268
	1	GO:0015138	MF	fumarate transmembrane transporter activity	1/150	1/4669	0.0321268
	1	GO:1990518	MF	single-stranded 3'-5' DNA helicase activity	1/150	1/4669	0.0321268
	1	GO:0004611	MF	phosphoenolpyruvate carboxykinase activity	1/150	1/4669	0.0321268
	1	GO:0016406	MF	carnitine O-acyltransferase activity	1/150	1/4669	0.0321268
	1	GO:0019171	MF	3-hydroxyacyl-[acyl-carrier-protein] dehydratase activity	1/150	1/4669	0.0321268
	1	GO:0016421	MF	CoA carboxylase activity	1/150	1/4669	0.0321268
	1	GO:0016420	MF	malonyltransferase activity	1/150	1/4669	0.0321268
	2	GO:0008374	MF	O-acyltransferase activity	2/150	11/4669	0.0466266
	2	GO:0008422	MF	beta-glucosidase activity	2/150	11/4669	0.0466266
	1	GO:0043682	MF	copper transmembrane transporter activity, phosphorylative mechanism	1/69	2/4669	0.0293414
	2	GO:0046915	MF	transition metal ion transmembrane transporter activity	2/69	19/4669	0.0313044
	6	GO:0016773	MF	phosphotransferase activity, alcohol group as acceptor	6/69	170/4669	0.0385401
	2	GO:0016893	MF	endonuclease activity, active with either ribo- or deoxyribonucleic acids and producing 5'-phosphomonoesters	2/69	22/4669	0.0411088
	1	GO:0003884	MF	D-amino-acid oxidase activity	1/69	3/4669	0.0436922
	1	GO:0052745	MF	inositol phosphate phosphatase activity	1/69	3/4669	0.0436922
	1	GO:0070569	MF	uridylyltransferase activity	1/69	3/4669	0.0436922
	1	GO:0016898	MF	oxidoreductase activity, acting on the CH-OH group of donors, cytochrome as acceptor	1/69	3/4669	0.0436922
	1	GO:0019203	MF	carbohydrate phosphatase activity	1/69	3/4669	0.0436922
	1	GO:0030060	MF	L-malate dehydrogenase activity	1/69	3/4669	0.0436922
	1	GO:0004457	MF	lactate dehydrogenase activity	1/69	3/4669	0.0436922
	1	GO:0016863	MF	intramolecular oxidoreductase activity, transposing C=C bonds	1/69	3/4669	0.0436922
	1	GO:0000140	MF	acylglycerone-phosphate reductase activity	1/69	3/4669	0.0436922
	1	GO:0004488	MF	methylenetetrahydrofolate dehydrogenase (NADP+) activity	1/69	3/4669	0.0436922
	2	GO:0016903	MF	oxidoreductase activity, acting on the aldehyde or oxo group of donors	2/69	23/4669	0.0446023
	3	GO:0019842	MF	vitamin binding	3/69	56/4669	0.0491001
