# Supplementary material for: Investigation of cold-resistance mechanisms in cryophylactic yeast Metschnikowia pulcherrima based on comparative transcriptome analysis
Source: Front Microbiol. 2024 Sep 25;15:1476087. doi: 10.3389/fmicb.2024.1476087 (PMC11462854; doi:10.3389/fmicb.2024.1476087)
Supplement: Supplementary file 6 [file Table_6.XLSX]

## Sheet: Table S9
Table S6 The list of putative candidate genes after cold stress in MS612
Gene ID	Description	MS5_6h/MS20_6h log2fc	MS5_6h/MS20_6h P-adjust	MS5_24h/MS20_24h log2fc	MS5_24h/MS20_24h P-adjust	MS-5_6h/MS20_6h log2fc	MS-5_6h/MS20_6h P-adjust	MS-5_24h/MS20_24h log2fc	MS-5_24h/MS20_24h P-adjust	MS5_24h/MS5_6h log2fc	MS5_24h/MS5_6h P-adjust	MS-5_24h/MS-5_6h log2fc	MS-5_24h/MS-5_6h P-adjust
Carbohydrate metabolism
gene-METSCH_A09280	pyruvate decarboxylase	-1.28811	0.000594777	-1.25216	2.00707e-06	-0.372182	0.570989	-0.588339	0.00227641	-0.320689	0.550905	-0.557998	0.0555422
gene-METSCH_E05860	phenylpyruvate decarboxylase	3.2205	0.00548789	2.0071	1.82106e-19	1.65334	1	1.13263	0.00336066	-1.55602	0.146365	-0.851437	0.601299
gene-METSCH_E05840	phenylpyruvate decarboxylase	-1.56549	0.395536	-2.61222	3.14091e-13	-1.07459	0.521305	-2.05751	2.03029e-26	0.549805	0.576199	0.623051	0.102404
gene-METSCH_E05850	phenylpyruvate decarboxylase	-0.055762	0.980049	-1.27148	6.62687e-07	-0.530163	0.83911	-1.47087	4.57427e-12	-0.396813	0.367456	-0.105991	0.893662
gene-METSCH_E01590	pyruvate kinase	-1.6655	0.000512894	0.358737	1.58532e-08	0.153499	0.974996	-0.263597	0.291881	-0.287904	0.636236	-0.880303	0.00361286
gene-METSCH_D02430	acetyl-CoA carboxylase / biotin carboxylase	-0.59517	0.828291	-1.1488	0.000709906	0.723451	0.623588	-1.56748	1.67578e-07	0.227337	0.839102	-1.50024	0.0012864
gene-METSCH_A14230	phosphoenolpyruvate carboxykinase ATP	1.4455	1	1.24409	0.250761	-2.59373	0.208777	-1.82054	1.76605e-46	-1.63253	0.512197	-0.65228	0.235703
gene-METSCH_C02820	isocitrate dehydrogenase NADP	-0.225058	0.0152266	-0.537544	0.0152266	-0.0441209	0.998578	-0.247095	0.361684	-0.0343314	0.922147	0.0870741	0.909334
gene-METSCH_B06340	isocitrate dehydrogenase NADP	1.93555	0.57656	0.510128	0.57656	-1.49005	0.167294	-1.69202	5.22274e-16	-1.29934	0.463548	-0.0696407	0.914604
gene-METSCH_A09420	alcohol dehydrogenase NADP+	0.256339	0.79594	0.272102	0.32232	0.0419309	0.223055	0.171143	0.501871	0.441257	0.223055	0.569635	0.223055
gene-METSCH_B04970	NAD(P)-dependent dehydrogenase, short-chain alcohol dehydrogenase family	0.833374	0.469588	-0.446333	0.222949	-0.712139	0.0129679	-0.656415	0.029514	-1.24729	0.0129679	0.0960473	0.0129679
gene-METSCH_F05290	NAD(P)-dependent dehydrogenase, short-chain alcohol dehydrogenase family	1.3884	0.232871	1.7748	1.66579e-10	-0.0103913	0.241467	0.31755	0.309745	0.923623	0.241467	0.876257	0.241467
gene-METSCH_E01210	NAD(P)-dependent dehydrogenase, short-chain alcohol dehydrogenase family	-0.21279	0.885176	0.191772	0.271182	0.351231	0.55264	0.0499705	0.842272	0.318289	0.55264	-0.37369	0.55264
gene-METSCH_C01720	alcohol dehydrogenase NADP+	-1.19803	0.630978	-1.65322	9.32551e-06	-0.787549	0.00714026	-0.0843744	0.851152	-1.26594	0.00714026	-0.0937939	0.00714026
gene-METSCH_E01340	alcohol dehydrogenase, propanol-preferring	2.08863	0.659829	-0.22518	0.914898	-2.84705	0.225233	-2.67013	0.0101204	-2.40699	0.225233	0.0915308	0.225233
gene-METSCH_B01520	S-(hydroxymethyl)glutathione dehydrogenase / alcohol dehydrogenase	0.150016	0.900373	-0.092975	0.745193	0.344115	0.183297	0.199517	0.413719	-0.490034	0.183297	-0.380483	0.183297
gene-METSCH_F05410	NAD(P)-dependent dehydrogenase, short-chain alcohol dehydrogenase family	0.101274	0.959136	0.292489	0.238439	0.314545	0.848037	0.0701009	0.818204	-0.098395	0.848037	-0.525831	0.848037
gene-METSCH_A03560	alcohol dehydrogenase NADP+	0.52649	0.859203	1.80941	1.28475e-09	1.2052	0.0926767	1.61353	2.04729e-11	1.24611	0.0926767	0.386226	0.0926767
gene-METSCH_G00320	Alcohol acetyltransferase	-0.0865139	0.967862	-0.377204	0.27711	-0.225549	0.979798	-0.272795	0.366268	0.108294	0.862191	0.370088	0.614207
gene-METSCH_D04130	Alcohol acetyltransferase	1.96411	0.000975946	0.296403	0.333767	0.494101	0.734046	-0.366444	0.403324	-0.491158	0.406867	0.32649	0.631014
gene-METSCH_F00270	Alcohol acetyltransferase	-0.130994	0.926655	-0.231359	0.292371	-0.193869	0.961351	-0.21168	0.428421	-0.109534	0.840235	-0.0133152	0.986313
gene-METSCH_C06340	Alcohol acetyltransferase	2.65855	0.629989	2.6689	0.0117727	-2.69401	0.268532	0.640582	0.650443	-2.59577	0.225431	0.732325	0.561264
gene-METSCH_E06390	Alcohol acetyltransferase	-0.237573	0.879923	0.0926628	0.709422	-0.540238	0.819254	-0.243412	0.313395	0.41849	0.23284	0.402449	0.614207
gene-METSCH_G00420	Alcohol acetyltransferase	0.422221	0.847685	2.84851	0.00012561	-0.612187	0.770936	0.0753711	0.91647	2.16281	0.0290489	0.445761	0.568997
gene-METSCH_B08890	Alcohol acetyltransferase	0.426818	0.744879	-0.173064	0.50451	0.0708712	0.991227	-0.465005	0.0189911	-0.356264	0.490358	-0.281312	0.296199
gene-METSCH_C06360	galactokinase	2.21269	0.584211	2.9809	0.0186358	-2.81609	0.0980498	-0.30866	0.643413	-1.97205	0.360144	-0.223214	0.885601
gene-METSCH_D06030	farnesyl diphosphate synthase	-1.03421	0.0420222	-0.707017	0.00962874	0.71881	0.621044	-0.748927	0.00114525	0.501841	0.279235	-1.28318	0.0657801
gene-METSCH_D02170	triosephosphate isomerase	-1.05755	0.0467172	-0.981953	5.09732e-05	0.309125	0.881765	-0.197704	0.44221	-0.350382	0.38119	-0.924613	0.0313484
gene-METSCH_E05900	6-phosphofructokinase	-1.86452	1.5758e-05	-0.883144	7.48449e-05	-0.093129	0.990954	-0.174909	0.235805	0.149899	0.781829	-0.899681	5.38911e-09
gene-METSCH_A00790	6-phosphofructokinase	-1.73705	0.000278871	-0.981929	1.74755e-09	-0.164851	0.9713	-0.172778	0.206224	-0.0678219	0.906775	-0.81748	8.32832e-12
gene-METSCH_A04520	glucose-6-phosphate isomerase	-1.04893	0.000159548	-0.948411	3.52979e-06	0.358098	0.862203	-0.390981	0.0571134	-0.245925	0.40326	-1.0849	0.0387505
gene-METSCH_C03240	fructose-bisphosphate aldolase	-1.21031	0.00975684	-1.00504	1.15588e-07	0.304182	0.871792	-0.178005	0.417089	-0.310591	0.376349	-0.989672	0.00432996
gene-METSCH_C05180	phosphoglycolate phosphatase	-1.07317	0.00503808	-1.01269	2.58148e-07	0.290323	0.941864	-0.72379	0.000185796	-0.207524	0.630524	-1.27058	0.0377017
gene-METSCH_C03120	pyridoxine 4-dehydrogenase	0.444277	0.337536	0.205582	0.337536	1.0421	0.00247312	1.05663	1.00502e-07	0.00650377	0.988566	0.26872	0.527592
gene-METSCH_C06160	biotin--protein ligase	-0.146185	0.887899	-1.09447	0.000100727	1.38633	0.0182377	-0.708062	0.0150778	-0.598672	0.00494985	-1.73492	0.000286244
gene-METSCH_B00370	sulfonate dioxygenase	0.62617	0.554063	0.323952	0.323881	0.555037	0.887299	1.58419	8.208e-18	-0.558071	0.194343	0.788499	0.438304
gene-METSCH_A01410	peptide-methionine (S)-S-oxide reductase	0.421638	0.755241	0.745684	0.00238441	1.04063	0.0554668	1.04209	4.82007e-08	0.231062	0.720446	-0.0801368	0.891345
Transporter
gene-METSCH_A02240	MFS transporter, sugar porter (SP) family	1.32818	0.801191	1.96894	3.2225e-09	-3.93106	0.00578514	1.89325	0.0516744	-2.48574	0.105118	2.70513	0.0523239
gene-METSCH_A06990	MFS transporter, sugar porter (SP) family	-0.1519	0.847685	-0.470467	0.00247153	-0.139093	0.990954	-0.357132	0.0686608	-0.37229	0.0734563	-0.261642	0.755261
gene-METSCH_A11040	MFS transporter, sugar porter (SP) family	2.91598	0.352907	1.7627	0.0564165	-2.11047	1.50987e-07	-0.00909251	0.990624	-2.47397	0.246484	0.789315	0.279942
gene-METSCH_D02420	MFS transporter, sugar porter (SP) family	1.21807	0.636958	-0.0272763	0.965927	-2.85804	6.1569e-05	-1.68071	3.7717e-10	-1.4175	0.165231	1.01084	0.0277787
gene-METSCH_E06280	MFS transporter, sugar porter (SP) family	0.635288	0.77407	1.79676	1.74755e-09	-0.72323	0.518649	0.882324	0.00399518	0.845624	0.241467	1.2985	0.00271612
gene-METSCH_C06370	MFS transporter, sugar porter (SP) family	2.71634	0.446351	2.52186	0.0242086	-2.79726	0.00155401	-0.24139	0.782923	-2.49139	0.21798	0.268298	0.661682
gene-METSCH_A14030	MFS transporter, sugar porter (SP) family	2.20198	0.360537	1.99335	0.063129	-3.22329	0.00487204	0.58322	0.637424	-2.20401	0.189929	1.82274	0.0559459
gene-METSCH_B07620	MFS transporter, SP family, sugar:H+ symporter	-1.83075	0.00464249	-0.383562	0.218176	0.405295	0.841174	0.07474	0.739189	1.38808	0.0123373	-0.379967	0.499514
gene-METSCH_E04070	MFS transporter, SP family, general alpha glucoside:H+ symporter	2.22589	0.319454	1.35338	0.000373868	-2.42472	0.126037	1.05495	0.0249081	-3.07661	0.0403972	1.28365	0.336041
gene-METSCH_G00470	Sugar transporter	0.282743	0.910578	1.24086	0.0163391	-0.350848	0.961916	0.920356	0.125123	0.95584	0.142023	1.27908	0.106825
gene-METSCH_C05940	Sugar transporter	0.17009	0.901792	-0.504478	0.105699	-0.262371	0.930414	-1.24541	2.41959e-07	-0.024751	0.966581	-0.318529	0.521679
gene-METSCH_G01330	Sugar transporter	-0.351366	0.651927	0.245949	0.324374	0.939134	0.182555	0.583487	0.0335159	0.662937	0.00499794	-0.279843	0.66046
gene-METSCH_B11440	MFS transporter, SHS family, lactate transporter	1.53998	0.151725	-0.712774	0.169599	-3.61957	0.000885094	-1.0233	0.0332364	-3.21351	5.42721e-07	1.64356	0.238559
gene-METSCH_B11420	MFS transporter, SHS family, lactate transporter	2.55355	0.128905	1.07603	0.0172965	-3.45645	0.0132022	-0.106405	0.942477	-3.28592	0.0219696	1.55217	0.376271
gene-METSCH_D03680	Major Facilitator Superfamily protein	-1.84832	0.00674865	-0.691863	0.00672129	-0.0246338	0.998578	-0.109679	0.702947	0.385577	0.654672	-0.839234	0.0173139
gene-METSCH_E02570	Major Facilitator Superfamily protein	0.51111	0.869092	0.0373792	0.966206	1.79236	0.0357734	1.38774	0.002552	0.441581	0.664689	0.52449	0.346971
gene-METSCH_C04880	Major Facilitator Superfamily protein	1.98752	0.71309	2.91941	0.0973479	-3.41028	0.0481277	-0.682674	0.578843	-0.762287	0.79829	1.04443	0.476478
gene-METSCH_C04310	Major Facilitator Superfamily protein	0.829933	0.661574	-1.93268	0.0270607	-4.46442	4.41881e-08	-1.55233	0.0516744	-2.58351	0.000270097	3.09535	0.0004123
gene-METSCH_G00380	Major Facilitator Superfamily protein	1.32812	0.638722	0.103301	0.906182	-3.56202	2.83387e-05	-0.542929	0.442976	-2.93731	0.000833175	1.31164	0.103551
gene-METSCH_E00470	Major Facilitator Superfamily protein	0.335517	0.902163	0.563225	0.400447	0.593031	0.83911	1.67966	1.0104e-05	0.852358	0.355965	1.72495	0.00200897
gene-METSCH_G00330	bleomycin hydrolase	-2.98431	0.00103411	-0.551731	0.629814	1.73223	0.402784	0.468084	0.283901	2.30621	0.0154669	-1.37822	0.336041
gene-METSCH_C00450	bleomycin hydrolase	-1.25981	0.103919	-0.930605	0.00150988	1.40045	0.531291	0.17534	0.594198	0.868924	0.0729536	-0.679798	0.635374
gene-METSCH_B00470	ATPase, P-type (transporting), HAD superfamily, subfamily IC	0.14806	0.910136	2.3909	0.0124473	1.34483	0.0226188	0.529428	0.0225651	2.57896	0.000476899	-0.461392	0.420574
gene-METSCH_A08780	putative hydrolase of the HAD superfamily	-0.759964	0.795314	0.154047	0.796589	1.02019	0.000657709	1.17972	0.00291703	-1.45757	0.57084	0.513969	0.513669
gene-METSCH_A06580	drug resistance transporter, EmrB/QacA subfamily	0.0994397	0.926655	-0.20415	0.369143	1.19674	0.0458888	-0.234988	0.118506	0.00743633	0.985622	-1.11111	0.0159146
gene-METSCH_D00780	drug resistance transporter, EmrB/QacA subfamily	-0.365851	0.488173	1.04706	0.0262807	0.623522	0.663595	0.24567	0.388482	1.71776	0.00142598	-0.0552873	0.954293
gene-METSCH_A01980	MFS transporter, DHA1 family, multidrug resistance protein	-0.101497	0.976646	1.26516	0.000187017	0.960469	0.373204	2.33689	2.80547e-23	0.604552	0.132182	0.626358	0.0107911
gene-METSCH_F01030	MFS transporter, DHA1 family, multidrug resistance protein	0.510498	0.847685	0.517108	0.312152	1.33868	0.398262	1.74353	0.000773881	-0.224363	0.840235	0.191824	0.887861
gene-METSCH_G02260	Multidrug resistance protein	2.28695	0.640295	1.78103	0.346536	1.69636	1	2.73599	0.0409847	0.0604961	0.98155	1.61545	0.502326
gene-METSCH_A03850	Multidrug resistance protein	1.48661	0.12609	1.60186	4.37891e-05	-0.452887	0.817832	0.805267	0.0510926	-0.664478	0.377933	0.489254	0.491127
gene-METSCH_D07110	Multidrug resistance protein	-1.6302	0.151064	-0.513806	0.173269	-0.144354	0.9947	0.82434	0.00306051	0.150049	0.785283	0.00896134	0.971317
gene-METSCH_C00120	small oligopeptide transporter, OPT family	0.803337	0.212135	1.49378	1.87602e-07	-0.435833	0.915817	2.36095	2.88785e-37	0.444535	0.385667	2.5683	0.000165569
gene-METSCH_A05520	small oligopeptide transporter, OPT family	-0.454625	0.825422	-0.545996	0.0515551	-0.729152	0.353018	-1.12148	2.43401e-17	0.385331	0.665664	0.0892973	0.887172
gene-METSCH_F03770	small oligopeptide transporter, OPT family	-0.0721061	0.982772	-1.34861	0.000150556	-0.949021	0.313379	-0.773364	0.00107074	-0.584788	0.559523	0.886029	0.0191929
gene-METSCH_A12560	small oligopeptide transporter, OPT family	0.567925	0.459024	0.492029	0.0189857	-0.552622	0.658692	0.467353	0.0358828	0.390826	0.254402	1.50026	0.000653121
gene-METSCH_B05610	amino acid transporter	-1.5988	0.112262	0.666727	0.164813	-0.333575	0.952468	0.113186	0.802219	2.2035	4.56327e-08	0.39251	0.384893
gene-METSCH_E00900	amino acid transporter	0.136351	0.97901	0.0730194	0.904105	1.6314	0.175691	2.29545	8.88831e-19	-0.432333	0.771086	0.303498	0.747651
gene-METSCH_C00410	proline transporter, YAT family	-0.213791	0.916978	1.03345	0.000216865	-0.14112	0.990954	0.763679	0.00304789	1.34253	0.000193923	1.00864	3.68925e-05
gene-METSCH_C00430	proline transporter, YAT family	1.47347	0.396815	1.79861	0.0121112	-1.55134	0.263248	1.09405	0.19322	0.441864	0.691719	2.77344	0.00100313
gene-METSCH_C08230	Proline 4-hydroxylase (includes Rps23 Pro-64 3,4-dihydroxylase Tpa1), contains SM-20 domain	-2.0644	0.0143689	-0.981772	0.00359166	-0.0962337	0.979806	0.374327	0.207885	0.559317	0.561019	-0.0363672	0.887371
gene-METSCH_B05600	general amino acid transporter, YAT family	-0.125468	0.97901	-1.64089	0.146682	-2.30165	0.0108247	-2.46296	0.00431106	-1.24493	0.289595	0.117249	0.91216
gene-METSCH_C08270	general amino acid transporter, YAT family	-0.817656	0.631314	0.518546	0.000894893	-0.0206033	0.998578	0.293687	0.189327	1.41051	1.28422e-21	0.403631	0.692942
gene-METSCH_F00730	high-affinity iron transporter	2.12569	1.5758e-05	1.90498	0.0931345	-0.880048	0.844378	2.50274	0.00354088	0.774697	0.353236	4.39365	5.13924e-05
gene-METSCH_C05680	high-affinity iron transporter	0.618419	0.997964	0.984392	0.0121461	1.38159	0.992131	1.94989	0.124829	1.41052	0.67141	1.66396	0.458047
gene-METSCH_B03370	high-affinity iron transporter	0.636537	1	0.975181	0.73323	0.155601	1	0.69494	0.230698	-0.000128166	1	0.212004	0.387291
gene-METSCH_E02540	high-affinity iron transporter	0.377555	0.3692	1.28004	0.0156095	-1.16272	0.990954	0.814307	0.0444254	0.414861	0.999658	1.50775	0.745899
gene-METSCH_B06230	MFS transporter, SIT family, siderophore-iron:H+ symporter	0.647139	0.771258	1.98231	1.63687e-18	-0.323521	1	0.84362	1.58622e-07	0.570362	0.329293	0.426004	0.296966
gene-METSCH_C02060	solute carrier family 12 (potassium/chloride transporters), member 9	-1.17731	0.0474942	-0.906418	2.35551e-05	0.231953	0.889184	-0.410003	0.0444254	-0.0800287	0.914235	-0.977854	0.00683364
gene-METSCH_E05010	MFS transporter, PHS family, inorganic phosphate transporter	0.601103	0.918802	0.472892	0.660357	2.63031	0.000163679	0.276267	0.730797	0.070477	0.98075	-2.16071	0.0116239
gene-METSCH_E01950	solute carrier family 39 (zinc transporter), member 1/2/3	-0.0937756	0.979579	1.72203	0.000135995	0.2197	1	-0.723757	0.0188269	2.21861	0.0102052	-0.518615	1
gene-METSCH_B03520	Ferric reductase like transmembrane component	-0.390646	0.740025	0.372403	0.145263	0.444276	0.935737	0.274852	0.309882	0.316773	0.740025	-0.610174	0.556747
gene-METSCH_E05790	putative ferric reductase	1.82722	0.415443	0.279569	0.792171	2.09371	0.136876	0.866676	0.291396	-0.346872	0.415443	-0.024784	0.985247
gene-METSCH_F04730	putative ferric reductase	-0.817187	0.675695	0.0399458	0.938737	-0.612711	0.870446	1.01409	4.62496e-06	-0.1835	0.675695	0.597234	0.493144
gene-METSCH_A05190	putative ferric reductase	0.959426	0.409783	1.73189	5.02174e-15	-0.846803	0.873396	1.00577	4.98012e-05	0.599896	0.409783	1.70317	0.272913
gene-METSCH_E00190	Ferric reductase NAD binding domain-containing protein	1.74879	7.90321e-05	2.01177	3.5232e-05	-0.107799	0.998578	1.52201	0.00422624	-0.21704	7.90321e-05	1.1735	0.51803
gene-METSCH_C03580	putative ferric reductase	0.619435	0.844659	0.781972	0.0279857	1.13833	0.541243	0.76767	0.0361425	0.690572	0.844659	0.163448	0.873785
gene-METSCH_F03710	putative ferric reductase	-0.150302	0.95306	1.32367	0.00182244	-0.891925	0.4013	0.310907	0.313605	1.51383	0.95306	1.25292	1.92365e-06
gene-METSCH_B03390	putative ferric reductase	0.478853	0.705196	1.24753	1.50793e-06	-0.494383	0.838796	1.65636	5.62093e-10	-0.140981	0.705196	1.25983	0.0887305
gene-METSCH_G01830	putative ferric reductase	0.980494	0.518595	3.05571	3.108e-05	-0.512579	0.920861	0.754354	0.091626	1.40616	0.518595	0.615385	0.484453
gene-METSCH_A13490	Ferric reductase NAD binding domain-containing protein	0.104015	0.886068	-0.0639253	0.742486	0.130837	0.942583	-0.185257	0.263258	-0.185344	0.886068	-0.321963	0.20402
gene-METSCH_C04990	Pul1	-1.07336	0.000687961	1.28995	0.417934	-2.19299	0.00320978	-2.79682	1.43485e-42	3.2946	0.0259718	0.348305	0.718645
gene-METSCH_C04980	Pul2	-2.22907	1.47894e-06	1.73095	0.350391	-3.78418	1.14209e-13	-4.0436	5.05836e-11	4.75201	0.00538701	0.556856	0.60548
gene-METSCH_A02670	heme oxygenase	1.36595	0.380252	0.533302	0.0819129	-0.415518	0.459665	-0.784185	0.00920012	-0.935701	0.183297	-0.459499	0.503935
gene-METSCH_B05290	aconitase	-0.864923	0.0124098	0.0733703	0.794186	-0.175822	0.97951	0.313546	0.0704661	1.19283	1.39407e-11	0.756876	0.109868
membrane and lipid metabolism
gene-METSCH_B04870	Acyl-coenzyme A oxidase	0.822592	0.573694	0.407331	0.355164	-0.76088	0.592158	-1.08266	4.17863e-08	-0.764505	0.336518	-0.663665	0.37605
gene-METSCH_B04860	Acyl-coenzyme A oxidase	1.15579	0.282241	-0.952217	0.283581	-0.652814	0.531291	-1.45906	0.0417493	-0.96181	0.113835	0.34854	0.311994
gene-METSCH_E05830	long-chain acyl-CoA synthetase	2.16845	0.117825	-0.169961	0.766531	-1.18999	0.161112	-1.90525	2.00415e-09	-1.24331	0.208384	0.384628	0.477367
gene-METSCH_E01550	Acyl-coenzyme A oxidase	0.491173	0.661574	-0.47495	0.0254709	0.65222	0.588318	-0.822277	2.74479e-07	-0.657216	0.146768	-1.15952	0.0439244
gene-METSCH_C00980	Delta(24(24(1)))-sterol reductase	-0.987292	0.076764	-1.07259	1.24116e-06	0.312757	0.926201	-0.771777	0.000246253	-0.987292	0.712105	-0.820039	0.18639
gene-METSCH_A07130	C-4 methylsterol oxidase	-0.200512	0.76704	0.39013	0.129351	1.05531	3.34592e-05	-0.305064	0.412803	-0.200512	1.39985e-07	-0.531486	0.357733
gene-METSCH_E05640	C-8 sterol isomerase	-1.41146	0.129444	-0.943983	0.0439202	1.42518	0.0138422	-1.07583	0.00596673	-1.41146	1.77099e-05	-0.576113	0.326824
gene-METSCH_A13320	lathosterol oxidase	-0.980882	0.401165	-1.09413	7.8557e-06	-0.487029	0.533384	-1.41547	6.86006e-13	-0.980882	0.760257	-0.560199	0.0246345
gene-METSCH_D06030	farnesyl diphosphate synthase	-1.03421	0.0420222	-0.707017	0.00962874	0.71881	0.621044	-0.748927	0.00114525	0.501841	0.279235	-1.28318	0.0657801
gene-METSCH_G01800	chitin deacetylase	0.271679	0.88013	0.496497	0.494061	-0.35935	0.936949	1.23612	0.0227572	0.562315	0.291731	1.94481	0.000165569
gene-METSCH_A02500	hypothetical protein	-1.30748	0.78588	2.5894	0.00482019	-1.03534	0.841823	1.89192	0.031204	1.86989	0.158688	0.908281	0.377029
gene-METSCH_B10030	glucan 1,3-beta-glucosidase	-0.0756092	0.976127	1.11758	0.0150226	-1.57018	0.266741	-0.635189	0.00970781	-1.22729	0.180807	0.523396	0.584305
antifreeze metabolites
gene-METSCH_G00730	2,3-bisphosphoglycerate-dependent phosphoglycerate mutase	-1.46496	0.00503808	-0.876518	2.43603e-05	-0.098671	0.99621	-0.303613	0.0652107	-0.144949	0.833017	-0.928216	0.10301
gene-METSCH_A08050	glycerol-3-phosphate dehydrogenase NAD+	-1.65347	0.0356213	0.740216	0.02428	0.48545	0.920174	-0.167565	0.609936	2.25951	2.11686e-19	-0.781061	0.355713
gene-METSCH_B10260	glycerol-3-phosphate dehydrogenase NAD+	-2.2306	0.000555041	-0.62082	0.00501722	-0.385008	0.937455	-0.481568	0.0141482	1.22653	1.36706e-05	-0.469011	0.485496
gene-METSCH_C03720	Polysaccharide biosynthesis	-0.0222324	0.997108	1.47285	0.000401921	0.0839297	0.997502	0.503702	0.214467	0.858767	0.401832	-0.207184	0.614207
gene-METSCH_C00880	1-acylglycerone phosphate reductase	1.53735	0.0184911	1.45477	1.80234e-08	1.63368	0.164138	1.54876	3.619e-09	-0.755891	0.155746	-0.747081	0.446579
gene-METSCH_A03550	1-acylglycerone phosphate reductase	0.537342	0.727101	-0.45406	0.0616912	-0.239153	0.990954	-0.36886	0.190927	-0.963837	0.0701694	-0.095601	0.939481
gene-METSCH_B09780	starch phosphorylase	1.42128	0.0474942	-0.277289	0.639438	0.674935	0.814772	-0.451057	0.0831768	-1.20632	0.110694	-0.628309	0.553306
gene-METSCH_B05360	trehalose 6-phosphate synthase	-0.101057	0.940853	-0.72869	0.00259954	-0.0713617	0.998578	-0.496273	0.00316586	-1.03637	0.000270097	-0.82528	0.207841
gene-METSCH_F04440	Alpha amylase, catalytic domain	1.07576	0.192143	2.38975	0.0397874	-0.267842	0.761589	-0.29612	0.30485	1.70699	0.107713	0.379583	0.121692
gene-METSCH_D02150	trehalose 6-phosphate synthase /trehalose 6-phosphatase	-0.567249	0.655146	-0.954964	7.8557e-06	0.0745866	0.997744	-0.565386	0.00181251	-0.762038	0.0375155	-1.00657	0.00800366
gene-METSCH_B06020	L-proline dehydrogenase	0.368464	0.907425	0.54748	0.708515	-1.75718	0.403133	-0.021255	0.988418	1.27402	0.0659227	2.84766	0.0112852
gene-METSCH_C00410	proline transporter, YAT family	-0.213791	0.916978	1.03345	0.000216865	-0.14112	0.990954	0.763679	0.00304789	1.34253	0.000193923	1.00864	3.68925e-05
gene-METSCH_C00430	proline transporter, YAT family	1.47347	0.396815	1.79861	0.0121112	-1.55134	0.263248	1.09405	0.19322	0.441864	0.691719	2.77344	0.00100313
gene-METSCH_C08230	Proline 4-hydroxylase (includes Rps23 Pro-64 3,4-dihydroxylase Tpa1), contains SM-20 domain	-2.0644	0.0143689	-0.981772	0.00359166	-0.0962337	0.979806	0.374327	0.207885	0.559317	0.561019	-0.0363672	0.887371
Structural proteins
gene-METSCH_F02120	ATP-dependent Clp protease ATP-binding subunit ClpA	-0.039097	0.993415	1.38857	0.0522867	0.0999207	0.998578	0.455243	0.173716	0.682674	0.512197	-0.376775	0.582156
gene-METSCH_C04540	adenosinetriphosphatase/ATP-dependent Clp protease ATP-binding subunit ClpB	-0.0611207	0.991088	1.16211	0.00836934	-0.157685	0.996605	0.215823	0.591516	0.412467	0.750832	-0.425026	0.6199
gene-METSCH_A02810	Peptidyl-prolyl cis-trans isomerase (rotamase) - cyclophilin family	-0.678059	0.71968	-1.50969	5.6064e-16	-0.678059	0.71968	-1.00562	3.80605e-10	-0.756722	0.290428	-0.706994	0.137307
gene-METSCH_A10350	heat shock protein	-0.0690837	0.979579	0.910766	0.00611735	0.367111	0.778065	0.606844	0.00921294	0.367111	0.659163	-0.370081	0.359067
gene-METSCH_C05130	HEAT-like repeat-containing protein	-0.253231	0.83009	-0.146196	0.496177	0.203749	0.942226	-0.174341	0.423368	0.203749	0.676213	0.119259	0.804213
gene-METSCH_A10970	Heat shock protein 9/12	-0.469811	0.879923	0.707187	0.116649	1.00291	0.926201	-0.27076	0.497107	1.00291	0.142446	-0.906442	0.0508662
gene-METSCH_G01110	Heat shock protein 9/12	0.30937	0.879923	0.436971	0.155498	-0.0972157	0.383919	0.293144	0.336223	-0.0972157	0.914235	-0.450986	0.14393
gene-METSCH_B00980	heat shock protein 5	0.100376	0.977261	0.434195	0.233868	-0.240051	0.998578	0.221853	0.479839	-0.240051	0.825984	-0.387284	0.222275
gene-METSCH_D01140	heat shock transcription factor	0.059196	0.976127	0.122269	0.574177	-0.104083	0.996601	0.145729	0.396186	-0.104083	0.816586	-0.0619233	0.818815
signal transduction
gene-METSCH_C03680	Reverse transcriptase RNA-dependent DNA polymerase	0.485752	0.818748	1.96141	0.000457124	1.9564	0.553194	3.15183	7.34261e-17	1.58191	0.0191133	1.30874	0.499514
gene-METSCH_Arrna001	26S ribosomal RNA	-0.174727	0.971358	2.27805	0.0080975	0.411351	0.948438	1.12295	4.59554e-05	2.17615	0.0111462	0.452214	0.471274
gene-METSCH_Arrna003	fragment of 26S ribosomal RNA	0.183955	0.979451	4.77602	0.0130803	0.910435	0.920861	3.73064	0.109179	3.23861	0.014115	1.4799	0.499514
gene-METSCH_Errna001	fragment of 18S ribosomal RNA	1.40503	1.47894e-06	-1.04412	0.00148305	1.65961	0.0481277	-0.407466	0.262492	-0.799492	0.0534174	-0.401643	0.672904
gene-METSCH_Crrna006	26S ribosomal RNA	0.0117614	0.998521	2.06316	0.0446202	0.664177	0.862203	0.518469	0.0475673	2.12583	0.00754422	-0.0537264	0.91891
gene-METSCH_Crrna003	26S ribosomal RNA	0.191693	0.953246	1.58768	0.0480627	0.74609	0.74066	0.90786	0.00112633	1.6054	0.0366917	0.389278	0.547392
gene-METSCH_A07950	SSU ribosomal protein S27E	-0.0252091	0.991088	1.15157	1.55954e-10	-0.105556	0.996605	0.348191	0.0906093	0.975804	4.88047e-07	0.266948	0.707275
gene-METSCH_Crrna004	18S ribosomal RNA	3.32136	0.597581	-1.0328	0.0239292	2.79704	0.726603	-0.193981	0.541824	-1.20057	0.0486062	0.183647	0.914307
gene-METSCH_C07960	serine/threonine-protein kinase HSL1, negative regulator of Swe1 kinase	-0.52854	0.795314	-1.19452	0.000219149	-1.10087	0.167294	-0.779726	0.00621593	-0.651625	0.333878	0.356448	0.459049
gene-METSCH_C01570	protein-serine/threonine kinase	-0.469191	0.753995	-1.28277	0.00924614	-0.936525	0.0467773	-1.2256	0.00024086	0.252318	0.803749	0.79387	0.0731224
gene-METSCH_F00410	cell cycle serine/threonine-protein kinase CDC5/MSD2	-0.580559	0.715722	-1.50911	0.00082642	-1.69948	3.34592e-05	-1.33788	0.000146196	-0.234048	0.781595	1.07251	4.41094e-09
gene-METSCH_D01040	protein-serine/threonine kinase	-0.633235	0.591572	-1.46298	6.32581e-05	-1.46761	0.0025991	-1.00504	0.000884289	-0.598059	0.229879	0.709808	0.00528255
gene-METSCH_A07380	Serine/threonine protein kinase	0.378921	0.844659	1.06837	0.000140593	0.0235025	0.998578	0.279882	0.409049	1.01146	0.00416645	0.595581	0.555706
gene-METSCH_C07710	protein-tyrosine phosphatase	-0.730689	0.769261	1.53906	0.0405683	0.46787	0.922667	0.461423	0.311775	2.10193	3.18812e-11	-0.167033	0.699188
gene-METSCH_F02540	protein-tyrosine phosphatase	-0.0733556	0.971684	1.27485	6.05928e-13	0.257686	0.844378	0.289484	0.309745	1.33019	6.90205e-09	0.0263497	0.95888
gene-METSCH_C07410	mitosis inhibitor protein kinase SWE1	-0.895124	0.505543	-1.38022	0.00613926	-1.04814	0.0475169	-0.566433	0.0976016	-0.665512	0.460144	0.320535	0.386748
gene-METSCH_C07960	serine/threonine-protein kinase HSL1, negative regulator of Swe1 kinase	-0.52854	0.795314	-1.19452	0.000219149	-1.10087	0.167294	-0.779726	0.00621593	-0.651625	0.333878	0.356448	0.459049
gene-METSCH_B11400	G protein-coupled receptor GPR1	0.51768	0.590638	1.17364	0.00865423	-0.367184	0.948675	0.604549	0.169191	0.000245583	0.999486	0.330527	0.757227
gene-METSCH_B10870	G2/mitotic-specific cyclin 1/2	-0.409173	0.83749	-1.02423	0.00398258	-0.341398	0.870446	-1.03538	0.000599942	-0.476528	0.448818	-0.539486	0.0918899
gene-METSCH_F02800	DNA replication licensing factor MCM2	0.191985	0.961906	-1.02444	2.54077e-05	-0.900909	0.583979	-1.29105	8.94591e-09	-0.841027	0.340256	0.00548669	0.994826
gene-METSCH_B11330	histone H3	-1.58051	0.000160294	-0.961678	0.000718606	-0.200581	0.990954	-0.435208	0.138396	0.830648	2.86053e-05	-0.0169486	0.990651
gene-METSCH_B11320	histone H4	-1.45046	0.0022988	-0.720746	0.0118537	-0.140147	0.996605	-0.45282	0.106777	0.956846	0.00030023	-0.0792846	0.952697
gene-METSCH_D04600	histone H2A	-1.35191	0.000846913	-0.772743	0.00179913	-0.201851	0.990954	-0.706507	0.00206187	0.729759	0.0107963	-0.347248	0.739995
gene-METSCH_D04620	histone H2B	-1.31937	0.000770533	-0.69331	0.00761998	-0.154295	0.994204	-0.617283	0.00740169	0.758784	0.0131761	-0.323833	0.75782
gene-METSCH_B04130	histone H2A	-1.23083	0.000442468	-1.03761	0.00414117	0.280833	0.976934	-0.227621	0.560491	0.716763	0.0974058	0.0272721	0.983772
gene-METSCH_A05900	protein Mpv17	1.11469	0.192143	0.939988	0.00394462	1.6751	0.000237434	0.758893	0.00649849	-0.189068	0.567309	-0.370723	0.439233
gene-METSCH_D01320	Zn(2)-Cys(6) binuclear cluster domain-containing protein	0.299373	0.918802	0.263824	0.816912	0.00747845	0.998578	1.74827	0.00208876	-0.194999	0.892705	1.59462	0.0899813
gene-METSCH_B04150	Zn(2)-Cys(6) binuclear cluster domain-containing protein	-0.3464	0.734693	-0.216594	0.169197	0.672016	0.274056	-0.807545	2.25474e-05	0.39077	0.289276	-1.20954	0.00178832
gene-METSCH_A12500	Zn(2)-Cys(6) binuclear cluster domain-containing protein	0.697171	0.313319	1.09689	1.24648e-09	0.136741	0.985069	1.00068	7.54456e-10	0.360516	0.221917	0.835763	0.000207146
gene-METSCH_A05110	C2H2-type zinc finger	0.867889	0.192143	1.12116	0.0193376	-1.85614	0.0589574	0.303964	0.948544	-0.600057	0.252234	0.962062	0.303964
gene-METSCH_A02100	C2H2-type zinc finger	2.73634	0.536633	2.09023	0.00017262	-3.2482	0.0136563	0.0369481	0.00823698	-3.13736	0.136363	2.85372	0.0369481
antioxidation
gene-METSCH_C06260	Copper/zinc superoxide dismutase SODC	0.263541	0.910136	0.988844	0.0565622	-0.0867879	0.998578	0.552749	0.198462	1.45882	0.0362725	1.38634	0.0941841
